# Supplementary material for: Plastid genome evolution in tribe Desmodieae (Fabaceae: Papilionoideae)
Source: PLoS One. 2019 Jun 24;14(6):e0218743. doi: 10.1371/journal.pone.0218743 (PMC6590825; doi:10.1371/journal.pone.0218743)
Supplement: S1 Fasta File — (FASTA) [file pone.0218743.s009.fasta]

>Mil.pin_cds
ATGGTAACCATTCGTGCAGATGAAATTAGTAAAATTATCCGTGAACGTATTGAGCAATATAATACGGAAGTCAAAATTGTAAATACTGGTACCGTACTTCAAGTAGGCGATGGTATTGCTCGTGTTTATGGTCTTGATGAAGTAATGGCAGGTGAATTAGTGGAATTTGAAGAGGGTACTATAGGCATTGCTTTGAATTTGGAATCCAAAAATGTTGGTGTTGTATTAATGGGTGATGGTTCGATGATACAAGAGGGAAGTTCAGTAAAAGCAACAGGAAGAATTGCTCAGATACCAGTAAGTGAGGCTTATTTGGGTCGTGTTATAAATGCTCTGGCTAAACCTATTGACGGTCGAGGAGAAATTTCAGCTTCGGAATCTCGGTTAATCGAATCTCCCGCTCCCGGTATTATTTCAAGACGTTCCGTATATGAGCCTCTTCAAACAGGACTTATTGCTATTGATTCGATGATCCCCATAGGTCGTGGCCAACGAGAATTAATTATTGGAGACAGACAAACAGGTAAAACTGCAGTCGCCACAGATACAATTCTCAATCAACAGGGACAAAATGTAATATGTGTTTATGTAGCTATTGGTCAAAAAGCATCGTCTGTGGCTCAAGTTGTAACTACTTTACAAGAAAGGGGAGCAATGGAATATACTATTATAGTAGCTGAAACGGCGGATTCTCCAGCTACATTACAATACCTCGCCCCTTATACAGGAGCAGCTCTGGCTGAATATTTTATGTACCGTGAACTTCACACTTTAATTATTTATGATGATCCCTCCAAACAAGCACAGGCTTATCGTCAAATGTCTCTTCTATTACGAAGACCGCCAGGTCGTGAAGCTTATCCAGGGGATGTTTTTTATTTGCATTCGCGTCTTTTGGAAAGAGCTGCTAAATTGAGTCCTCAGCTAGGTGAAGGAAGTATGACTGCTTTGCCAATAGTTGAAACACAATCGGGAGATGTTTCAGCTTATATTCCTACTAATGTAATTTCCATTACGGATGGACAAATATTCTTATCTGCCGATCTATTCAATGCTGGAATCAGACCCGCCATTAATGTCGGTATTTCCGTTTCCAGAGTTGGATCGGCCGCTCAAATTAAAGCCATGAAACAAGTAGCTGGTAAATTAAAATTGGAATTGGCGCAATTCGCAGAATTAGAAGCTTTTGCACAATTCGCTTCTGATCTCGATAAAGCTACTCAAAATCAATTGGCAAGAGGTCAACGATTGCGCGAATTGCTTAAACAATCCCAATCAGCCCCTCTCACTGTAGAAGAACAGATAATAACTATTTATACCGGAACGAATGGTTATCTTGATTCATTAGAAATTGTACGGGTAAAGAAATTTCTTGTTGAGTTACGTGCTTACTTAAAAACGAATAAACCTCAATTCAAAGAAATCATATCTTCTACCAAGACATTCACTGGGGAAGCAGAAGCTATTTTGCGGGAAGCTATTCAAGAAGAGATGGAACTCTTTTTACTCCAGGACCAAGTAGAAAAAAATTGAATGATAATGAATCCTACTACTTCTGGTCCTGAGGTTTCTGCACTTGAAAAAAAAAATCTGGGGCGTATTGCCCAAATAATTGGTCCAGTATTAGATGTAGCTTTTCCCCCAGGGAAGATGCCCAATATTTACAACGCTCTGGTAGTTAAGGGTCGAGATACTGTTGGTCAACAAATCAACGTGACTTGTGAAGTACAACAATTATTAGGAAATAATCGAGTTAGAGCTGTAGCTATGAGTGCCACAGATGGTCTAATGAGAGGAATGGAAGTGATTGACACGGGAGCGCCCCTAAGTGTTCCAGTTGGTGGAGCAACTCTAGGACGAATTTTCAACGTGCTTGGAGAGCCTATTGATAATTTAGGCCCTGCCGATACTAGCACAACATCTCCCATTCATAGATCTGCGCCTGCCTTTATACAATTAGATACAAAATTAGCCATTTTTGAAACAGGAATAAAAGTAGTAGATCTTTTAGCTCCTTATCGCCGCGGAGGAAAAATAGGACTTTTCGGTGGAGCTGGAGTAGGTAAAACAGTACTCATTATGGAATTAATCAATAACATTGCCAAAGCTCATGGAGGTGTATCTGTATTTGGCGGAGTAGGTGAACGTACTCGTGAGGGAAATGATCTTTACATGGAAATGAAAGAATCCGGAGTAATTAATGAACAAAATATTGCAGAATCAAAAGTAGCTCTAGTATACGGTCAAATGAACGAACCGCCTGGAGCTCGTATGAGAGTTGGTTTAACCGCCCTAACTATGGCAGAATATTTCCGAGATGTCAATGAACAAGACGTACTTCTATTTATCGACAATATCTTCCGCTTCGTCCAAGCAGGATCTGAAGTATCCGCCTTACTGGGTCGAATGCCCTCTGCTGTCGGTTATCAACCTACCCTTAGTACTGAAATGGGTTCTTTACAAGAAAGAATTACTTCTACCAAAGAAGGGTCCATAACTTCTATTCAAGCAGTTTATGTACCTGCAGACGATTTGACCGATCCTGCTCCTGCCACGACATTTGCACATTTAGATGCTACTACTGTACTATCAAGAGGATTAGCGGCCAAAGGTATCTATCCAGCAGTAGATCCTTTAGATTCAACTTCAACTATGCTCCAACCTCGGATCGTTGGTGAAGAACATTATGAAACTGCGCAAAGAATTAAACAAACTTTACAACGTTACAAAGAACTTCAGGACATTATAGCTATTCTTGGGTTGGACGAATTATCCGAAGAGGATCGCTTAACCGTAGCAAGAGCACGAAAAATTGAGCGTTTCTTATCACAGCCTTTTTTCGTAGCAGAAGTATTTACCGGTTCGCCGGGGAAATATGTTGGTCTAGCAGAAACAATTAGAGGGTTTAAATTGATTCTTTCTGGAGAATTAGATGGTCTTCCTGAACAAGCCTTTTATCTAGTAGGTAATATCGATGAAGCTACTGCGAAGGCTACAAACTTAGAAATGGAGAGCAAATTGAAGAATGACTTTAAATCTTTGTGTACTGACCCCCAATCGAATTGTTTGGGATTCAGAAGTGAAAGAAATCATTTTATCTACTAATAGCGGACAAATTGGAGTATTACCAAACCATGCGCCTATTGCCACAGCTGTAGATATAGGTATTTTGAAAGTACG---CCTTAACGACCAGTGGTTAACGATGGCTCTGATGGGCGGTTTTGCTAGAATAGGAAATAATGAGATCATTATTTTAGTAAATCATGCGGAAAAGGGTAGTGACATTGATCCACAAGAAGCACAGCAAACTCTTGAAATAGCAGAAGCGAATTTGAATAAAGCTCAAGGCAAGAGACAAATAATTGAGGCAAATTTAGCTCTCAGACGAGCTAGGACACGAGTAGAGGCTAGCAATATGATTTCGTAAATGAAAAATATAACCGATTCTTTCCTTTGCTTGGGCTACTGGCCATCCGCCGGAAGTTTCGGGTTTAATACCGATATTTTAGCAACAAATCCAATAAATCTAAGTGTAGTGTTAGGTGTATTAGTTTTTTTTGGAAAGGGAGTG------------------------TTAAGTGATTTATTAGATAATCGAAAACAGAGAATCTTGAGAACTATTCGAAATTCAGAAGAACTGCGGGAAGGAGCCCTTGAACAGCTGAAAAAAGCCCAGGCCCGCTTAAGGAAAGTCGAAACGGAAGCAGATCGGTTTCGGGTGAATGGCTATTCTGAGATAGAACGAGAAAAATTGAATTTAATTAATTCAATTTATACGACTTTGGAACAATTAGAAAATTACAAAAATGAAACCATTTATTTTAAACAACAAAGGGTGATTAATCAAGTTCGACATCGAGTTTTACAAAAAGCCTTACAGGGAGCTCTAGGAACTCTGAATAGTTGTTTGAATAATGAGTTACATTTACGTACTGTCAATGCGAATATTGATATGTTTGGGGAGATGAAAGAAGCCGCTTCCGTTATTGCTGCTGGGTTGGCTGTCGGACTTGCTTCTATTGGACCTGGGGTTGGTCAAGGCACCGCTGCAGGGCAAGCTGTAGAAGGGATTGCGCGACAACCAGAGGCAGAGGGAAAAATACGGGGTACTTTATTGCTTAGTCTGGCTTTTATGGAAGCTTTAACAATTTATGGGCTGGTTGTAGCATTAGCGCTTTTATTTGCGAATCCTTTTGTTTAAATGAATGTTCTATTATGTTCCATCAACACAT---TAAAAAGATTATATGATATGTCTGCTGTGGAAGTAGGTCAACATTTGTATTGGCAAATAGGGGGGTTCCAAGTGCATGCCCAAGTACTTATTACTTCTTGGGTTGTAATTGCTATCTTATTAGTTTCAGTCATTCTAGTTGTTCGAAATCTGCAAACCATTCCCACTTTTAGTCAGAATTTCTTTGAATATGTTCTTGAATTCATTCGAGACGTGAGCAAAAGTCAGATTGGAGAAGAATATGGTCCGTGGGTTCCATTTATTGGAACTATGTTTCTATTTATTTTTGTTTCGAATTGGTCAGGGGCTCTTTTGCCTTGGAAAATCATACAGTTACCTCATGGGGAATTAGCTGCACCCACAAATGATATAAATACTACTGTTGCATTAGCTTTACTTACATCAGTAGCATATTTCTATGCGGGTCTTTCAAAAAAAGGATTAGCTTATTTTAATAAATACATACAACCAACTCCAATCCTTTTACCAATTAACATCTTAGAAGATTTCACAAAACCCTTATCGCTTAGTTTTCGACTTTTCGGAAATATATTAGCTGATGAATTAGTAGTTGTTGTTCTTGTTTCTTTAGTACCTTTAGTAGTTCCTATCCCTGTCATGTTCCTTGGATTATTTACAAGCGGTATTCAAGCTCTTATTTTTGCTACTTTAGCTGCAGCTTATATAGGTGAATCCATGGAAGGCCATCATTGAATGATATTT---TCAACTTTAGAGCATATATTAACTCATATATCATTTTCAGTCGTATCGATTTTAATTTCAATTCATTTGATAACTTTATTA---GTAAATGAGATCGTAGTATTATATGATTCATCCAAAAAGGGCATGATAATAACTTTTTTCGGTATAACGGGATTGTTAGTTACTCGTTGGATTTTGTCGGGCCATTTACCATTTAGTGATTTATATGAATCATTAATCTTTCTTTCATGGAATTTTTCCATTTTTTATATGGTTCCATGGTTCAAAAAGCAAAAAAACAACTAT---------------TTAAATACAATAATCACACCAAGTGTTATTTTTACCCAAGGCTTTGCTACTTCGGGCCTTTTAACCGAAATGCATGAATCCGTAATATTAGTACCTGCTCTACAATCCCATTGGTTAATTATGCACGTAAGTATGATGATATTGGGTTATGCAACTCTTTTATGTGGATCATTATTATCAGTGGCTATTTTAGTCATTACATTTCGAGAACTCTTCTTTTTCGAGAAATTATTACAGGTATCAATTTATTCAACAATTGGATCGTTGGGTTTACCGTATTATTAGTCTAGGTTTTCTCTTTTTAACAATAGGTATTATTTCAGGAGCAGTATGGGCTAATGAGGCCTGGGGATCATATTGGAATTGGGATCCAAAGGAAACTTGGGCTTTTATTACTTGGACTATATTCGCAATTTATTTACATACTCAAAAAAATAAAAAATTGGAA---GAAAATGTAAATTCTTCAGTAGTGGCTTCTATGGGCTTTCTTATAATTTGGGTATGTTATTTGGGGATCAATTTATTAGGAATAGGATTACATAGTTATGGTTCATTTATATCGAAAAAAGAAAGCATTCATTCCTCTTCTATATCTTACATCTATAGTCTTTTTGCCCTGGTGTATCTCTTTCACATTTAAGAAAAGTCTGGAATCTTGGTTTACTAATTGGTGGAATACTAGGCAATCCGAAATTTTCTTAAATGCTATTAAAGAAAAGAGTATTTTTAAAAAATTCATAGAATTGGAGGAACTATTCTTCTTGGATGAAATGCTAAAGGAATACTCGGAAACACGTCTACAAAATCTTCGTACTGGAATCAATAAAGAAACAATCCAATTAATAAAAACGTATAACGAAGATCGTATCCATACGATTTTGCACTTATCGACAAATATAATTTGTTTCTTTATTCTAAGTGCTTATTCTATTCTAGGTAATCAAGAACTTTTTATTCTTAACTCTTGGGTTCAAGAATTTCTATATAACTTAAGTGACACAATAAAAGCTTTTTCTATTCTTCTATTAACTGATTTATGTATAGGATTTCATTCGACCCATGGTTGGGAACTAATGATTGGTTCTGTCTATAAGGATTTTGGATTTGCTCAGAATGATCAAATTATATCTGGTCTTGTTTCGACTTTTCCAGTCATTTTAGATACAATTATAAAATATTGGATTTTCCGTTATTTAAATCGCGTATCTCCGTCACTTGTAGTAATTTATCATTCAATGAATGACTGACAATCGACTTTATCGAGAAAGATTACTTTTTTTAGGCCAAGAGGTTGATAGTCAACTATCGAATCAACTTATTGGTATTATGCTGTATCTCAGTATAGAGAGCGATAACAAAGATTTGTGTCTGTTTGTAAATTCTCCGGGTGGGTGGGTAATACCTGGACTAGCTATTTTTGATACTATGCAATACATAGAACCAGACGTACAGACAGTATGTATGGGATTAGCCGCTTCAATGGGATCCTTTCTTTTGGCAGCCGGAGAAATTACCAAACGTCTAGCATTCCCTCACGCTATGATCCACCAACCCGCTAGTTCTTTTTATGAAGCACAAACGGGAGAATTTATCCGGGAAGCGGAAGAACTACTGAAATTGCGTGAAACTATCACAAGGGTTTATGCACAAAGAACGGGCAAACCCTTATGGGTTGTATCCGAAGATATGGAAAGGGATGTTTTTATGTCAGCAGTAGAAGCCCAAGCCCACGGAATTATTGATATTGTAGCAGTTGAATAAATGGAGGAATATCAAGTATATTTAGAACTAGATAGATCTCGCCACCATGACTTCCTATACCCACTTATTTTTCGAGAGTATATTTATGGACTTGCTTATCATCATGATTTAAATAGATCCATTTTTGTAGAAAATATGGGTTATGACAATAAATCTAGTTTACTAATTGTAAAACGTTTAATTACTCGAATGTATCAACAGACTCATTTGATCATTTATGCTAATGAGTCTAACAAAAATCCATTTTGGGGATATAAC---AATAATTTGGATTCTCAAATAATATTAGAAGGTTTTGTTGTTGTCGTGGAAATTCCATTTTCACTACAATTTCGT---TTTTCTTTAGGGGGGGGAGAAATCATAAAATATTTTTATAATTTGCGATCAATTCATTCCATTTTTCCCCTTTTCGAAGATAAATTTACATATTTAAATTATAAGTCAGATATACAAATACCCTATCCTATCCATCTGGAAATCTTGATTCAAATCCTTCGATACTGGATGAAAGATGTCTCTTTCTTTCATTTATTAAGATTGT---TTTATTATTATTGTAATTGGAATAGTCTTAGTAATTCAAAGAAATCCATTTCTATTTTTTCAAATTCAAAAAGTAATCCAAGATTTTTCTTGTTCCTATATAATTTATATGTATGGGAATATGAATATATCTTTTTTTTTCTACGTAACAAATCCTCTCATTTACGATTAGAATCTTTTTGCGTTCTTTTTGAACGAATTTATTTCTGTGCAAAAATAGAACATCTTGTACAAGTCGTTGATAAGAATTTTTCGTATACCTTATCATTC------TTCAAGGATCCTTTCATCCATTATGTTAGATATCAAGAAAAATCAATTCTGGTTTCAAAGAATACGCCTCTTTTAATGAATAAATGGAAATATTATTTTATTTATTTATGGCAAGGTCATTTTGATATTTGGTCTCAACCAGGAACGATCCATATAAATAAATTATCCGAACATTCATTTCACTTTTTGGGCTATTTTTTAAATATGCAGTTAAATCTTTCAGTGGTACGGAGTCAAATGTTGCAAAATTCATTTCTAATTGAAATTCTTATGAAAAAGCTTGAGACAATAGTTCCAATTATTGTTCTAATTAGATCATTAATTAAAGCGAAATTTTGTAATTTATTGGGGTATCCTATTAGTAAGTCGGTTTGGACCGATTCATCCGATTTTGATATTCTTGACCGATTTTTGCGGATATGCAGAAATTTTTCTCATTATTACAACGGATCCTCAAAAAGAAGGAGTTTGTATCGAATAAAATATATACTTCGGCTTTCTTGTATTAAAACTTTGGCTCGTAAACACAAAAGTACTGTACGTGCTTTTTTGAAAAGATTAGTATCCGGAAAATTATTGGAAGAATTCTTTACAGAAGAAGAAGAGATTTTTTATTTGATCTTTCAAAGAACTTCTTCTCCTTTCCAGAGATTACATAGAGGTCGAATTTGGTATTTAGATATTCTTTTCAGCAATGATCTGATCAATCATTTATAAATGATAATTGATACAACAGAAATACAAGATATCCATTTTTTTTTTTTCAGATTGGAATCTTTTAAAGAGATATATGGAATTCTATGGACATTTGCTCCTATTTTTATCCTTGTATTGGGAATTACAATAAGTGTACTAGCAATTGTATGGTTAGAAAGAGAAATATCTGCAGGGATACAACAGCGTATTGGACCTGAATACGCCGGTCCTTTTGGAGTTCTTCAAGCTTTAGCAGACGGAACAAAACTACTTTTCAAAGAGAATTTTATTCCATCTAGGGGAGATATTCGTTTATTCAATATCGGGCCATCCATATCAGTCATATCAATTATAATAAGCTATTCAGTAATTCCTTTTAGCTATAACTTTGTTCTATCTGACCTCAATATCGGTGTTTTTTTATGGATTGCTATTTCAAGTATTGCTCCCATTGGACTTCTTATGTCAGGATATGGGTCGAATAATAAATATTCCTTTTTGGGTGGTCTACGAGCTGCTGCTCAATCGATTAGTTATGAAATACCATTAACTCTATGTGTGTTATCAATATAGGTTTCATCGTTTTTCTAATTTCTTCCTTAGCAGAATGTGAAAGATTACCTTTTGATTTACCAGAAGCGGAAGAAGAATTAGTAGCAGGTTATCAAACCGAATATTCGGGTATCAAATTTGGTTTGTTTTACATTGCTTCCTATTTAAACCTATTAATTTCTTCTTTGTTTGTAACTATTCTTTACTTAGGTGGTTCGAATATTTCTATTCCGTACATATTCGTTTCTGAATTTTTTGAAATAAATAAAACATATGGAGTTTTTGTAACAACAATTGGTATCTTTATTACATTAGCTAAAACTTATTTGTTCTTATTCGTTTCTATCACAACAAGATGGACTTTGCCTAGGTTAAGAATAGATCAATTATTAAATTTTGGTTGGAAGTTTCTTTTACCCAGAAAGCCTTTCATTTTCTTCTCTTCGATGGAAGTTTTATTTTTCCAGAATGTATCCTAATTTTTGGCCTAATTCTTCTTCTGATGATCGATTCAACCTCTGATCAAAAAAATATATCTTGGTTCTATTTTATCTCTTCAACAAGTTTAGTAATAAGCATAACGGCCCTATTGTTCCGATGGAGAGAAGAACCTATGATTAGCTTTTCGGGAAATTTCCAAACGAATAATTTCAACGAAATCTTTCAATTTCTTATTTTACTATGTTCAACTCTATGTATTCCTCTATCCGTAGAGTACATTGAATGTACAGAAATGGCTATAACAGAGTTTCTGTTATTCGTATTAACAGCTGCTCTAGGAGGAATGTTTTTATGCGGCGCTAACGATTTAATAACTATCTTTGTAGCTCCAGAATGTTTCAGTTTGTGTTCCTATCTACTATCTGGATATACCAAGAAAGATGTACGGTCTAATGAGGCTACTACGAAATATTTACTCATGGGTGGGGCAAGCTCTTCTATTCTGGTTTATGGTTTCTCTTGGCTATATGGTTCATCCGGTGGAGAGATCGAGCTTCAAGAAATAGTGAATGGTCTTATCAATACACAAATGTATAACTCCCCAGGAATTTTAATTGCGCTTATATTCATCACTGTAGGAATTGGGTTCAAGCTTTCCCTAGCCCCTTCTCATCAATGGACTCCTGACGTATACGAAGGATCTCCCACTCCAGTCGTTGCTTTTCTTTCTGTTACTTCGAAAGTAGCTGCTTCAGCTTCAGCCACTCGAATTTTCGATATTCCTTTTTATTTCTCATCAAACGAATGGCATCTTCTTCTGGAAATCCTAGCTATTCTTAGCATGATATTGGGGAATCTTATTGCTATTACCCAAACAAGCATGAAACGTATGCTTGCGTATTCATCCATAGGTCAAATCGGATATGTAATTATTGGAATAATTGTTGGAGACTCAAATGGTGGATATGCAAGCATGATAACTTACACGCTGTTCTATATCTCCATGAATCTAGGAACTTTTGCTTGCATTGTATCATTTGGTCTACGTACCGGAACTGATAACATTCGAGATTATGCAGGATTATACACGAAAGATCCTTTTTTGGCTCTCTCTTTAGCCCTATGTCTCTTATCCTTAGGAGGTCTTCCTCCACTAGCGGGTTTTTTCGGAAAACTTCATTTATTTTGGTGTGGATGGCAGGCAGGCTTATATTTCTTGGTTTCAATAGGACTCCTTACGAGCCTTGTTTCTATCTACTATTATCTAAAAATAATCAAGTTATTAATGACTGGACGAAACCAAGAAATAACTCCTCACGTGCGAAATTATAGAAGGTCCCCTTTAAGATCAAACAATTCTGTCGAATTTAGTATGATTGTATGTGTGATAGCATCTACTATACCAGGAATATCAATGAACCCGATTATTGAAATTGCTCAGGATACCCTTTTTTAGATGTTTCTGCTTTACGAATATGATATTTTTTGGGCATTTCTAATAATATCAAGTTTTATTCCTATTTTGGCATTTTTCATTTCTGGAATTTTAGCTCCGATTAGCAAAAGACCAGAGAAACTTTCTAGTTATGAATCGGGAATAGAACCAATAGGCGATGCTTGGTTACAATTTCGAATCCGTTATTATATGTTTGCTCTAATTTTTGTTGTTTTTGATGTTGAAACGGTTTTTCTTTATCCATGGGCAATGAGTTTTGATGTATTGGGGGTATCCGTATTTATTGAAGCTTTCATATTCGTGTTTATCCTAATTGTTGGTTCAGTTTATGCATGGCGAAAGGGGGCATTAGAGAATCATTTTCCTTGGTTAACAATAATTGTAGTTTTGCCAATAGCAGGGGGTTCCTTAATTTTCTTATTTCCTCATAAAGGAAATAAGGTGATTAGGTGGTATACTGTTTGCATATGCTTAATAGATCTCCTTCTAATAACCTATGCATTTTGTTATCATTTAGAATTGGATGATCCACTAATCCAATTGATAGAGAATTATAAATGGATCCATTTTTTTGACTTTTACTGGAGGTTGGGAATAGATGGACTCTCTCTAGGACCCATTTTATTGACGGGATTTATCACCACTTTAGCTACTTTAGCAGCTCAGCCGATTACTCGAGAATCTCTATTTTTTTATTTCCTGATGTTAGCAATGTATAGCGGTCAAATAGGACCATTTGTTTCTCGAGACATTTTACTTTTTTTTATCATGTGGGAATTAGAATTAATTCCCGTTTATCTACTTTTATCTATGTGGGGGGGGAAGAAACGTTTGTATTCAGCTACAAAATTCATTTTGTACACCGCGGGAAGTTCTATTTTTTTATTAATGGGAATTCTGGCTATGGGTTTATATGGTTCTAATGAACCAACATTCAATTTTGAATCATTAACTAATCAATCGTATCCCATGGCGCTGGAAATAATATTCTATATAGGATTTTTTATTGCTTTTGCTGTCAAATCACCAATTATACCCTTACATACATGGTTACCAGACACCCACGGGGAGGCACATTACAGCACTTGTATGCTGTTAGCTGGAATCTTATTAAAAATGGGAGCATATGGGTTGGTTAGAATTAATATGGAATTATTATCCCGCGCTCATTCCATATTTTGCCCCTGGTTAATGCTATTAGGTTCAATTCAAATAATCTATGCAGCTTCAACATCTCTTGGTCAACGTAATTTAAAAAAAAGAATAGCCTATTCCTCGGTATCTCATATGGGTTTCTTAATTATAGGAATTGGTTCTATAAGCGATACGGGACTTAATGGGGTTATTTTACAAATAATCTCTCATGGATTTATTGGTGCTGCACTTTTTTTCTTGGCGGGAACTAGTTATGATAGACTACGTCTTCTTTATCTCGACGAAATGGGCGGAATGGCTATCCCAATGCCAAAAATATTTACGATTTTCACTATCTTATCGATGGCTTCTCTTGGATTGCCAGGCATGAGCGGTTTTGTTGCAGAATTGATAGTTTTTTTTGGAATAATTACCAGCCAAAAATATCTTTTAGTGACAAAAATACTAATAACTTTTGTAACAGCAATTGGAATGATATTAACTCCTATTTATTTATTATCTATCTTACGACAAATGTTCTATGGATACAAACTTTTTAATACGCCAAACTCTTATTTTTTTGATTCTGGACCGCGAGAATTATTTATTTCAATTTCTATCCTTATACCCGTAATATGTATTGGTATTTATCCTGATTTCATTTTCTCATTTTCGGCTAATAAAGTTGAGTCTATTCTATCTAATTTTATGATGTTCGAGCATGTACTTATTTTGAGTGCTTATTTATTTTCTATAGGTATCTATGGATTAATCACGAGCCGAAATATGGTTAGAGCCCTTATATGTCTTGAACTTATGCTGAATGCAGTTAATATAAATTTCGTAACCTTTTCTGATTTTTTTGATAGTCGCCAATTAAAAGGAAATATTTTTTCAATTTTTGTTATAGCTATTGCAGCCGCTGAAGCAGCTATCGGACCAGCTATCGTTTCCTCAATTTATCGTAACAGAAAATCAATCCGTATCAATCAATCGAATTTGTTGAATAAATAGATGGAATATACACATCAATCTTCGTGGATTCTACCTTTTATTCTATTTTCAGTTGCTATGTTAATAGGAGTGGGACTTTTACTTTTTCCGACAGCAACAAAAAATCTTCGCCGTATGTGGGCTTTTCCTAGTATTTTTTTGTTAACTATAGTTATGATTTTTTCGATTGATCTGTCTATTCATCAAATCAATAAGAGTTCTATCTATCAATATGTATGGTCTTGGACCATAAATAATGATATTTCTTTAGAGTTTGGGTATTTGATTGATTCACTTACTTCCATTATGTTAATATTAATTACTACTGTTGGCATTCTGGTTCTTATTTATAGTGATAATTATATGTTTCATGATCAAGGATATTTGAGATTTTTTGCTTATATGACTTTTTTTAATATTTCAATGTTGGGCTTAGTTACTAGCTCCAATTTGATACAAATTTATAGTTTTTGGGAATTGGTTGGAATGTGTTCTTATTTATTAATAGGTTTTTGGTTCACACGTCCTATTGCAGCCAATGCTTGTCAAAAAGCATTTGTAACTAATCGTGTAGGGGATTTTGGCTTATTATTGGGAATTTTAGGTCTTTATTGGATAACGGGTAGTTTGGAATTTGGGGATTTGTTTCAAATAATCAATAGCTTGATTTATAAAAATGAGGTTAATATTTTTTTTGTTACTTTGTGTGCCTTCTTACTATTTTGTGGATCAATCGCTAAATCTGCTCAATTCCCCCTTCATGTATGGTTACCCGATGCTATGGAAGGGCCTACTCCCATTTCTGCTCTTATCCATGCTGCTACTATGGTAGCAGCGGGAATTTTTCTTGTAGCTAGGCTTCTTCCTTTTTTCATAGTTCTACCTTCCATAATGAATGGAATAGCTTTGATAGGTATAATAACAGTAGTCTTAGGAGCTACTTTAGCTATTGCTCAAAAAGATATTAAGAAAGATTTGGCCTATTCCACAATGTCTCAATTGGGTTATATGATGTTAGCTCTAGGTATGGGATCTTATCGAGCCGCTTTATTTCATTTAATTACTCATGCTTATTCAAAAGCATTGTTATTTTTAGGATCTGGATCCATTATTTATTCGATGGAAGCTGTTGTTGGATATTTGCCAGCTAAGAGTCAAAATATGGTCCTTATGGGTGGTTTAACAAAACATGTCCCAATTACAAAAACTACTTTTTTAATAGGTACATTTTCTCTTTGCGGTATCCCACCTTTTGCCTGTTTTTGGTCCAAGGATGAGATTCTCAATGATAGTTGGTTGTATTCACCAATTTTCGCAATAATAGCTTGGTCCACAGCAGGATTAACCGCATTTTATATGTTTCGGATCTATTTACTTGTTTTTGAAGGATATTTAAACATTCATTTTTTGAATTGTAATGGAAAAAAAGATAGTTCATTCTATTCAATATCTTTATGGGGT---AAAGAGAGAAAAAAAAAATTAAAAAACAAAATTGATTTATTAGCTTTATTAAGAATGAAAAATAATGAAATGACTTCTTCTTTTCTGACGAAAACATATCCACATCGAATTCATCGTAATGTC------AAAAACATAACCCATTTTTTTTTTTTTGATAGTACCCATTTTTTTGGTACTAAAAAAACTGCGTGTTTATATCCTCATGAGTCGGACAATACTATGCGATTTTCTATGCTTATTTTAGTACTGTTTACTTTATTTGTTGGGACCATAGGAATTTCTTTTAGTCAAAAAGAAATAGATTCGGATATATTATCAAAATTATTAATTCCATTTATAGACCTTTTACATCAAAATTCAAAAAATTTTATCGATTGGTATGAATTTTTCACAAATGCAAGTTTTTCTGTGATTCTAACTTTTTTCGGAATATTTCTAGCGTCGTTTTTTTATAAACCAGTTTTTTCGGATTTACAAAATTTGAATTTATTAAATTTTTTTGAAAAAAGTGTTCCT------AAAAAAATTGTTTCCGATAATATAATAAATGTCATATATGATTGGTCATATAATCGTGGGTATATAGATAATTTGTATGAAATATCTTTCATTTCGAATATAAGAAAATTAGGTAAATTAAATTATTTTTTTGATAGACAGGTAATTGATGGAATTCCAAATGGAATTGGTGTCACAAGTTTTTTTATAGGAGAGACTATAAAATATATGGGAGGTGGGCGAATTTCTTCATATATTTTATTTTTTATATTTTTTATATTAATCGAAGTGTAGGAGTAGTATTACTTATCAACCCAATTTTTTCTGCTTTTTCATTAGGATTAGTTCTTGTTTGTATATCCTTATTCTATATTTTATCAAACTCCCATTTTGTAGCTGCATCACAGCTACTTATTTACGTCGGCGCTATAAATGTTTTAATCATATTTGCTGTAATGTTCATGAATAGTTCAGAAGATTACCAAGATTTTCGTTTTTGGACTGTTGGGGATGGGATTACTTTGATGGTTTGTACAAGTATTTTTTTTTCACTAATAACTACTATTATAGATACATCATGGTACGGTATTATTTGGACTACAAGACAAAATCAGATTATAGAGCAAGATTTGATAAGTACTAGTCAACAAATTGGAATTCATTTATCAACAGATTTTTTTCTTCCATTTGAATTAATTTCAATAATTCTTTTAGCTGCCTTGATAGGTGCAATTATCGTGGCTCGCCAATAAATGAATATCCCAACTACAAGAAAGGACCTCATGATAGTAAATATGGGTCCTCACCACCCATCAATGCATGGTGTTCTTCGACTTATTGTTACTCTCGATGGTGAGGATGTTATTGATTGTGAACCAATATTGGGTTATTTACACAGAGGGATGGAAAAAATTGCGGAAAACCGAACAATTATACAATATCTACCTTATGTAACACGTTGGGATTATTTAGCTACTATGTTCACAGAAGCAATAACTGTAAAAGGACCAGAACAGTTGGGAAATATTCAAGTACCTAAAAGAGCCAGCTATATCCGAGTAATTATGTTGGAGTTGAGTCGTATAGCTTCTCACCTACTGTGGTTGGGACCTTTTATGGCAGATATTGGTGCACAAACCCCTTTCTTCTATATTTTCGGAGAAAGAGAATTAATATATGATCTATTCGAAGCTGCAACAGGTATGAGAATGATGCATAATTTTTTTCGTATCGGGGGGGTAGCGGCTGACCTACCTCATGGTTGGATAGATAAATGTTTTGAATTCTGCGATTATTTTTTAACAAAGATTCTTGAATATCAAAAACTTATTACACGAAATCCTATTTTTTTAGAACGGGTTGAGGGAATAGGCATTGTTGATGGAGAGGAAGTAATAAATTGGGGTTTATCAGGACCAATGCTTCGGGCTTCCGGAATACAATGGGATCTACGTAAAGTTGATAATTATGAATGTTATGATGAATTTGATTGGGAAGTTCAATGGCAAAAAGAAGGAGATTCGTTGGCTCGTTATTTAGTTCGAATTGGTGAAATGACGGAATCCATAAAAATTATTCAACAGGCTTTGGAACGAATTCCCGGGGGGCCATATGAAAATTTAGAAATTCGCCGCTTTGATAGAGAAAAGGAGCGAGAATGGAATGATTTTGAATATCGATTTATTAGTAAAAAACCGTCTCCGACTTTTGAATTGCCGAAACAAGAACTTTATGTAAGAGTTGAGGCTCCCAAGGGAGAATTAGGAATTTTTCTAATAGGAGATCAAAATGGTTTTCCTTGGAGATGGAAAATTCGTCCACCGGGTTTTATCAATTTGCAAATTCTTCCTCAATTAGTTAAAAGAATGAAATTGGCCGATATTATGACAATACTAGGTAGCATAGACATCATTATATGTTTTTTATGATAACTGGATTCATGAATTATGGTCAACAAACAGTCCGAGCTGCGAGGTACATTGGTCAAAGTTTCATGATTACCTTATCTCACGCAAATCGTTTACCTGTAACTATTCAATATCCTTATGAAAAAATAATCACATCGGAACGTTTTCGCGGGCGAATACATTTTGAATTTGATAAATGCATTGCTTGTGAAGTATGTGTTCGTGTATGTCCCATAGATCTACCCGTTGTTGATTGGAAACTGGAAACTGATATTCGAAAGAAAGGATTGTTTAATTACAGTATTGATTTCGGAATCTGTATATTTTGTGGTAACTGTATTGAGTATTGTCCAACAAATTGTTTATCAATGACTGAAGAATATGAACTTTCAACTTATGATCGTCACGAATTAAATTATAATCAAATTGCTTTGGGCCGTTTACCGGTGTCAGTAATTGATGATTATACAATTCGAACATGGCTAGTCAAACATGGACTAATTCATAGATCTTTGGGTTTTGATTACCAAGGAATAGAGACTTTACAAATAAAGCCCGAAGATTGGCATTCCATTGCTGTGATTTTATATGTATATGGTTACAATTATCTACGTTCCCAATGTGCCTATGATGTAGCACCAGGAGGACTGTTAGCTAGTGTGTATCATCTTACAAGAATAGAGTATGGTATAGATCAACCCGAAGAGGTATGTATAAAAGTATTTGTCGCAAGAAAAAATCCCCGAATATCTTCCATTTTCTGGGATGAATTCCATTGAGTTTCCCTTACTTGATCGAACAACCCAAAATTCAGTTATTTCAACTACATTAAATGATCTTTCAAATTGGTCAAGACTATCCAGTTTATGGCCGCTTCTCTATGGTACCAGTTGTTGCTTCATTGAATTTGCTTCATTAATAGGATCACGATTTGACTTTGATCGTTATGGACTAGTACCACGATCGAGTCCTAGGCAGGCAGACTTAATTTTAACAGCGGGCACAGTAACCATGAAAATGGCTCCTTCTTTAGTTCGATTATACGAGCAAATGCCTGAACCAAAATATGTTATTGCTATGGGAGCCTGCACAATTACGGGGGGAATGTTCAGTACTGATTCTTATAGTACTGTTCGGGGCGTGGATAAGCTAATTCCTGTAGATGTCTATTTACCGGGCTGTCCACCTAAGCCGGAAGCCGTTATAGATGCTATAACAAAACTTCGTAAGAAAATATCTCGAGAAATCTATGAAGATCAAATGAGTTCTCAACGAGAAAATAGATGTTTTACTACCAACCATAAGTTTGATGTTGGATGCAGTAATTATACCAGCAATTATGGTAAAGGATTATTCTATCAACCGCCATCTACT-TCAGAGATACCCTCATATATATAATAACTCGAGCACACATTTCAAATGCATATCCCATTTTTGCACAGCAGGGTTATGAAAATCCACGAGAAGCAACTGGCCGTATTGTATGTGCCAATTGCCATTTAGCTAATAAGCCTGTGGATATTGAGGTTCCACAAACGGTACTTCCTGATACTGTATTTGAAGCAGTTGTTCGAATTCCTTATGATATGCAAGTGAAACAAGTTCTTGCTAATGGTAAAAAAGGGGCTTTGAATGTGGGGGCTGTTCTTATTTTACCGGAGGGTTTTGAATTGGCTCCTTCCGATCGTATTTCGCCTGAGATTAAAGAAAAGATAGGTAATCTGTCTTTTCAAAACTATCGCCCTACAAAAAAAAATATTCTTGTGGTAGGTCCTGTTCCTGGTCAGAAATATAATGAAATCACCTTTCCTATTCTTTCCCCAGATCCCGCTACGAAGAGAGATATTCATTTCTTAAAATATCCTATATACGTAGGCGGGAACAGGGGAAGGGGTCAAATTTATCTTGACGGAAGCAAGAGTAATAATAATGTTTATAATGCTACAGCAGCAGGTATAATCAAAAAAATCATACGAAAGGAAAAAGGGGGATACGAAATAATTATAGTGGATGCATCAGATGGACGTGAAGTGATTGATATTATACCTCCAGGACCAGAACTTCTTGTTTCAGAAGGTGAATCCATCAAACTTGATCAACCATTAACAAGTAATCCCAATGTGGGTGGATTTGGTCAGGGGGATGCGGAAATAGTACTTCAAGATCCGTTACGTGTACAGGGTCTCTTGTTCTTCTTGGCATCCATTATTTTAGCACAAATCTTTTTAGTTCTTAAGAAGAAACAATTTGAGAAGGTTCAATTGTCCTATGATTGGTTCGAAGAACGTCTTGAGATTCAGGCGATTGTCGATGATATAACCAGTAAATATGTTCCTCCTCATGTGAACATATTCTATTGTTTAGGAGGAATTACACTTACTTGTTTTTTAGTCCAAGTAGCGACTGGATTTGCTATGACTTTTTATTATCGTCCAACCGTTACTGAAGCTTTTGCTTCAGTTCAATATATTATGACTGAAGCAAACTTGGGTTGGTTAATCCGATCAGTTCATCGATGGTCGGCAAGTATGATGGTCTTAATGATGATCCTACACGTATTTCGTGTGTATCTCACAGGTGGTTTTAAAAAACCTCGCGAATTAACTTGGATTACCGGTGTAGTTTTGGCTGTATTAACCGTATCTTTTGGTGTAACTGGTTATTCCTTACCTTGGGATCAAATTGGTTATTGGGCAGTAAAAATTGTAACAGGTGTGCCCGAAGCTATTCCTGTAATAGGATCGTCTTTGGTAGAATTATTACGCGGAAGTTCTAGTGTGGGACAATCTACTTTGACTCGTTTTTATAGTTTGCATACTTTTGTATTACCTCTTCTTACTGCCGTATTTATGAAAAAAACCTGACTTGAATGATCCTGTATTAAGAGCTAAATTGGCTAAAGGAATGGGGCATAATTATTATGGAGAACCTGCATGGCCCAACGATCTTTTATATATATTTCCGGTAGTCATTCTGGGTACTATTGCCTGTAACGTTGGATTAGCGGTTCTAGAACCATCAATGATTGGGGAACCCGCGGATCCATTTGCAACCCCTTTGGAAATACTACCCGAATGGTATTTCTTTCCCGTATTTCAAATACTTCGTACAGTGCCCAATAAGTTATTGGGTGTTCTTTTAATGGTTTCGGTACCTACGGGATTGTTAACAGTACCCTTTTTGGAAAATGTTAATAAATTTCAAAACCCATTTCGTCGTCCAGTAGCAACAACCATTTTTTTAATTGGTACCATAGTGGCCCTTTGGTTAGGTATTGGAGCAACATTACCTATTGAGAAATCCCTAATTTTAGGTCGTTAGGTTTAATTCCTATTACTTTGGCTGGCTTATTTGTAACTGCATATTTACAATACCGACGAGTTGATCAGTTGGACCTTTGAATGCCTACTATAACTAGTTATTTCGGTTTTTTACTAGCGGTTTTAACTATAACCTCAGTTCTATTTATTGGTCTGAATAAAATACGACTTATTTATGATTATTCGTTCACCGGAACCAGAAGTTAAAATTATGGTAGATAGGGATCCCATAAAAACTTCTTTCGAGAAATGGGCAAAACCCGGTCATTTCTCAAGAACAATAGCTAAGGGACCTGATACTACTACTTGGATCTGGAACCTACATGCTGATGCTCACGATTTCGATAGCCATACTAGTGATTTGGAGGAGATTTCCCGAAAAGTTTTTAGTGCCCATTTCGGGCAACTCTCCATCATTTTTCTTTGGCTAAGTGGCATGTATTTTCATGGTGCTCGTTTTTCTAATTATGAGGCATGGTTAAGCGATCCTACTCACATTAGGCCTAGCGCCCAGGTGGTTTGGCCAATAGTGGGTCAAGAAATATTGAATGGTGATGTAGGGGGGGGATTCCGAGGAATACAAATAACCTCTGGTTTTTTTCAGATTTGGCGAGCATCTGGAATAACTAGTGAATTACAACTCTATTGTACCGCAATTGGTGCATTGGTCTTTGCAGCCTTAATGCTTTTTGCTGGTTGGTTTCATTATCACAAAGCTGCGCCAAAATTGGCTTGGTTCCAAGATGTAGAATCTATGTTGAATCACCATTTGTCAGGACTCCTAGGACTGGGGTCTCTTTCTTGGGCAGGACATCAAATACATGTATCTTTACCAATTAACCAATTTCTAAATGCTGCAGTAGATCCCAAAGAGATCCCACTTCCTCATGAATTTATACTGAATCAGGATCTTTTGGCTCAACTTTATCCGAGTTTTGCTGAGGGAGCAACTCCATTTTTCACGTTGAATTGGTCAAAATACTCCGAATTTATAACTTTTCGTGGAGGATTAGATCCAGTAACTGGAGGTCTATGGCTAACCGATATTATACATCATCACTTAGCTATTGCAATTCTTTTTTTGATAGCGGGTCACATGTATAGGACTAATTGGGGCATTGGTCATGGTATAAAAGATATTCTAGAGGCCCATAAAGGTCCATTTACAGGCCAGGGTCATAAGGGTCTATATGAAATCCTATCAACGTCATGGCATGCTCAATTATCTATTAACCTAGCTATGTTAGGCTCTTTAACTATTGTTGTAGCTCACCATATGTATTCTATGCCTCCTTATCCATACCTAGCTACTGACTATGGTACACAACTGTCATTGTTCACACATCACATGTGGATTGGTGGATTTCTCATAGTTGGTGCTGCTGCGCATGCAGCTATTTTTATGGTAAGAGACTATGATCCAACTATTCGATACAACGATCTATTAGATCGTGTCCTTAGACATCGCGATGCAATCATATCACATCTTAATTGGGTGTGTATATTTTTAGGCTTTCACAGTTTTGGTTTGTATATTCATAATGATACCATGAGCGCTTTAGGGCGCCCCCAAGATATGTTTTCAGATACCGCTATACAATTACAACCCGTCTTTGCTCAATGGATACAAAATACCCACGCTTTAGCACCAAGTATAACGGCCCCTGGTGCAACAACAAGCACGAGTTTGACTTGGGGGGGTGATAATTTGGTGGCAGTGGGCGGTAAAGTTGCTTTGTTACCTATTCCATTAGGAACTGCGGATTTTTTGGTCCATCATATTCATGCATTTACAATTCATGTAACGGTATTGATACTTCTAAAGGGTGTTCTATTTGCTCGTAGCTCACGATTGATACCGGATAAAGCAAATCTAGGTTTTCGTTTCCCTTGTGATGGACCTGGAAGAGGGGGAACATGCCAAGTATCCGCTTGGGATCATGTCTTCTTAGGACTATTTTGGATGTACAATGCAATTTCGGTAGTAATATTCCATTTCAGTTGGAAAATGCAATCAGATGTTTGGGGTAGTATAAGTGATCAAGGGATAGTAACTCATATCACAGGAGGAAACTTTGCGCAAAGTTCCATTACTATTAATGGGTGGCTTCGCGATTTCTTATGGGCACAGGCATCCCAGGTAATTCAGTCTTATGGTTCCTCATTATCTGCATATGGTCTTTTTTTCTTGGGTGCCCATTTTGTATGGGCTTTTAGTTTAATGTTTCTATTCAGCGGTCGTGGTTATTGGCAAGAATTGATTGAATCCATTGTTTGGGCTCATAATAAATTAAAAGTTGCTCCTGCTACTCAGCCTAGAGCCTTGAGCATTGTACAGGGACGTGCTGTAGGAGTAGCCCATTACCTTCTAGGTGGAATTGCCACAACATGGGCATTCTTCTTAGCAAGAATTATTGCAGTAGGATAAATGGCATTAAGATTTCCAAGATTTAGTCAAGGCTTAGCTCAGGACCCCACTACTCGTCGTATTTGGTTTGGTATTGCTACCGCACATGACTTCGAGAGTCATGATGATATTACTGAAGAACGTCTTTATCAGAATATTTTTGCTTCTCATTTTGGGCAATTAGCAATAATTTTTCTGTGGACTTCCGGAAATCTGTTTCATGTAGCTTGGCAAGGGAATTTTGAGGCATGGGTACAGGATCCTTTACATATAAGACCTATTGCTCATGCAATTTGGGATCCTCATTTTGGTCAACCGGCTGTAGAAGCTTTTACTCGAGGGGGTGCTCTAGGCCCAGTGAATATAGCCTATTCTGGTGTTTATCAGTGGTGGTATACAATCGGTTTACGTACTAATGGGGATCTTTATACTGGAGCCCTTTTTCTATTATTTCTTTCTATCATATCTTTAATAGCGGGTTGGTTACATCTACAACCAAAATGGAAACCGAGCATTTCGTGGTTTAAAAATGCCGAATCCCGCCTCAATCATCATTTGTCAGGACTATTCGGAGTCAGTTCCTTGGCTTGGACAGGGCATTTAGTCCATGTCGCTATTCCGGGATCCAGGGGGGAATATGTTCGATGGAATAATTTCTTAGGTATATTGCCACACCCACAAGGATTAGGTCCGTTTTTTACAGGTCAGTGGAATCTTTATGCTCAAAACCCCGATTCCAATAGTCATTTATTTGGTACCCCCCAAGGAGCAGGAACTGCTATTCTAACACTTCTCGGGGGATTCCATCCGCAAACACAAAGTTTATGGCTGACCGATATTGCACATCATCATTTAGCTATTGCATTTATTTTTCTCGTTGCTGGTCACATGTATAGAACCAACTTCGGGATTGGGCACAGTATAAAAGATCTTTTAGAAGCACATATTCCTCCGGGGGGTAGATTAGGACGTGGACATAAGGGTCTTTATGATACAATCAATAATTCACTTCATTTTCAATTAGGCCTTGCTTTAGCTTCTTTAGGGGTTATTACTTCCTTGGTAGCTCAACACATGTACTCTTTACCTGCTTATGCGTTTATAGCGCAAGATTTGACTACTCAAGCTGCGTTATATACTCATCATCAATACATCGCAGGATTCATTATGACAGGGGCTTTTGCTCATGGAGCTATCTTTTTTATTCGAGATTACAATCCAGAACAGAATGAGGATAATGTCTTGGCAAGAATGTTAGATCATAAAGAAGCTATCATATCCCACTTAAGTTGGGCTAGTCTCTTTCTGGGGTTCCATACTCTGGGACTTTATGTCCATAATGATGTCATGCTTGCTTTTGGCACTCCGGAGAAACAAATCTTGATCGAACCTATATTCGCCCAATGGATACAATCCGCTCATGGTAAAACTTCCTATGGGTTCGATGTACTTTTATCTTCAACGAACAGTCCGGCGTTCAATGCGGGGCGAAGCATATGGTTGCCTGGTTGGTTAAATGCTGTTAATGAGAATAGTAATTCTCTATTCTTAACAATAGGACCTGGAGACTTCTTGGTTCATCATGCTATTGCTCTTGGTTTACATACAACTACGTTGATCTTAGTAAAAGGTGCTTTGGATGCACGTGGTTCCAAGTTAATGCCGGATAAAAAAGATTTTGGTTATAGTTTTCCTTGCGATGGTCCGGGACGAGGTGGTACTTGTGATATTTCGGCTTGGGACGCATTTTATTTGGCAGTTTTCTGGATGTTAAATACCATTGGATGGGTTACTTTTTATTGGCATTGGAAACACATTACACTATGGCAGGGTAATGTTTCACAGTTTAATGAATCTTCTACTTATTTGATGGGGTGGTTAAGAGATTATCTATGGTTAAACTCTTCACAACTTATCAATGGATATAACCCTTTTGGTATGAATAGTTTATCAGTCTGGGCGTGGATGTTCTTATTTGGACATCTTGTTTGGGCTACTGGATTTATGTTCTTAATCTCTTGGCGCGGATATTGGCAAGAATTGATTGAAACTTTAGCATGGGCTCATGAACGTACACCTTTGGCTAACTTGATTCGATGGAGAGATAAACCAGTGGCTCTTTCCATTGTGCAAGCAAGATTGGTTGGACTAGTTCACTTTTCCGTAGGTTATATATTTACTTATGCAGCTTTCTTAATTGCCTCTACATCGGGTAAATTTGGTTAAATGTCACATTCAGTAAAGATTTATGATACATGTATAGGATGTACTCAATGTGTTCGAGCCTGCCCTACAGATGTATTAGAAATGATACCTTGGGACGGATGTAAAGCTAAACAAATTGCATCTGCCCCAAGAACAGAGGACTGTGTTGGTTGTAAGAGGTGTGAAGCCGCCTGTCCGACGGATTTCTTAAGTGTTCGAGTTTATTTATGGCATGAAACAACTCGAAGCATGGGTCTAGCTTATTGAATAAACTTACCTTCCTTTTTTGTGCCTTTAGTGGGCCTAATATTTCCGGCAATTGCAATGGCTTCCTTATTTCTTCATGTTCAAAAAAACAAGATTTTTTAGATGCGAGATCTAAAAACATATCTTTCCGTGGCACCAGTAGTAAGTACTCTATGGTTCGGAGCTTTGGCGGGTCTCTTGATAGAGATCAATCGTTTTTTCCCGGATGCATTGATATTTCCTTTTTTTTCATTCTAGATGACTGCAATTTTAGAGAGACGCGAGAGCGAAAGCCTATGGGGTCGCTTCTGTAACTGGATAACCAGCACTGAAAATCGTCTTTACATTGGATGGTTTGGTGTTTTGATGATCCCTACCTTATTGACCGCAACTTCTGTATTTATTATCGCTTTTATTGCTGCTCCTCCAGTAGATATTGACGGTATTCGTGAGCCTGTTTCTGGCTCTCTACTTTACGGAAACAATATCATTTCTGGTGCCATTATTCCTACTTCTGCAGCTATAGGTTTACACTTTTATCCGATATGGGAAGCGGCATCCGTTGATGAATGGTTATACAATGGCGGTCCTTATGAACTAATTGTTCTACACTTCTTACTTGGTGTAGCTTGTTACATGGGTCGTGAGTGGGAACTTAGTTTTCGTCTGGGTATGCGTCCTTGGATTGCTGTTGCATATTCAGCTCCTGTTGCAGCGGCTACTGCTGTTTTCTTGATCTATCCAATTGGTCAAGGAAGCTTTTCAGATGGTATGCCTCTAGGAATTTCTGGTACTTTCAATTTTATGATTGTATTTCAGGCTGAGCATAATATTCTTATGCATCCATTTCACATGTTAGGTGTAGCTGGTGTATTCGGCGGCTCCTTATTCAGTGCTATGCATGGTTCTTTGGTAACTTCTAGTTTGATTAGGGAAACCACAGAAAATGAATCTGCTAATGAAGGTTACAGATTCGGTCAAGAGGAGGAAACCTATAATATTGTAGCTGCTCATGGTTATTTTGGCCGATTGATTTTCCAATATGCAAGTTTCAACAATTCTCGTTCTTTACATTTCTTCCTAGCTGCTTGGCCTGTAGTAGGTATTTGGTTTACCGCGTTAGGTATTAGCACTATGGCTTTCAATTTAAATGGTTTCAATTTTAACCAATCCGTAGTTGATAGTCAAGGTCGTGTAATTAATACCTGGGCTGATATAATTAACCGAGCTAACCTTGGTATGGAAGTAATGCATGAACGTAATGCTCATAACTTCCCTCTAGATCTAGCTGCGATCGAAACTCCAATGGGTTTACCTTGGTATCGTGTTCATACTGTTGTATTAAATGATCCGGGCCGTTTGCTTTCTGTCCATATAATGCATACAGCTCTGGTTGCTGGTTGGGCTGGTTCGATGGCTCTATATGAATTAGCAGTTTTTGATCCTTCTGACCCTGTTCTTGACCCAATGTGGAGACAGGGTATGTTTGTTATACCCTTTATGACTCGCTTAGGAATAACCAATTCGTGGGGCGGTTGGAATATCACAGGAGGGACTATAACGAATCCGGGTATTTGGAGTTACGAAGGTGTAGCCGGGGCACATATTGTGTTTTCGGGCTTGTGCTTTTTAGCGGCTATCTGGCATTGGGTTTATTGGGATTTAGGAATTTTTTGTGATGAACGTACCGGAAAACCTTCTTTGGATTTGCCCAAAATTTTTGGAATTCATTTATTCCTTGCAGGGGTGGCTTGTTTTGGTTTTGGAGCATTTCATGTAACAGGATTGTACGGTCCTGGAATATGGGTGTCCGATCCTTATGGATTAACTGGAAGGGTACAATCCGTAAATCCCGCATGGAGTGTGGAAGGTTTTGATCCTTTTGTTCCGGGGGGAATAGCTTCTCATCATATTGCAGCAGGAACATTGGGCATATTAGCGGGTCTTTTTCATCTTAGTGTGCGTCCACCCCAACGTCTATACAAAGGATTGCGTATGGGAAATATTGAAACCGTCCTTTCCAGCAGTATTGCTGCTGTCTTTTTTGCAGCTTTTGTTGTTGCGGGAACTATGTGGTATGGTTCAGCAACTACCCCCATCGAATTATTTGGTCCCACTCGTTATCAATGGGATCAGGGATACTTCCAGCAAGAAATATATCGAAGAGTTGGTGCTGGGCTAGCCGAAAATCAAAGTTTATCAGAAGCTTGGTCTAAAATTCCCGAAAAATTAGCTTTTTATGATTACATCGGCAATAATCCAGCAAAAGGGGGATTGTTTAGAGCAGGTTCAATGGACAATGGAGATGGAATAGCCGTAGGTTGGTTAGGACATCCCATCTTTAGAGATAAAGAGGGGTGTGAATTTTTTGTACGTCGTATGCCTACTTTTTTTGAAACATTTCCGGTTGTTTTGGTAGACGGAGACGGAATTGTTAGAGCCGATGTTCCTTTTCGAAGGGCAGAATCAAAATATAGTGTCGAACAAGTAGGTGTAACTGTTGAGTTCTATGGTGGCGAACTCAATGGAGTCAGTTATAGTGATCCTGCTACTGTGAAAAAGTATGCTAGACGTGCTCAATTGGGTGAAATTTTTGAATTAGATCGTGCTACTTTGAAATCGGATGGTGTTTTTCGTAGCAGTCCAAGGGGTTGGTTTACTTTTGGACATGCTTCGTTTGCTCTGCTCTTCTTTTTCGGTCACATTTGGCATGGTGCTAGAACTTTGTTCCGAGATGTTTTTGCTGGTATCGATCCAGATTTGGATGCTCAAGTGGAATTTGGAGCATTCCAAAAACTTGGAGAAACGCTCTTTAATGGAACTTTAACTTTAACTGGTCGTGACCAAGAAACTACCGGTTTCGCTTGGTGGGCCGGGAATGCCCGACTTATCAATTTATCCGGTAAACTACTGGGAGCCCATGTAGCCCATGCTGGGTTAATAGTATTCTGGGCTGGAGCAATGAATTTATTTGAAGTGGCTCATTTCGTACCTGAGAAGCCTATGTATGAACAAGGTTTAATTTTACTTCCCCATTTAGCTACTTTAGGTTGGGGGGTAGGTCCTGGGGGGGAGGTTATAGACACCTTTCCATACTTTGTGTCTGGAGTCCTTCATTTAATTTCCTCTGCAGTATTGGGCTTTGGTGGTCTTTATCATGCACTTTTGGGACCTGAGACTCTTGAAGAATCTTTTCCATTCTTCGGTTATGTATGGAAAGATAGAAATAAAATGACTACAATTTTGGGTATTCACTTAATCTTGTTAGGTATAGGTGCTTTTCTTCTAGTATTCAAGGCTCTTTATTTTGGAGGTGTATATGATACCTGGGCTCCAGGGGGGGGAGATGTAAGAAAAATTACCAACCTGACTCTTAGTCCAAGTATTATATTTGGTTATTTATTAAAATCACCTTTTGGTGGAGAAGGGTGGATTGTTAGTGTGGACGATTTAGAAGATATAATTGGAGGGCATGTATGGTTGGGTTCCATTTGTATACTTGGTGGAATCTGGCATATCTTAACCAAACCCTTTGCATGGGCTCGGCGTGCACTTGTATGGTCTGGAGAAGCTTATTTGTCTTATAGTTTAGGTGCTTTATCTGTTTTTGGTTTTATTGCTTGTTGCTTTGTCTGGTTTAATAATACCGCTTATCCTAGTGAGTTTTACGGGCCCACTGGACCAGAAGCTTCTCAAGCTCAAGCATTTACTTTTTTAGTTAGAGACCAACGTCTTGGGGCTAACGTAGGGTCCGCTCAAGGACCTACCGGTTTAGGTAAATATCTAATGCGTTCCCCGACTGGAGAAGTCATTTTTGGGGGGGAAACTATGCGTTTTTGGGATTTACGTGCTCCCTGGTTAGAACCTCTAAGGGGTCCAAATGGTTTGGACTTGAGTAGACTGAAAAAAGACATACAGCCTTGGCAAGAACGTCGTTCCGCGGAATATATGACTCATGCTCCTTTAGGTTCCTTAAATTCCGTCGGTGGTGTAGCTACAGAGATCAATGCAGTCAATTATGTCTCTCCTAGAAGTTGGTTAGCTACTTCTCATTTTGTTCTAGGATTCTTCCTATTTGTAGGTCATTTATGGCACGCGGGAAGAGCTCGCGCAGCTGCCGCAGGATTTGAAAAAGGAATTGATCGAGATTTTGAACCTGTTCTTTCCATGACTCCTCTTAATTGAATGACTATAGCTCTTGGTAAATTTACCAAAGATGAAAATGATTTATTTGATATTATGGATGACTGGTTACGGCGGGACCGTTTCGTTTTTGTGGGTTGGTCCGGTCTATTGCTCTTTCCTTGCGCCTATTTCGCCTTAGGAGGTTGGTTCACAGGTACAACCTTTGTAACTTCATGGTATACTCATGGATTGGCAAGTTCTTATTTGGAAGGCTGTAACTTCTTAACCGCTGCAGTCTCTACTCCTGCTAATAGTTTAGCACATTCTTTGTTGTTACTGTGGGGTCCTGAAGCACAGGGAGATTTTACCCGTTGGTGTCAATTAGGTGGTCTGTGGACTTTTGTTGCTCTCCACGGTGCTTTCGGATTAATAGGTTTCATGTTACGTCAATTTGAACTTGCTCGATCTGTTCAATTGCGGCCTTATAATGCAATCGCATTCTCTGGTCCAATTGCTGTTTTTGTTTCTGTATTCCTGATTTATCCACTAGGTCAGTCTGGTTGGTTCTTTGCGCCTAGTTTTGGTGTAGCAGCTATATTTCGATTCATCCTCTTTTTCCAAGGATTTCATAACTGGACATTAAACCCATTTCATATGATGGGAGTTGCTGGTGTGTTGGGTGCTGCGCTATTATGCGCTATTCATGGTGCTACCGTAGAAAATACTTTATTTGAAGATGGTGATGGCGCAAATACATTTCGTGCTTTTAACCCAACCCAAGCTGAAGAAACTTATTCAATGGTCACTGCTAACCGATTTTGGTCCCAAATCTTTGGGGTTGCTTTTTCCAATAAACGTTGGTTACATTTCTTTATGTTATTTGTACCAGTAACTGGTTTATGGATGAGTGCTCTTGGAGTAGTCGGTCTAGCCCTGAACCTACGTGCTTATGACTTCGTTTCTCAAGAAATCCGCGCAGCGGAAGATCCTGAATTTGAGACTTTCTACACCAAAAACATTCTCTTAAACGAAGGTATTCGTGCATGGATGGCGGCTCAAGATCAGCCTCATGAAAACCTTATATTCCCTGAGGAGGTTCTACCACGTGGAAACGCTCTTTAAATGTCTGGAAGCACAGGAGAACGTTCTTTTGCTGATATTATTACCAGTATTCGATACTGGATTATTCATAGTATTACTATACCTTCCCTATTCATTGCAGGTTGGTTATTTGTCAGCACGGGTTTAGCTTACGATGTATTTGGAAGCCCCCGCCCAAACGAGTATTTTACAGAGAGCCGAAAAGGAATTCCATTAATAACTGGCCGTTTTGATTCTTTGGAACAACTCGATGAATTTAGTAGATCTTTTTAGATGACCATAGATAGGACCTATCCAATTTTTACAGTACGATGGTTGGCTGTTCACGGACTTGCAGTACCCACAGTTTCTTTTTTGGGATCAATATCAGCGATGCAGTTCATCCAACGATAAATGACTACACAAACCGTTGAGGGTAGTTCTAAGTCTGGTCCAAGACGAACTGTTGTAGGGGATTTATTAAAACCATTAAATTCAGAATATGGTAAAGTAGCTCCGGGATGGGGAACTACTCCTTTGATGGGTGTTGCAATGGCTCTATTTGCGATATTTCTATCTATTATTTTGGAGATTTATAATTCGTCCATTTTATTGGATGGAATTTCTATGAATTAGATGCTTACTCTAAAACTATTTGTTTACACGGTAGTGATATTCTTCGTTTCTCTTTTTATATTCGGATTCCTATCTAACGATCCAGGACGTAATCCAGGGCGTGAAGAATAAATGGCCGATACTACTGGAAGGATTCCTCTTTGGATAATAGGTACTGTAACTGGTATTACTGTGATCGGTTTAATTGGTATTTTCTTTTATGGTTCATATTCCGGATTGGGCTCATCCCTGTAGATGCTTAACATCTTTAATTTGGTCTGTATTTGTATTAACTCCGTCCTTTATTCAAGTAGTTTTTTCTCGGCGAAATTGCCCGAAGCCTACGCTTTTTTGAATCCAATTGTAGATATTATGCCAGTAATACCCGTACTCTTTTTTCTCTTAGCTTTTGTTTGGCAAGCTGCACGACACAATCAAATCCAAACGAACAAAATGTTGAATTGAATCGTACCAGTCTATACTGGGGGTTATTACTCATTTTTGTACTTGCTGTTTTATTTTCAAATTATTTCTTCAATTAAATGGAAGTAAATATTCTCGCATTTATTGCTACTGCATTGTTCATTCTAGTTCCTACTGCCTTTTTACTTATAATTTACGTAAAAACGGTAAGTCAAAGTGACTAAATGGAAACAGCAACCCTAGTTGCCATCTCTATATCTGGTTTACTTGTAAGTTTTACTGGGTATGCTTTATATACTGCTTTTGGGCAACCCTCTCAACAACTAAGAGATCCATTCGAAGAACATGGAGATTAAATGGAAGCATTGGTTTATACATTCCTTTTAGTCTCGACTTTAGGAATCATTTTTTTCGCTATCTTTTTTAGAGAACCCCCTAAAGTTCCAACTATGACTATTGCTTTCCAATTAGCTGTTTTTGCATTAATTGCTACTTCATTTATTCTATTGATTAGTGTACCTGTTGTATTTGCTTCTCCTGATGGTTGGTCGAGTAACAAAAATGTTGTATTTTCCGGTACATCATTATGGATTGGATTAGTATTTCTAGTGGGTATTATGTCACCACAAACAGAGACTAAAGCAAGTGTTGGGTTCAAGGCTGGTGTTAAAGATTATAAATTGACTTATTATACTCCTGACTATGAAACCAAAGATACTGATATCTTGGCAGCATTCCGAGTAACTCCTCAACCTGGAGTTCCGCCTGAAGAAGCAGGTGCTGCGGTAGCTGCCGAATCTTCTACTGGTACATGGACAACTGTGTGGACCGATGGGCTTACCAGTCTTGATCGTTACAAAGGACGATGCTACCACATCGAACCCGTTGCTGGAGAAGAAAATCAATATATTGCTTATGTAGCTTATCCCTTAGACCTTTTTGAAGAAGGTTCTGTTACTAATATGTTTACTTCCATTGTAGGTAATGTATTTGGGTTCAAAGCCCTGCGTGCTCTACGTTTGGAGGATTTGCGAATCCCTAATTCTTATATTAAAACTTTCCAAGGTCCACCTCATGGTATCCAAGTTGAGAGAGATAAATTGAACAAGTATGGACGTCCCTTATTGGGATGTACTATTAAACCTAAATTGGGGTTATCCGCTAAGAATTACGGTAGAGCGGTTTATGAATGTCTACGTGGGGGACTTGATTTTACCAAAGATGATGAAAATGTGAATTCCCAACCATTTATGCGATGGAGAGACCGTTTCTGCTTTTGTGCCGAAGCTCTTTATAAAGCACAGGCTGAAACGGGTGAAATCAAAGGGCATTATTTAAACGCTACTGCAGGTACATGCGAAGAAATGATAAAAAGAGCTGTATTTGCCAGAGAATTGGGCGTTCCTATCGTAATGCATGATTACTTAACAGGGGGATTCACTGCAAATACTAGCTTAGCTCATTATTGCAGAGATAATGGTCTACTTCTTCATATCCATCGTGCAATGCATGCAGTTATCGATAGACAAAAGAATCATGGTATGCACTTTCGTGTACTAGCTAAAGCGTTACGTTTGTCTGGTGGGGATCATATTCACGCTGGTACCGTAGTAGGTAAACTTGAAGGGGAAAGGGATATCACTTTAGGTTTTGTTGATTTACTGCGTGATGATTTTATTGAAAAAGATCGAAGTCGCGGTATTTATTTCACTCAGGATTGGGTTTCTCTACCAGGTGTTCTGCCCGTTGCTTCGGGGGGTATTCACGTTTGGCACATGCCTGCTCTGACTGAAATCTTTGGAGATGATTCTGTACTCCAATTTGGTGGAGGAACTTTAGGACACCCTTGGGGAAATGCACCTGGTGCCGTAGCTAATCGAGTAGCTCTTGAAGCATGTGTACAAGCTCGTAATGAGGGACGTGATCTTGCTCGTGAAGGTAATGAAATTATTCGTGAGGCTAGCAAATGGAGTCCTGAATTAGCTGCTGCTTGTGAAGTATGGAAGGAGATCAAATTTGTATTCCCAGCAATGGATACTTTGTAAATGGCGATACATTTATACAAAACTTCTACCCCGAACACACGCAATGGAGTCGTAGACA---GTCAAGTAAAATCCAATCCACGAAATCATTTGATCTATGGACAGCATCGTTGTGGTAAAGGCCGTAATACCAGAGGAATCATTACCGCAGGGCATAGAGGGGGAGGTCATAAGCGTCTATACCGTAAAATCGATTTTCGACGGAATGAAAAAGACATATATGGTAGAATCGTAACCATAGAATACGACCCTAATCGAAATGCATACATTTGTCTCATACACTATGGGGATGGTGAGAAAAAATATATTTTGCACCCCAGAGGGGCTATAATTGGAGATACCATTGTTTCTGGTACAGAAGTTCCTATAAAAATGGGAAATGCCCTACCTTTGTATGCCCTTAGGCACGGCCATACATAACATAGAAATCACACTCGGAAAGGGTGGACAATTAGCTAGAGCAGCCGGTGCTGTAGCGAAACTGATTGCAAAAGAGGGGAAATCAGCCACATTAAAATTACCTTCTGGGGAGGTCCGTTTGATATCCAAAAACTGCTCAGCAACAGTCGGACAAGTGGGAAATGTTGGGGTAAACCAGAAAAGTTTGGGTAGAGCCGGATCTAAATGTTGGCTAGGTAAGCGTCCTGTAGTAAGAGGAGTAGTTATGAACCCTGTAGACCACCCCCATGGGGGTGGTGAAGGGAGGGCTCCAATTGGTAGAAAAAAACCCGCAACTCCTTGGGGTTATCCTGCACTTGGAAGAAGAAGTAGAAAAAGGAATAAATATAGTGATAATTTGATTCTTCGTCGTCGTAGTAAATAGATGATTCAACATCAAACCTATTTGAATGTAGCTGATAACAGCGGAGCCCGCGAATTGATGTGTATTCGAATCCTAGGAGCTAGTAATCGACGATATGCTTATATTGGTGACATTGTTGTTGCTGTAATCAAGGAAGCAGTACCAAATACGACCTTAGAAAGATCAGAAGTGATCAGAGCTGTAATTGTACGTACTTGTAAAGAACTCAAACGTAATAACGGTATAATAATTCAGTATGATGATAATGCTGCAGTTGTTATTGATCAAGAAGGAAACCCAAAAGGAACTCGAATCTTTTGCGCAATCGCTCGGGAATTGAGACAGTTGAATTTTACTAAAATAGTCTCATTAGCACCCCCCAAAGAACCAGATTTCGCAAACAACATAGAGGAAGAATGAAAGGAATATCCTATCGAGGTAATCATATTTGCTTCGGAAGATATGCGCTTCAGGCACTTGAGCCCGCTTGGATCACATCGAGACAAATAGAAGCGGGACGGCGGGCAATGTCAAGAAATGTTCGCCGAGGTGGACAAATATGGGTACGCATATTTCCAGACAAACCGGTTACAGTAAGACCTACCGAAACGCGTATGGGTTCGGGAAAAGGATCTCCCGAATATTGGGTAGCTGTCGTTAAACCTGGGAAAATACTTTATGAGATGGGCGGGGTCTCAGAAAACATAGCCAGAAAGGCTATTTCAATAGCAGCCTCCAAAATGCCTATACGAACTCAATTCATTGTTTCAGGATAAATGACCAGAATTAAACGAGGATATATAGCTCGGAAACGGAGAACAAAAATTCGTTTATTTACATCAAACTTTCGCGGAGCTCATTCAAGACTTACTCGAACTATTCCTCAACAGAAAATTAAAGCTTTGGTTTCAGCTCATCGAGATAGAGATAGGAAAAAGAGAGATTTTCGCAGTTTATGGATTAGTCGAATAAATGCAGTAATTCGCAAGAAGAAAAAAGTATACTGTATTTACAATAATTTGATATATAATTTATACAAGAAGCAATTGCTTCTTAATCGTAAAATCGTTGCACAAATAGCTATATTAAAAGAGAATTGTCTTTTTATGATTGCCAACGAGATCATAAAAACCAAAGTATTCGGTTATTGGCGAAAAATCAATATACTTCTAATGTCGAATCGGGATCAACTAGGACAGAAATAAAGCATTGGGTCGAACTCTTCTTTGGTGTCAAAGTAATAGCTATGAATAGTCATCGACTCCCGGTAAAGGGTAGAAGAGTGCGACCTATTATGGGACATACAATGCATTACAGACGTATGATCATTACGCTTCAACCGGGTTATTCTATTCCACCTCTTAGAAAGAAAAAATAGGAGCTTCTGTTCGTAAAATTTGTGAAAAATGTCGATTAATTTGCAGGCGAGGGCGAATTATAGTAATTTGTTCCAATCCAAAATGGTTCGAGAGAAAATAAGAGTATCGACTCGGACACTACAGTGGAAATGTGTTGAATCAAGAGTAGACAGTAAACGTCTTAATTATGGACGTTTTATTCTGTCTCCTCTTATGAAAGGCCAAGCCGATACAATAGGCATTGCAATGCGAAGAGTTTTGCTCGGAGAAATAGAGGGAACATGTATTACACGTGCAAAACCAGAGAAAATACCACACGAATATTCTACCATAGTAGGTATTCAAGAATCAGTACATGAAATTTTAATGAATTTGAAAGAAATTGTATTGAGAAGTAATCTGTACGGAACTCGGGACGCGTCTATTTGCTTCAAAGGTCCTGGATATGTAACTGCTCAAGACATCATTTTACCACCTTCTGTAGAAATCGTTGATAATACACAACATATAGCCAACCTAATAGACCCTATTAATTTCTGTATTGAATTAAAAATCGAGAGGAATCGAGGATATCGTATAAAAACACTAAAAAACTCTCAAAACGGAAGTTATCCTATAGATGCTGTATTCATGCCTGTTCGAAATGTAAATCATAGTATTCATTCCTATGTGAATGGGAATGAAAAACAAGAGATACTTTTTATCGAAATATGGACAAATGGAAGTTTAACTCCCAAGGAAGCGCTTTGTGAAGCCTCCCGGAATTTGATTGATTTATTTATTCCCTTTTTACATGCGGAAGAAGATAACTTTAATTTAGAAAACAATCAACACAAAGTTACTTTACCCCTTTTTACTTTTCATGATATATTGGCTAAGGCTAAACTAAGGAAAAATAAAAAAGAAATAGCATTGAAATCCATTTTTATTGACCAATTAGAACTGCCTCCCAGGATCTATAATTGTCTCAAAAGATCCAATATTCATACATTATTAGAACTTTTGAATAATAGTAAAGAAGACCTTATGAAAATGGAACATTTTCGTATAGAAGATGTAAAATATATATTGGATATTTTAGAAATAGGGGAGTAGAAATGAGGGAATATCTACATTACCGGAGTTGAATCAGATACAATTTGAAGGGTTTTGTAGGTTCATTGATCGGGGCTTAACAGAAGGACTTTTAAAGTTTCCAAAAATTGAGGATACAGATCAAGAAATGGAATTTCAATTATTTGTGGAAACATATCAATTGTTAGAACCCTTAATAAACGAAAAAGATGCCGTATATGAATCACTTACATATTCCTCTGAATTATATGTATCCGCGGGACTCATTTTGAAAAGCAGTAGGAAAATACAAGAACAAACTATTTTTATTGGAAATATTCCTCTAATGAATTCCTTGGGAACTTCTATAGTAAATGGAATATACAGAATTGTAATCAATCAAATATTGCAAAGTCCTGGTATATATTACCGGTCAGAATTGGACCATAACGGAATTTCGGTTTATACCGGCACGATAATATCAGATTGGGGAGGGAGATTAGAATTAGAAATTGATAGAAAAGCAAGGATATGGGCTCGTGTGAGTAGGAAACAGAAAATATCTATTCTAGTTCTATCATCAGCTATGGGTTCGAATTTAAGTGAAATTCTAGAGAATGTTTGTTATCCTGAAATTTTTGTGTCTTTCCTGAGTGATAAGGAGAAAAAAAAAATTGGATCAAAAGAAAATGCCATTTTGGAATTTTATCGACAATTTGCTTGTGTAGGTGGAGATCCAGTATTTTCTGAATCTTTATGTAAAGAATTACAAAAAAAATTTTTTCAACAAAGATGTGAATTAGGAAGAATTGGTCGACAAAATATGAACCAAAAGCTGAATCTTGATATACCTCAGAACAATACATTTTTGTTACCGCGAGATATATTGACAGCTGCGGATCATTTGATTGGAATGAAATTTGGAATGGGTACACTTGACGATATAAATCATTTGAAAAATAAACGTATTCGTTCCGTAGCAGATCTATTACAAGATCAATTTGGATTGGCCCTGGTTCGTTTAGAAAATATGGTTAGAGGAAGTATATGTGGAGCAATTAGACATAAATTGATACCGACTCCTCAGAATTTGGTGACTTCGACTCCATTAACAACTACTTATGAATCTTTTTTTGGATTACATCCATTATCTCAAGTTTTAGATCAAACCAATCCATTGACCCAAATAGTTCATGGGCGAAAATTGAGTTATTTGGGCCCTGGAGGATTGACGGGGCGAACTGCTAGTTTTCGGATACGAGATATCCACCCTAGTCACTATGGACGTATTTGTCCAATTGACACGTCTGAAGGAATCAATGTTGGACTTATTGGATCCCTAGCAATTCATGCTAGGATTGATGGTTGGGGGTCTATAGAAAGTCCATTTTATGAAATCTCTAAGAGATCAAAAAGAATACGTATGCTTTATTTATCACCAAGTAAAGATGAATATTATATGGTAGCAACCGGAAATTCTTTGGCACTAAATCGAGATATTCAGGAAGAACAGATTGTTCCAGCTCGATACCGTCAAGAATTTCTTACTATTGCATGGGAACAGGTTCATCTTCGAAGTATTTTTCCCTTCCAATATTTTTCTATTGGAGCTTCCCTCATTCCTTTTATCGAGCATAATGATGCGAATCGAGCTTTAATGAGTTCTAATATGCAACGTCAAGCAGTTCCGCTTTCTCGGTCTGAAAAATGCATTGTTGGAACTGGATTGGAACGCCAAGTTGCTTTAGATTCAGGGATTTCCGCTATAGTGGAACACGAGGGAAACATCATTTCTATCGATACTGACAAGATCATTTTATTTGGAAATGGGAATACTCTAAGCATTCCATTAACTCTATATCAACGTTCAAACAAAAATACTTGCGTGCATCAAAAACAAAAACACCAGGTTCAGCGAAGTAAAGACATTAATAAATACATTAAAAAGGGACAAATTTTAGCGGACGGTGCCGCTACAGTTGGTGGCGAACTTGCTTTGGGAAAAAACGTATTAGTAGCTTATATGCCATGGGAAGGTTACAATTCTGAAGATGCTGTACTCATTAGTGAACGTCTGGTCTATGAAGATATTTTTACTTCTTTTCACATACGGAAATATGAAATTCAGACTCATATGACAAGTCATGGTTCTGAAAGAATCACTAATCAAATTCCACACCTAGAAGCCCATTTACTCCGAAATTTAGACAAAAATGGAATTGTGATCCTGGGATCTTGGGTCGAAACGGGTGATATTTTAGTAGGTAAATTAACGCCTCAAATGGTGAAAGAATCCTCGTATTCCCCGGAAGATAGATTATTACGAGCTATACTTGGCATTCAGGTATCCACCTCAAAGGAAACTTGTCTAAAACTACCTATAGGCGGCAGGGGTCGGGTTATTGATGTGAGATGGATTCAAAAAAAGGGGGGTTCCGGTTATAATCCAGAAACGATTCGTATATATATTTTACAGAAACGTGAAATTAAAGTAGGCGATAAAGTGGCGGGTAGACATGGAAATAAAGGTATCGTTTCAAAGATTTTGTCTAGACAGGATATGCCTTATTTGCAAGATGGAAGACCTGTTGATATGGTTTTCAATCCATTAGGGGTACCTTCACGAATGAATGTAGGACAGATATTTGAATGCTCACTCGGATTAGCGGGAAGTATGCTAGATAGACATTATCGAATAGCACCTTTTGATGAAAGATATGAACAAGAGGCTTCGAGAAAATTAGTATTTTCTGAATTATATGAAGCCAGTAAACAAACATCGAATCCATGGATATTTGAACCCGAGTATCCGGGAAAAAGTAGAATATTTGATGGAAGAACAGGGAATTCTTTTAAACAGCCTGTTATAATGGGAAAACCTTATATCTTGAAATTAATTCATCAAGTTGATGATAAAATACATGGACGTTCCAGTGGACATTATGCACTTGTTACACAACAACCCCTTAGAGGAAGGGCCAAACAGGGAGGACAACGAGTAGGCGAAATGGAGGTTTGGGCCCTGGAAGGATTTGGTGTTGCTCATATTTTACAAGAGATGCTTACTTATAAATCTGATCATATTAAAGCTCGCCAAGAAGTACTCGGGACTACGATCATTGGAGGAATAATACCTAAACCTACTGATGCTCCAGAATCTTTTCGATTGCTCGTTCGAGAACTACGATCTTTGGTTATGGAACTGAATCATTTCCGTGTATCTGATGATTGATCAGTATAAACATCAACAACTCAGAATTGGATCAGTTTCTCCTCAACAAATAAGTGCTTGGGCAACAAAAATCCTACCTAATGGAGAGATAGTTGGGGAGGTAACAAAACCCTATACTTTTCATTACAAAACCAATAAGCCTGAAAAAGATGGATTATTTTGTGAAAGAATTTTTGGGCCTATAAAAAGTGGGATTTGTGCTTGTGGAAATTATCGAGTAATCAGAGATAAAATGGATGATCCAAAATTTTGTGAACAATGCGGAGTAGAATTTATTGATTCTCGGATACGTAGATATCAAATGGGCTATATAAAATTGGCATGCCTAGTAACTCATGTTTGGTATTTGAAACGTCTTCCTAGTTATATCGCGAATCTTTTAGATAAACCTCTTAAAGAATTAGAGGGTCTAGTATATTGCGATTTTTCATTTGCTAGACCCGTAGTTAAAAAACCCACTTTCTTACGATTACGAGGTTCATTCGAATATGAAATCCAATCTTGGAAACACAGCATACCACTTTTTTTTACTACCAAAGGTTTCGATATATTTCGAAATCGAGAAATTTCAAGTGGAGCGGGTGCTATCCGAGAACAATTAGCTGATCTCGATTTGAGAATTCTTATTGATTCTTCGTTGATAGAACGGAAAGAATTAGGGGAAGAGGGATCCACGGACAATGAAAATGAATGGGAAGATCGAAAAGTTGGAAGAAGAAAAAATTTTTTGGTTCGACGCATAGAATTAGCTAAGCATTTTATTCGAACAAATATAGAACCAGAATGGATGGTTTTATGTCTCTTACCAGTTCTTCCTCCCGAATTAAGACCGATTATTCAAATAGATGGGGGTAAGCTAATGAGCTCGGATATTAATGAACTCTATAGAAGAGTTATTTATCGGAATAATACTCTTATCGATCTATTAACAACAAGTGGATCTACGCCAGGAGAATTAGTAATATGTCAGGAAAAATTGGTACAAGAAGCCGTGGATACACTTCTTGATAATGGAATACGCGGACAACCAATGAAGGACGGTCATAATAAGGTTTACAAATCGTTTTCTGATATAATTGAGGGCAAAGAGGGAAGATTTCGCGAGACTCTGCTTGGCAAACGGGTTGATTATTCGGGGCGTTCTGTCATTGTCGTAGGTCCATCACTTTCATTACATCGATGTGGATTACCGCGCGAAATAGCAATAGAACTTTTCCAGACATTTCTAATTCGTGGTCTAATTCGAAAACATTTTGCTTCGAACATAGGAATTGCTAAGAGTAAAATTCGGGAAAAAGAACCGGTTGTATGGGAAATACTTCAAGAAGTTATGCGGGGGCATCCCATATTGCTGAATAGAGCGCCTACTCTGCATAGATTAGGCATACAGGCATTCCAACCCATTTTAGTAGAAGGGCGTGCTATTTGTTTACATCCATTAGTTTGTAAGGGATTCAATGCAGACTTTGATGGGGATCAAATGGCTATTCATGTGCCTTTATCTTTGGAGGCTCAAGCAGAAGCTCGTTTACTTATGTTTTCTCATATGAACCTCTTCGCTCCAGCTATTGGGGATCCCATTTCCGTACCAACTCAAGATATGCTTATTGGGCTTTACGTATTAACGAGCGGGAATCGTAGAGGTATTTGTTCAAATCGATATAATCTGTAGAATTCAAGATAATAACTATAAGTATACGAAAAAAAAAGAACCTTTTTTTTGTAATTCCTATGATGCAATTGGAGCTTATCAACAGAAAAGAATAGATTTCGATAGTCCTTTGTGGTTCCGGTGGCGACTAGATCAACGCATTATTTCGTCAAGAGAAATTCCTATCGAAGTTCACTACGAATCTTTAGGTACCTATCATGAAATTTATGGGAATTATCTAGTAGTAAGAAGTACAAAAAAAGAAATTCGTTGTATATACATTCGAACCACTGTTGGTCATATTTCTTTTTATCGAGAAATCGAAGAAGCTATACAAGGTTTTTGCCGGGCCTATTCATATGATATCTAAATGGCAGAACGTGCCAATCTAGTCTTTTACAATAAAGTAATAGGTGGAACTGCCCTCAAACGACTTATTAGCAGATTAATAAACCACTTCGGAATGGCATATACATCACACATCCTGGATCAAGTAAAGACTTTGGGATTCCATCAAGCTACGGATACATCCATTTCATTAGGAATTGATGATCTTTTAACAATACCTTCCAAAGGATGGTTAGTCCAAGATGCTGAACAACAAAGTTTGATTTTAGAAAAACATCATCATTATGGGAATGTACATGCGGTAGAAAAATTACGCCAATCCATTGAGATATGGTATGCTACAAGTGAATATTTGAGACAAGAAATGAATCCTAATTTTAGGATAACCGATCCCTTTAATCCAGTCCATATAATGTCTTTTTCGGGAGCTAGAGGAAATGCATCTCAAGTACACCAATTAGGAGGTATGAGAGGATTAATGTCGGATCCACAGGGACAAATGATTGATTTACCTATTCAAAGCAATTTACGCGAAGGACTGTCTTTAACAGAATATATTATTTCTTGTTATGGAGCCCGTAAAGGGGTTGTAGATACTGCTGTACGAACATCAGATGCTGGATATCTTACACGCAGACTTGTTGAAGTGGTTCAACACATTGTTGTACGTCGAACAGATTGCGGTACCATTCAAGGGAGTTCGGTAAATACCCAGAATGAAATGATGTCAGAAAGAATTTTGATACAAACATTAATTGGTCGTGTGTTAGCAGACGATATATACAGAGGTTCACGATGCATTGCCGTTAGAAATCAAGATATTGGAATTGGACTTATCAATCGACTCAAAACTTTTCAAACACAACCAATATCTATTCGAACCCCCTTTACCTGTAGGAATACATCTTGGATTTGCCGATTGTGTTATGGCCAAAGTTCTACTCATGGCCACTTAGTGGAATTAGGAGAAGCTGTAGGTATTATTGCAGGCCAATCAATTGGAGAACCGGGTACTCAACTAACATTAAGAACTTTTCATACCGGTGGAGTATTCACAGGGGGTACTGCAGAACATGTGCGAGCGCCTTCTAATGGAAAAATAAAATTCAATGAGGATTTGGTTCATCCTACACGTACACGTCATGGGCATCCTGCTTTTCTATGTTATATAAATTTATATGTAACTATTGAAAGTGATGATATTATACATAATGTGACTATTCCACCAAAAAGTTTTATATTAGTTCAAAATGATCAATATGTAAAATCAGAACAAGTGATTGCTGAGATTCGCGCGGGAACATACACTTTGAATTTGAAAGAAAAGGTTCGAAAACATGTTTATTCTGACTCAGAAGGAGAAATGCATTGGAGTACCGATGTGTACCATGCATCAGAATTTAGATATAGTAATGTCCATATCTTACCAAAAACAAGTCATTTATGGATATTATCAGGAAGGTCGTACAGAACCGGTTCAGTCTCTTTTTCATCAAGATCAAATTCATATTCATTCTCCTTCTACAGGAGAGAGAAATATTTGTAATCTTTTAATAAATAATTATCAAGTAAGACATAAATTCTTTAGTTTTAACCCTTCTGGTAAAAAAGAAAGAATGATTCCCGATTATTCAATATTTAATGAAATTATATGTATGGATCATTGTCATTTTAAACATCCTGCTATTTTTCACGATACTTCAAATTTATTAGCAAAGGGGCGAAGAAATAGATTCATCATTCCATTT------CAATCGATTCAAGAACGAGACAAAGAACTAATCTTCCCTTCCGGTATCTCGATTGACGTATCAATCAATGGTATTTTTCGTAGAAATAGTATTCTTGCTTATTTCGATGATCCTCAATACCGAACACAGAGTTCGGGAATTACTAAATATAGAACTATAGGAATAAATTCTATTTTAAAAAAAGAGGATTTTTTATTTGAGTATCAAGGAATTAAAGAATTTAAGCCAAAATACCAAATCAAAGTAGATCGATTTTTTTTCATTCCCGAGGAAGTTCATATTTTACCTGAATCTTCTTCCATAATGATACGGAACAATAGTATCGCTGGAGTAGATACACCAATCACTTTAAATATAAGAAGTCGAGTAGGCGGATTAGTCCGAGTGGAAAAGAAAAAAAAAAAGATTGAATTAAAAATATTTTCCGGGGATATCTATTTTCCTGGAGAGATGGATAAGATATCCCGACATAGTGCCATCTTGATTCCACCCGA---AACGGTTGGATCTATGCCCAATGGATTACAATTACAAAACAAAATTATTTTGTTTTGGTTCGACCTGTAATTCTATATAAAATAGCGGATGGTATCAATTTAATAAAACTTTTTCCCCAAGATATGTTCCAAGAAAAAAATGATCTGGAACTTAAAGTTGTTAATTATATTCTTTCTGGAAATGGAAAATCAATTCAGGGAATTTTTAATACAAGGATTCAATTAGTTCGGACTTGTTTAGTCTTAAATTGGGATCAAAACAAAAAAAGTTCTTCTATAGAAAATGCCCGTGCTTCTCTTGTTGAAGTAAGTACAAATGGTTTGATTAGAGATTTCCTAAAAATTGACTTAATGAAATCTCCTATTTCATATATCAGAAAAAGAAAAAATCCATCTAGTTCAGGATTTATCTCGGATAATGAGTCGGATCGGACCTATATCAATCCATTTTTTTCTATTTATTCGAAGGCAAAAATTCAACAATCACTTGGTCAAAATAACGGAACTATTCGTATGTT---------AAATGAGACATGCCGATCTTTGATAATTTTGTCATCATCTAATTGTTTTCAAATAGGACCATTCAACGATAGAAAATATTTCAATGGGATAAAAGAAAAAATGAATAAAATCCAAAAAGATTCTATAATTCCAATTCAAAATTCGTTAGGTCCTTTAGGAATAGCCCTTCAAGTTGCAAATTTTTATTCATTTTACCGTTTAATAACTCATAATCAGATATCAATAAAAAATATTTTAATACTTGACAAATTAAGGGAAACTTTTCAAGTATTAAAATATTATTTAATGGACGAAAACGAGATAATTTATAAACCTTATATATGCAGTACTAGCATTTTAAATTCATTTTATTTGAATTGGCATTTTATCCATCATAATTATTGTGATTTACAATAATTAGTCTTGGACAATTTATTTGTGAAAATATAGGTATAGTGCAAACGAAAAATGAACCACACTTTAAATCGGGTCAAATTATAACTGTTCAAATGGATTCTGTAGGAATAAGATCGGCTAACCCTTACTTGGCGACTCCAGGAGCAACTGTTCATGGACATTATGGAGAAATACTTTATGAAGGAGATATATTAGTTACATTTATATATGAAAAATCGAGATCTGGTGATATAACACAAGGTCTTCCAAAAGTGGAACAGGTATTAGAAGTGCGTTCGATTGATTCAATATCGATGAACTTAGAAAAGAGAGTTGACACTTGGAACGGGCATATAACAAGAATTCTTGGCATTCCTTGGGGATTCTTGATTGGTGCTGAACTAACTATAGCGCAAAGTCGTACTTCTTTGGTTAATAAAATTCAAAAAGTTTATCGATCCCAGGGAGTTCACATTCATAATAGACATATAGAAATTATTGTACGTCAAATAACATCAAAAGTCTTGGTTTCAGAAGATGGAATGTCTAATGTTTTTTCACCCGGCGAACTAATTGGATTGTTGCGAGCCGAACGAGCAGGCCGTGCCCTGGACGAAGCGATTTGTTACCGAGCTCTATTATTGGGAATAACAAAAACATCTCTGAATACTCAAAGTTTCATATCTGAAGCCAGTTTTCAAGAAACTGCTAGAGTTTTAGCAAAAGCCGCTCTTCGGGGTCGTATAGATTGGTTGAAAGGTCTGAAGGAAAATGTTATTTTAGGAGGAATTATACCCGTTGGTACTGGATTCAAAAGAATAATGCACCGTTCAAA------GCCAAGGCAACATAACAAGATTATCTTGAAAACAAAAAAGAATAATTTATTCGAGGCGGTACTAGAAAATGGAATCCTAAAATGGCACCTTATATATCTGTAAAGCGTAAGGGTATTCATATTACAAATCTTACTAGAACTGCTCGGTTTTTATCAGAAGCTTGTGATTTAGTTTTTGATGCAGCAAGTAGGGGAAAACAATTCTTAATTGTTGGTACCAAAAAAAAAGCAGCTGATTCAGTAGCGCGAGCTGCAATAAGAGCTCGGTGTCATTATGTTAATAAAAAATGGCTTGGCGGTATGTTAACGAATTGGTATACTACAGAAACAAGACTTCATAAGTTCAGGGACTTGAGAACTCAACAAAAGACGGGGAGATTCAACAATTTTCCAAAAAGAGATGCCGCTATATTGAAGAGACAATTATCTCATTTGGAAACATATCTTGGCGGCATTAAATATATGACAGGATTACCTGATATTGTAATAATCGTCGATCAGCAAGAAGAATATACGGCTCTTCGAGAATGTATAACTTTGGAAATTCCAACAATTTGTTTAATTGATACAAATTGTGACCCCGATCTCGCCGATATTTCAATTCCAGCTAATGATGATGCTATAGCTTCAATCCGATTAATTCTTAACAAATTCATATTTGCAATTTGTGAGGGTCGTTCTAGCTATATACGGAATTCAAATCCGCTTGGTTTCAGACTTGGTACAACTCAAAGTCATGATTCTCTTTGGTTTGCACAACCAACAAATTATTCCGAGAATCTACAAGAAGATAAAAAAATACGAGATTTTATTAAAAATTATATACAAAAAAATGTAAAAATATCCTCTGGTATTGAAGGAATTGGACGGATAAAGATTCAAAAAAGAATCGATCTGATTCAAGTCATAATCTATATGGGATTTCCAAAATTATTAATAGAGGGTAAGCCTCGAAGAATCGAAGAATTACAAACAAATATGCAAAAAAAACTGAATTGTGTGAACCGAAAACTTAATATTGCTATTACAAGAATTGCAAATGCTTATAAACATCCTAATATTCTTGCAGAATTTATAGCCGGACAATTAAAGAATAGAGTTTCATTTCGTAAAGCAATGAAAAAAGCTATTGAATTAACTGAACAAGCAGGTACAAAAGGAGTTCAAGTACAAATTGGCGGACGTATCGACGGAAAAGAAATTGCACGTGTAGAATGGATAAGAGAAGGTAGGGTTCCCTTACAAACCATTCGAGCTAAAATTGATTATTCTTCCTATACAGTTCGAACTATTTATGGAGTATTGGGGATTAAAGTTTGGATATTGTTATAGAGGACCTCGTTTCAAAAAAATACGCCGTCTAGGGTCTTTACCAGGACTAACTAGTAAAAAGCTAACAATTAAAAGCGAACTTAGAAACCAATCGCGCTCGAGTAAAAAATCTCAATATCGTATTCGTTTAGAAGAGAAACAAAAATTGCGTTTTCATTATGGTCTTACAGAACGACAATTGTTTAAATACGTTCGTATTGCCGGAAAAGCTAAAGGATCAACGGGTCAGGTTTTATTACAATTACTTGAAATGCGCTTGGATAACATACTTTTTCGGTTGTGTATGGCTTCGACTATTCCTCAAGCCCGCCAATTAATTAACCATAGACATGTTTTAGTTAATGGTCGTATAGTAGATATACCAAGTTATCGTTGCAAACCTCAAGATATTATTACAGCGAAGGATGAACAAAGATCTAGAACTCTGATTCAAAATTATCTTGATTTAGCCCCTCGTGAGAAATTACCAAATCATTTAACTCTTCACCCATTGCAATATAAAGGATTAATCAATCAAATAATAGATAATACGTGGATTGGTGTGAAAATAAATGAATTGCTGGTTGTAGAATATTATTCTCGTCAGACTTAAATGTCACGGCGAGGAACTGCAGAAGAAAAAACCGCAAAAGCCGATCCAATTTATCGTAATCGATTAGTTAACATGTTGGTTAACCGTATTCTGAAACACGGAAAAAAATCATTGGCTTATCAAATTATCTATCGAGCTATGAAAAAGATTCAACAAAAGACAGAAACAAATCCACTATCTGTTTTACGTCAAGCAATACGTGGAGTAACTCCCGATATAGCAGTAAAAGCAAGACGTGTAGGCGGATCAACTCATCAAGTTCCCATTGAAATAGGATCCACACAAGGAAAAGCACTTGCCATTCGTTGGTTATTAGGAGCATCCCGAAAACGTCCGGGTCGAAATATGGCTTTCAAACTAAGTTCCGAATTAGTGGATGCTGCCAAAGGGAGTGGCGATGCCATACGCAAAAAGGAAGAGACTCATAGAATGGCCGAGGCAAATAGAGCTTTTGCACATTTTCGTTAAATGAGTAAGGACACCATCGCTGACATAATAACCTATATACGAAATGCTGACATGAATAGAAAAGGAATGGTGCAAGTACCATTTACTAACATCACCGAAAACACGGTGAAAATACTTTTACGAGAAGGTTTTATTGAAAACGTCAGAAAACATAGGGAAAACAACAAATATTATTTAGTTTTAACTCTACGGTATAGAAGAAATAGGAAAGGAGCATATAAAAATTTTATAAATTTAAAACGGATCAGTACACCTGGTTTACGAATATATTCTAATTATCAACAAATACCTAGAATTTTAGGAGGCATGGGAATTGTAATTCTTTCAACTTCTAGAGGTATAATGACAGATCGAGAAGCTCGGTTAGAAAAAATCGGCGGAGAAGTTTTATGTTATATATGGTAAATGGCAAAACCTATACCAAAAATGGGTTCGCGTAAA---GGACGTATTGGTTCGCGTAAGAATGCTCGTAAAATACCAAAGGGAGTTATTCATGTTCAAGCTAGTTTTAACAATACTATTGTGACTGTTACAGATGTACGGGGTCGGGTGATTTCTTGGTCCTCCGCCGGTACTTGTGGATTCAAGGGTACACGAAGAGGTACACCATTTGCTGCTCAAACCGCAGCAGGAAATGCTATTCGAACAGTAGCGGATCAAGGCATGGAACGAGCAGAAGTCATGATAAAAGGTCCCGGTCTCGGAAGAGATGCAGCATTAAGAGCTATTCGTAGAAGTGGTATACTATTAAATTTTATACGGGATGTAACTCCTATGCCACACAATGGATGTAGGTCTCCTAAAAAAAGACGTGTGTAA-----TTAAGTGATAAATGGGAAATTCATGGAAAGTTAGAATCACTACCGCGTAATAGTGCACCTATACGTCTTCATCGACGTTGTTTTTCAACCGGAAGACCGAGAGCTAATTATCGAGACTTTGGATTATCCGGGCACATACTTCGTGAAATGGTTCATATATGTTTGTTGCCTGGTGCAACAAGATCAAGTTGGTAAATGGTAAAAAATTCATTTATACCAGTTATTTCACAAGCAAAAAAAGAAGAAAACCCGGGATCGGCTGAATTTCAAGTATTTAATTTAACCAATAAGATACGAAAACTTACTTCACATTTTGAATTGCACCGAAAAGACTATTTATCTCAAAGAGGTTTACGTAAAATTCTAGGAAAACGGCAACGACTACTGTCTTACTTGTCAAGGAAAAATAGAGTACGTTATAAAAAATTAATAAATCAGTTTGATATTCGGGAGTCACAAATTCGTTCTAAAAAAAAATCCTTTTGTAGCAAATCATTTATTAAGAAAAATAAATAAACTTAACACAAAAGCAGAAAAAGAAATAATAATAACTTGGTCCAGAACATCTACCATTATACCCACAATGATTGGCCATACCATTGCTATCCACAATGGAAAAGAACATTTACCTATTTTTATAACAGATCGTATGGTAGGCCATAAATTGGGAGAATTTTCACCTACTCTAAACTTTAGAGGACATACGAAAAATGATAATAGATCTCGTCGTTAAATGCCTAGATCTCGGATAAATGAAAATTTTATTGATAAGACCTTTTCAATTGTAGCCAATATCTTATTACGAATAATTCCGACAACTTCAGGAGAAAAAAAGGCATTCACTTACTACAGAGATGGTATGTCGGCTCAATCTGAAGGAAATTATGCGGAAGCTTTACAGAATTATTATGAGGCTATGCGACTAGAAATCGATCCCTACGATCGAAGTTATATACTTTATAACATAGGCCTTATCCACACAAGTAACGGAGAACATACGAAAGCTTTGGAATATTATTTTCGGGCACTCGAACGAAATCCTTTCTTACCCCAAGCTTTAAATAATATGGCCGTGATCTGTCATTACCGCGGAGAACAGGCCATTCGACAGGGAGACTCTGAAATTGCGGAATCTTGGTTTAATCAAGCCGCTGAATATTGGAAACAAGCTATAGCCCTTACCCCTGGTAATTATATTGAAGCACAGAATTGGTTGAAGATCACAGGGCGTTTTGAATAA
>Ind.tin_cds
ATGGTAACCATTCGTGCAGATGAAATTAGTAAAATTATCCGTGAACGTATTGAGCAATATAATACCGAAGTCAAAATTGTAAATACTGGTATCGTACTTCAAGTAGGCGACGGCATTGCTCGTATTTATGGTCTTGATGAAGTAATGGCGGGTGAATTAGTGGAATTTGAAGAGGGTACTATAGGCATTGCTTTGAATTTGGAATCCAAAAATGTTGGTGTTGTATTAATGGGTGATGGTTTGATGATACAAGAGGGAAGTTCGGTAAAAGCAACAGGAAGAATTGCTCAGATACCAGTAAGTGAGGCTTATTTGGGTCGTGTTATAAATGCCCTGGCTAAACCTATTGACGGTCGAGGAGATATTTCAGCTTCGGAATCTCGGTTAATCGAATCTCCCGCTCCTGGTATTATTTCGAGACGTTCCGTATATGAGCCTCTTCAAACAGGACTTATTGCTATTGATTCGATGATCCCTATAGGGCGTGGCCAGCGAGAATTAATTATTGGGGACAGACAAACAGGTAAAACAGCAGTAGCCACAGATACGATTCTCAATCAACAGGGACAAAATGTAATATGTGTTTATGTAGCTGTTGGTCAAAAAGCATCTTCTGTGGCTCAAGTGGTGACTGCTTTACAAGAAAGAGGAGCAATGGAATACACTATTGTAGTAGCTGAAACAGCGGATTCTCCAGCTACATTACAATACCTCGCCCCTTATACAGGAGCAGCTCTGGCTGAATATTTTATGTACCGTGAACGCCACACTTTAATCATTTATGACGATCCCTCCAAACAAGCACAGGCTTATCGCCAAATGTCTCTTCTATTACGAAGACCGCCAGGTCGCGAAGCTTATCCGGGAGATGTTTTTTATTTGCATTCGCGTCTTTTAGAAAGAGCCGCTAAATCAAGTTCTCAATTAGGCGAAGGAAGTATGACTGCTTTACCAATAGTTGAGACCCAATCAGGAGATGTTTCAGCTTATATTCCTACTAATGTAATTTCCATTACAGATGGCCAAATATTCTTATCCGCGGATCTATTCAATGCTGGAATCAGACCTGCTATTAATGTAGGTATTTCCGTTTCGAGAGTTGGATCGGCAGCTCAAATTAAAGCCATGAAACAAGTAGCTGGTAAATTAAAATTGGAATTGGCACAATTCGCAGAATTAGAAGCTTTTGCACAATTCGCTTCTGATCTCGATAAAGCTACTCAAAATCAATTGGCAAGAGGTCAACGATTGCGCGAGTTGCTTAAACAATCCCAATCAGCCCCTCTCACTGTGGAAGAACAGATAATGACTATTTATACCGGAACGAATGGTTATCTTGATTCATTAGAAATTGGACAGGTAAAGAAATTTCTCGTGGAGTTACGTGCTTACTTAAAAACGAATAAACCTCAATTCAAAGAAATCATATCTTCTACCAAGACATTCACTGGGGAAGCAGAAGCCCTTTTGAAGGAAGCTATTCAGGAACAGATGGAACTCTTTTTACTCCAGGAACAAGTAGAAAAAAATTGAATGAGAATAAATCCTACCACTTCTAGTCCTGAGGTTTCTGCACTTGAAAAAAAAAATCTGGGACGTATCGCCCAAATAATTGGTCCGGTACTAGATGTAGCTTTTCCCCCAGGTAAAATGCCTAATATTTACAACGCTCTGGTAGTTAAGGGTCGAGATACTGTTGGTCAACAAATTAACGTGACTTGTGAAGTACAGCAATTATTAGGAAATAATCGAGTTAGAGCTGTAGCTATGAGTGCTACAGATGGTCTAACGAGAGGAATGGAAGTGATTGACACTGGAGCTCCCCTAAGTGTTCCAGTCGGCGGAGCAACCCTAGGACGAATTTTCAATGTGCTTGGAGAGCCTATTGATAATTTAGGTCCTGTAGATACTTCCACAACATCTCCTATTCATAGATCTGCGCCTGCCTTTATACAGTTAGATACAAAATTATCCATTTTTGAAACAGGAATTAAAGTAGTAGATCTTTTAGCTCCTTATCGCCGTGGAGGAAAAATAGGACTTTTCGGTGGAGCTGGGGTGGGTAAAACAGTACTCATTATGGAATTGATCAATAACATTGCCAAAGCGCATGGAGGTGTATCTGTATTTGGCGGAGTAGGTGAGCGTACTCGTGAGGGAAATGATCTTTACATGGAAATGAAAGAATCTGGAGTAATTAATGAACAAAATATTGCAGAATCAAAAGTAGCTCTAGTCTACGGTCAAATGAATGAACCGCCCGGAGCTCGTATGAGAGTTGGTTTAACTGCCCTAACTATGGCGGAATATTTCCGAGATGTCAATGAACAAGACGTACTTCTATTTATCGACAATATCTTCCGCTTCGTCCAAGCAGGATCTGAAGTATCCGCCCTATTGGGTCGAATGCCTTCCGCTGTGGGTTATCAACCCACCCTTAGTACTGAAATGGGTTCTTTACAAGAAAGAATTACTTCTACCAAAGAAGGGTCCATAACTTCTATTCAAGCAGTTTATGTACCTGCAGACGATTTGACCGACCCTGCCCCTGCCACGACATTTGCACATTTAGATGCTACTACTGTATTATCAAGAGGATTAGCTGCCAAAGGTATCTATCCAGCAGTAGATCCTTTAGATTCAACGTCAACTATGCTCCAACCTCGGATCGTTGGTGAAGAACATTATGAAACTGCGCAAAGAGTTAAACAAACTTTACAACGTTACAAAGAACTTCAGGACATTATAGCTATCCTTGGGTTGGACGAATTATCCGAAGAGGATCGCTTAACCGTAGCAAGAGCACGAAAAATTGAGCGTTTCTTATCACAGCCTTTTTTCGTAGCAGAAGTATTTACAGGTTCGCCAGGGAAATATGTTGGTCTAGCAGAAACAATTAGAGGGTTTAAATTGATTCTTTCTGGAGAATTAGATGGTCTTCCCGAACAAGCCTTTTATTTGGTAGGTAATATCGATGAAGCTACTGCGAAGGCTACGAACTTAGAAATGGAGAGCAAATTGAAGAATGACTTTAAATCTTTGTGTACTGACCCCCAATCGAATTGTTTGGGATTCAGAAGTGAAAGAAATTCTTTTATCTACTAATAGCGGACAAATTGGAGTATTACCAAATCATGCGCCTATTGCCACAGCTGTAGATATAGGTATTTTGCGAATACG---CCTTAACGACCAATGGTTAACGATGGCTCTGATGGGGGGGTTTGCTAGAATAGGCAATAATGAAATCACTGTTTTAGTAAATGATGCAGAGAAGGGTAGTGACATTGATCCACAAGAAGCACAGCAAACTCTTGAAATAGCAGAAGCTAACTTGAATAAGGCTGAAGGCAAGAGACAAACAATTGAGGCAAATCTAGCTCTCAGACGAGCTAGGACACGAGTAGAGGCTATCAATATGATTTCGTAAATGAAAAATATAACCGATTCTTTCCTTTGCTTGGGTTACTGGCCATCCGCCGGAAGTTTCGGGTTTAATACCGATATTTTAGCAACAAATCCAATAAATCTAAGTGTAGTGCTAGGTGTATTGGTTTTTTTTGGAAAGGGAGTGTGTGCGAGTTGTTTATTTCAAAGATTAAGTGATTTATTAGATAATCGAAAACAGAGAATCTTGAGAACTATTCGAAATTCAGAAGAACTACGGGAAGGAGCCATTGAACAGCTGGAAAAAGCCCGGGCCCGCTTAAGGAAAGTCGAAACCGAAGCAGATCGGTTTCGAGTGAATGGTTATTCTGAAATAGAACGAGAAAAATTGAATTTAATTAATTCAATTTATACGACTTTGGAACAATTAGAAAATTACAAAAATGAAACCATTAATTTTGAACAACAAAGGGCAATTAATCAAGTTCGACAGCGGGTTTTACAACAAGCCTTACGGGGAGCTCTAGGAACTCTGAATAGTTGCTTGAACAACGAGTTACATTTACGTACCATCAGTGCTAATATTGGCATGTTTGGGGCAATGAAAGAAGCCGCTTCCGTTATTGCTGCTGGGTTGGCCGTCGGGCTTGCTTCTATTGGACCTGGGGTTGGTCAAGGCACTGCTGCAGGGCAAGCTGTAGAAGGGATTGCGCGACAACCGGAGGCAGAGGGAAAAATACGGGGTACTTTATTGCTTAGTCTGGCTTTTATGGAAGCTTTAACAATTTATGGGCTGGTTGTAGCATTAGCGCTTTTATTTGCGAATCCTTTTGTTTAAATGAATGTTCTATTATGTTCCATCAACACAT---TAAAAAGATTATATGATATATCGGCTGTGGAAGTAGGTCAACATTTCTATTGGCAAATAGGGGGTTTCCAAGTGCATGCCCAAGTACTTATTACTTCTTGGGTTGTAATTGCTATCTTATTAGTTTCAGCCATTCTAGTTGTTCGAAATCCGCAAACCATTCCCACTTTCGGTCAAAATTTCTTTGAATATGTCCTTGAATTCATTCGAGACGTGAGCAAAACTCAGATTGGAGAAGAATATGGTCCGTGGGTTCCATTTATTGGAACTATGTTTCTATTTATTTTTGTTTCTAATTGGTCAGGGGCTCTTTTGCCTTGGAAAATCATACAGTTACCTCATGGGGAATTAGCTGCACCCACAAATGATATAAATACTACTGTTGCATTAGCTTTACTTACGTCAGTAGCATATTTCTATGCGGGTCTTTCAAAAAAAGGATTAGCTTATTTTGGTAAATACATCCAACCAACTCCAATCCTTTTACCGATTAACATCTTAGAAGATTTCACAAAACCCTTATCGCTTAGTTTTCGACTTTTTGGAAATATATTAGCTGATGAATTAGTAGTTGTTGTTCTTGTTTCTTTAGTACCTTTAGTAGTTCCTATACCTGTCATGTTCCTTGGATTATTTACAAGTGGTATTCAAGCTCTTATTTTTGCTACTTTAGCTGCAGCTTATATAGGTGAATCCATGGAAGGCCATCATTGAATGATATTT---TCAACTTTAGAGCATATATTAACTCATATATCCTTTTCGGTCGTATCAATTCTAATTTCAATTCATTTGATAACCTTATTA---GTCAATGAAATCGTGGGATTATATGATTCGTCCAAAAAAGGCATGATAATAACCTTTTTCTGTATAACGGGATTGTTAGTTACTCGTTGGTTTTTTTCGGGCCATTTACCATTTAGTGATTTATATGAATCATTAATCTTTCTTTCATGGAGTTTTTCCATTTTATATATGGTTCCTTGTTTTAAAAAGCATAAAAACCAT------------------TTAAGTACAATAATTGCACCAAGTGTTATTTTTACCCAAGGCTTTGCTACTTCGGGTCTTTTAAACCAAATGCATCAATCCACAATATTAGTACCCGCTCTACAATCCCATTGGTTAATGATGCACGTAAGTATGATGATATTAGGCTATGCAACTCTTTTATGTGGATCATTATTATCAGTAGCTATTTTAGTTATTACATTTCGAGAACTCTTCTTTTTCTAGAAATTATTATAGGTCTCAATTTATTCAACAATTGGATCGTTGGGGTTACCGTATTATTAGTCTAGGTTTTATCTTTTTAACGATAGGTATTCTTTCAGGAGCAGTATGGGCTAATGAGGCATGGGGGTCGTATTGGAATTGGGATCCAAAGGAAACTTGGGCCTTTATTACTTGGACCATATTTGCTATTTATTTACATACTAGAAAAAATAAAAAATTG------GAAGATGTAAATTCTTCAATAGTGGCCTCTATGGGCTTTCTTATAATTTGGATATGTTATTTGGGAATCAATCTATTAGGAATAGGCCTACATAGTTATGGTTCATTTTCATCTAAAAAAGAAAGCATTCATTCCCCTTCTATATCTTACATCTATAGTCTTTTTTCCCTGGTGCATCTCTTTCACATTTAAGAAAAGTATGGAATCTTGGTTTACTAATTGGTGGAATACTAGGCAATCCGAAATTTTCTTGAATATCATTCAAGAAAAGAGTATTCTAAAAAAATTCATAGAATTCGAGGAACTGTTCCTCTTGGATGAAATGCTAAAGGAATACCCGGAAACACGTCTACAAAACCTTCGTACCGGAATCTACAAAGAAACCATCCAATTGATCAAGACGCACAACGAAGATCGTATCCATACGATTTTGCACTTCTCGACAAATATAATATGTTTCCTTATTCTAAGTGGTTATTCTATTCTAGGTAATCAAGAACTTATTATTCTTAACTCTTGGGTTCAAGAATTCCTATATAACTTAAGTGATACAATAAAAGCTTTTTCTATTCTTTTATTAACTGATTTATGTATAGGATTCCATTCGACCCATGGTTGGGAACTAATGATTGGTTCTGTCTATAACGATTTTGGATTTGCTCAGAATGATCAAATTATATCTGGTCTTGTTTCCACTTTTCCAGTCATTTTAGATACAATTTTTAAATATTGGATTTTTCGTTATTTAAATCGCGTATCTCCGTCACTTGTAGTGATTTATCATTCCATGAATGACTGACAATCGACTTTATCGAGAAAGACTACTTTTTTTAGGCCAAGAGGTTGATAGTGAAATATCGAATCAACTTATTGGCCTTATGGTATATCTCAGTATGGAGGACGATAACAAAGATTTATATCTGTTTATAAATTCTCCGGGCGGATGGGTAATACCCGGAATAGCTATTTATGATACTATGCAATTTGTACAACCAGATGTACAGACAGTATGCATGGGATTAGCCGCTTCAATGGGATCTTTTATTTTGGCAGGAGGAGAAATTACCAAACGTCTAGCATTCCCTCACGCTATGATCCATCAACCCGCTAGTTCTTTTTATGAGGCACAAACGGGAGAATTTATCCTGGAAGCGGAAGAACTACTGAAACTGCGCGAAACTATCACAAGGGTTTATGTACAAAGAACAGGTAAACCTTTATGGCTTGTATCCGAAGACATGGAAAGGGATGTTTTTATGTCAGCAACAGAAGCCCAAGCCCACGGAATTGTCGATCTTGTAGCGGTTGAATAAATGGAGGAATATCAAGTATATTTACAACTAAATAGATCTCGTCAACAGGACTTCCTATACCCACTTATTTTTCGGGAGTATATTTATGGACTCGCTTATAGTCATGATTTAAATAGATCTATTTTTGTAGAAAATGTAGGTTATGACAATAAATCTAGTTTACTAATTGTAAAACGTTTAATTACTCGAATGTATCAACAGACTCATTTGATTATTTCTACGAATGATTCTAACAAAAATCCATTTTTGGGGTATAAT---AATCATTTTTATTCTCAAATAATATCAGAGGGTTTTGCCGTCGTCGTGGAAATTCCATTTTCCCTACAATTA---AGCTCTTCTTTAGAGGAGGCAGAAATCGTAAAATCTTATAATAATTTGAGATCAATTCATTCCATTTTTCCTTTTTTCGAAGATAAATTTACATATTTAAATTATGTGTCAGATATACGAATACCCTATCCTATCCATCTGGAAATCTTGGTTCAAACCCTTCGATACTGGGTGAAAGATGCCCCTTTCTTTCATTTATTAAGGTTGTTTATTTATTACTATTGTAATTGGAATAGTCTTATTACTCCAAAAAAATCGATTTCTACTTT------TTCAAAAAGGAATACAAGATTTTTCTTGTTCCTATATAATTTTTATGTATATGAATACGAATCTATCTTCCTTTTTCTACATAACAAATCCTCTAATTTACGATTCAAATCTTTTAGCGTTCTTTTTGAGCGAATCTTTTTCTATGCAAAAATAGAACATCTTGTGGAAGTCTTTGCTAAGGATTTTTCGTCGACCTTATCATTCTTCAAGTTCAAGGATCCCTTCATTCATTATGTTCGATATCAAGGAAAATCTATTCTGGCTTCAAAGAATGCACCTCTTTTGATGAATAAATGGAAATACTATTTTTTCCATTTATGGCAATGTCATTTTTTTGTTTGGTTTCAACCAGGAACGATCCATATAAACCAATTATCCGAACATTCATTTTACTATTTGGGCTATTTTTCAAATGTGCGGCTAAATCTTTCAGTAGTACGGAGTCAAATGCTACAAAATTCATTTCTAATCGAAATTGTTATGAAAAAGTTTGATACAATAGTTCCAATTATTCCTCTAATTAGATCATTGGCTAAAGCGAAATTTTGTAATGTATTAGGGCATCCCATTAGTAAGCCGGTCTGGGCCGATTCATCCGATTTGGATATTATTGATCGATTTTTGCGGATATGCAGAAATTTTTCTCATTATTACAATGGATCCTCAAAAAAAAAAAGTTTGTATCGAATAAAATATATACTTCGGCTTTCTTGTATTAAAACTTTGGCTCGTAAACATAAAAGTACTGTACGCGCTTTTTTGAAAAGATTAGGTTCAGAAGAATTATTGGAAGAATTCTTTACAGAGGAAGAAGAGATTCTTTCTTTGATCTTTCCAAGAGCGTCTTCTACTTTGCAGAGGTTATATAGAGGTCGGATTTGGTATTTGGATATTATTTTCAGCAATGATCTGGTTAATCATGAATGAATGATAATTGATACAACAGAAGTACAAGATATCCA---TTTTTTTTCCAAATTGGAATTTTTTAAGGAGGTCTATCGAATTCTATGGATACTTGCCCCTATTTTTATTCTTGTATTGGGAATCACAATAAGTGTATTAGCAATTGTATGGTTAGAAAGAGAAATATCCGCAGGGATACAACAGCGTATTGGACCTGAATATGCCGGGCCTTTTGGAGTTCTTCAAGCTCTAGCCGACGGAACAAAACTACTTTTCAAAGAGAATCTTATTCCATCTAGGGGAGATATTCGTTTATTCAGTATCGGACCATCCATATCAGTCATATCAATTCTAATAAGCTATTCAGTAATTCCTTTTGGCTATAACTTTGTTTTATCTGATCTCAATATCGGTGTTTTTTTATGGATTGCTATTTCGAGTATTGCTCCCATTGGACTTCTCATGTCAGGATATGGGTCGAATAATAAATATTCCTTTTTGGGTGGTCTACGAGCTGCTGCTCAATCGATTAGTTATGAAATACCATTAACTTTATGTGTGTTATCAATATGGGTTTCGTTGTTTTTCTAATTTCTTCCTTAGCGGAATGTGAAAGATTACCTTTTGATTTACCAGAAGCGGAAGAAGAATTAGTAGCAGGTTATCAAACCGAATATTCGGGTATCAAATTTGGTTTATTTTATGTTGCTTCCTATTTAAACCTATTAATTTCTTCATTATTTGTAACAATTCTTTACTTGGGCGGTTCGAATATCTCTATTCCGTACATATTCGTTTCTGACTTTTTTGAAATAAATAAAACATATGGAGTTTTTGGAACTACAATTGGTATCTTTATTACACTAGTTAAAACTTATTTGTTCTTATTCGTTTCTATCACAACAAGATGGACTTTGCCTAGGCTAAGAATGGATCAATTATTAAACCTTGGGTGGAAGTTTCTTTTGCCTAGAAAGCCTTTCATTTGCTTCTCTTCGATGGAAGTTTTATTTTCCCAGAATGTATCCTAATTTTTGGCCTAATTCTTCTTCTGATGATCGATTCAACCTCTGATCAAAAAGATATATCTTGGTTCTATTTTATCTCTTCAACAAGTTTAGTAATGAGCATAACGGCCCTATTGTTCCGATGGAGAGAAGAACCTATGATTAGCTTTTCGGGAAATTTCCAAACGAACAATTTCAACGAAATCTTTCAATTTCTTATTTTACTATGTTCAACTCTATGTATTCCTCTATCCGTAGAGTACATTGAATGTACAGAAATGGCTATAACAGAGTTTCTGTTATTCGTATTAACAGCTACTCTAGGAGGAATGTTTTTATGCGGCGCTAACGATTTAATAACTATCTTTGTAGCTCCAGAATGTTTCAGTTTATGCTCCTATCTACTATCTGGATATACCAAGAAAGATGTACGGTCTAATGAGGCTACTACGAAATATTTACTCATGGGTGGGGCAAGCTCTTCTATTCTGGTTCATGGTTTCTCTTGGCTATATGGTTCATCCGGGGGAGAGATCGAGCTTCAAGAAATAGTGAATGGTCTTATCAATACACAAATGTATAACTCCCCAGGAATTTCAATTGCGCTTATATTCATCACTGTAGGAATTGGGTTCAAGCTTTCCCCAGCCCCTTCTCATCAATGGACTCCTGACGTATACGAAGGATCTCCCACTCCAGTCGTTGCTTTTCTTTCTGTTACTTCGAAAGTAGCTGCTTCAGCTTCAGCCACTCGAATTTTCGATATTCCTTTTTATTTCTCATCAAACGAATGGCATCTTCTTCTGGAAATCCTAGCTATTCTTAGCATGATATTGGGGAATCTCATTGCTATTACCCAAACAAGCATGAAACGTATGCTTGCGTATTCGTCCATAGGTCAAATCGGATATGTAATTATTGGAATAATTGTTGGAGACTCCAATGGTGGATATGCAAGCATGATAACTTATATGCTGTTCTATATCTCCATGAATCTAGGAACTTTTGCTTGCATTGTATCATTTGGTCTACGTACCGGAACTGATAACATTCGAGATTATGCAGGATTATACACGAAAGATCCTTTTTTGGCTCTCTCTTTAGCCCTATGTCTCTTATCCTTAGGAGGTCTTCCTCCACTAGCAGGTTTTTTCGGAAAACTTCATTTATTCTGGTGTGGATGGCAGGCAGGCCTATATTTCTTGGTTTCAATAGGACTCCTTACGAGCGTTGTTTCTATCTACTATTATCTAAAAATAATCAAGTTATTAATGACTGGACGAAACCAAGAAATAACTCCTCACGTGCGAAATTATAGAAGGTCCCCTTTAAGATCAAACAATTCCATCGAATTGAGTATGATTGTATGTGTGATAGCATCTACTATACCAGGAATATCAATGAACCCGATTATTGAAATTGCTCAGGATACCCTTTTTTAGATGTTTTTGCTTTACGAATATGATATTTTTTGGGCATTTCTAATAATATCGAGCTTTATTCCTATTTTGGCATTTATAATTTCTGGAATTTTAGCCCCGATTAGCAAAGGGCCAGAGAAACTTTCTAGTTATGAATCGGGAATAGAACCAATGGGCGATGCTTGGTTACAATTTCGAATCCGTTATTATATGTTTGCTCTAGTTTTTGTTGTTTTTGATGTTGAAACGGTTTTTCTTTATCCATGGGCAATGAGTTTCGATGTATTGGGGGTATCCGTATTTATAGAAGCTTTAATCTTCGTGCTTATCCTAATTGTTGGTTCAGTTTATGCATGGCGAAAAGGGGCATTAGAGAATTATTTTCCTTGGTTAACAATAATTGTAGTTTTGCCAATAGCTGGGGGTTCTTTCATTTTTTTATTTCCTCATAGAGGAAATAAGATAATAAGGTGGTATACTATTTGTATATGCTTAATAGATCTCCTTCTAACAACCTATGCTTTTTGTTATCATTTCCGATTGGATGATCCACTAATCCAACTGACAGAGAATTATAAATGGATCAATTTTTTTGATTTTTACTGGAGATTCGGAATAGATGGACTCTCTCTAGGACCTATTTTACTGACGGGATTTATCACCACTTTAGCTACTTTAGCGGCTCAGCCGGTTACTCGAGAATCCAAATTATTCCATTTCCTCATGTTAGCAATGTATAGCGGTCAAATAGGACCTTTTTCTTCTCGAGACATTTTACTTTTTTTCATCATGTGGGAATTAGAATTAATTCCCGTTTATCTACTTTTATCCATGTGGGGGGGAAAGAAACGTTTGTATTCAGCTACAAAGTTTATTTTGTACACTGCAGGAAGTTCTGTTTTTTTATTAATGGGAATTCTGGGTATAGGTTTATATGGTTCTAATGAACCAACATTAAATTTTGAAACATTAACTAATCAATCGTATCCGGTGGCACTGGAAATACTATTCTATATGGGATTTCTTATTGCTTTTGCTGTCAAATTGCCGATTATACCCTTACATACATGGTTACCAGACACCCACGGAGAGGCACATTACAGCACTTGTATGCTTTTAGCCGGAATCTTATTAAAAATGGGAGCGTATGGGTTGGTTCGAATTAATATGGAATTATTATCCCACGCTCATTCTATATTTTGCCCCTGGTTAATGCTATTAGGTTCAATTCAAATAATCTATGCAGCTTCAACATCTCTTGGTCAACGTAATTTAAAAAAAAGAATAGCTTATTCCTCGGTATCTCATATGGGTTTCCTAATTATAGGAATTGGTTCTATAAGCGATACGGGGCTTAACGGGGCTATTTTACAAATAATCTCTCATGGATTTATTGGCGCTGCGCTTTTTTTCTTGGCGGGAACTAGTTATGATAGACTACGTATTCTTTATCTCGACGAAATGGGCGGAATGGCTATACCAATGCCAAAAATATTCACGGTTTTCACTATCTTATCGATGGCTTCTCTTGCATTGCCGGGCATGAGCGGTTTTATTGCAGAATTGATCGTTTTTTTTGGAATAATTACCAGTCAAAAATATCTTTTAATGACAAAAATACTTATTACTTTTGTAACAGCAATTGGAATGATATTAACTCCTATTTATTTATTATCCATGTTACGGCAGATGTTCTATGGATACAAGCTTTTTAATACACCAAACTCTTATTTTTTTGATTCTGGTCCACGAGAATTATTTATTTCGATTTCTATCCTTATACCCGTAATAGCTATTGGTATTTATCCGGATTTCGTTTTCTCATTCTCGGTTGATAAAGTTGAAGCTATTCTATCTAATTTTATGATGCTCGAACATGTACTTGTTTTGAGTGCCTATTTATTTTCTATAGGTATCTATGGATTGATCACGAGCCGAAATATGGTTAGAGCCCTTATGTGTCTTGAACTTATACTGAATGCGGTTAATATAAATCTGGTAACCTTTTCTGATTTTTTTGATAGTCGCCAATTAAAAGGAAATATTTTTTCAATTTTTGTTATAGCTGTTGCAGCAGCTGAAGCAGCTATCGGACCGGCTATTGTTTCCTCAATCTATCGTAACCGAAAATCAACTCGTATCAATCAATCGAATTTGTTGAATAAATAGATGGAGTATACACATCACTCTTCATGGATCATACCTTTCATTCCACTTCCAGTTCCTATGTTAATAGGAGTGGGACTTCTACTTTTTCCCACGGCAACAAAAAATCTTCGCCGTATGTGGGCTTTTCCTAGTATTTTATTGTTAACTATAGTTATGATTTATTCAGTCGATCTGTCTATTCATCAAATCAATAACAGTTCTATCTATCAATATGTATGGTCTTGGACTATAAATAATGATCTTTCTTTAGAGTTTGGTTACTTGATCGATTCACTTACCTCTATTATGTCAATATTAATCACTACTGTTGGCATTCTGGTTCTTATTTATAGTGATAATTATATGTCTCATGATCAAGGATATTTGAGATTTTTTGCTTATATGACTTTTTTTAATATTTCAATGTTGGGATTAGTTACTAGTTCGAATTTGATACAAATTTATATTTTTTGGGAGTTGGTTGGAATGTGTTCTTATCTATTAATAGGTTTTTGGTTCACACGTCCTATTGCGGCAAATGCTTGTCAAAAAGCGTTCGTAACTAATCGTCTAGGAGATTTTGGTTTATTATTAGGGATTTTAGGTCTTTATTGGATAACGGGTAGTTTGGAATTTAGGGATTTGTTTCAAATATTGAATAACTTGATTTCTAAAAACGAGGTTAATATTTTTTTTGTTACTTTGTGCGCCCTCTTGTTATTTTGTGGCTCAGTTGCTAAATCTGCCCAATTTCCCCTTCATGTATGGTTACCAGATGCTATGGAAGGACCTACTCCTATTTCTGCTCTTATACATGCTGCTACTATGGTAGCGGCGGGAATTTTTCTTGTAGCTCGACTTCTTCCTCTTTTCATAGTTATACCCTCCATAATGAATGCAATAGCTTTCATAGGTATAATAACAGTAGTCTTGGGAGCTACTTTAGCTATTGCTCAAAAAGATATTAAGAAAAATTTGGCTTATTCTACAATGTCTCAATTGGGTTATATGATGTTAGCTCTAGGTATGGGCTCTTATCGAGTCGCTTTATTTCATTTGATTACTCATGCTTATTCAAAAGCATTGTTGTTTTTAGGATCCGGATCCATTATTCATTCAATGGAAGCTATTGTTGGATATTCTCCAGATAAAAGTCAAAATATGGTTCTTATGGGCGGTTTAACAAAACATACACCAATTACAAAAACTGCTTTTTTAATAGGTACACTTTCTCTTTGTGGTATTCCACCTTTTGCTTGTTTTTGGTCCAAGGATGAGATTCTTAATGATAGTTGGTTGTATTCACCAATTTTCGCAATAATAGCTTGTTCCACAGCAGGATTAACTGCATTTTATATGTTTCGGATCTATTTACTTGTTTTTGAAGGATATTTAAACGTTCATTTTCAAAATTTCAATGGAAAAAAAAATAGTTCATTTTATTCAATATCTTTATGGGGT---AAAGAAGGAAAAAAAAAATTAAAAAAAAAAATAACTTTATTAACTTTATTAACAATGAATAATAATGAAAGGACTTCTTTTTTTTGGAAGAAGACATCTCCACATCGAATTAATCGAAATGTC------AAAAGCATAACACG---TCTTTTTATTGATATTCCCTA---TTTTGGTACTAAAAAGACTCCTTGTTTATATCCTCATGAATCAGACAATACTATGCGATTTTCTATGTTTGTATTAGTACTGTTTACTTTATTCGTTGGGGCCGTAGGAATTTCTTTCAGCCAAGAAGGAATAGAACTGGATATATTATCAAAATTGTTAATTCCGTCTATAGACCTTTTACACCAAAATTCAAAAAATTCGGTGGATTGGTATGAATTTTTTACAAATGCAACTTTTTCGGTGAGTCTAGCTTTTTTTGGAATATTTATAGCGTCTTTTTTTTATAAGCCTGTTTATTCAGCTTTACAAAATTTGAACTTATTAAATTTAGTTGAAAAAGTTGTTTATAAAAATAAAAAAAATGTTGCTGATAAAATAATAAATATCATATATGATTGGTCATATAATCGAGGTTACATAGATGCTTTTTATGGAATATCTTTAATTGCTAATGTAAGAAGATTAGCTAAACTAAATTATTTTTTTGATAGACAAGTAATTGATGGAATTCCAAATGGAATTGGTATTACAAGTTTTTTTATGGGAGAGGCTATAAAATATGTGGGGGGTGGACGAATTTCTTCGTATATTTTATTTTTATTATTATTTTTATTAATCGAAGTCTAGGAGTCGTATTACTTACCAACCCAATTTTTTCTGCTTTTTCGTTGGGACTGGTTCTTGTTTGTATATCTTTATTGTATATTTTATCAAACTCCCATTTTGTAGCTGCATCACAGCTACTTATTTACGTGGGAGCTATAAATGTTTTAATAATATTTGCTGTGATGTTCATGAATGGTTCAGAATATTACCATGATTTTCATCTTTGGACCGTTGGGGATGGAATTACTTTGATGGTTTGTACAAGTATTTTTGTTTCACTAATAACTACTATTCCAGATACATCATGGTACGGGATTATTTGGACTACAAGACCAAATCAGATTATAGAACAAGATTTGATAAATACTAGTCAACAAATTGGAATTCATTTATCAACAGATTTTTTTCTTCCATTTGAACTGATTTCAATAATTCTTTTAGCTGCTTTGATAGGTGCAATTGTCGTGGCTCGCCAGTAAATGAATGTCACAGCTACAAGAAAAGGCCTCATGATAGTCAATATGGGCCCTCACCACCCATCAATGCATGGTGTTCTTCGACTTATTGTTACTCTGGATGGTGAGGATGTTATTGATTGTGAACCAATATTGGGTTATTTACACAGAGGGATGGAAAAAATTGCGGAAAACAGAACAATTATACAATATCTGCCTTATGTAACACGTTGGGATTATTTAGCTACTATGTTCACAGAAGCAATAACCGTAAACGGACCGGAACAGTTGGGAAATATTCAAGTACCTAAAAGAGCCAGCTATATTCGAGTAATTATGTTAGAGTTGAGTCGTATAGCTTCTCACCTACTATGGCTGGGACCTTTTATGGCAGATATTGGTGCACAAACTCCTTTCTTCTATATTTTCAGAGAAAGAGAATTAATATATGATCTATTCGAAGCTGCGACAGGTATGAGAATGATGCATAATTTTTTTCGTATCGGGGGGGTAGCGGCTGATCTACCTCATGGTTGGATAGATAAATGTTTTGATTTCTGCGATTATTTTTTAACAAGGGTTGTTGAATATCAAAAACTTATTACGCGAAATCCCATTTTTTTAGAACGGGTTGAAGGAGTAGGCGTTGTTGGTGGAGAGGAGGTAATAAATTGGGGTTTATCAGGACCGATGCTTCGGGCTTCCGGAATACAATGGGATCTACGTAAAGTTGATAATTATGAGTGTTACGGGGAATTTGATTGGGAAGTTCAATGGCAAAAAGAAGGAGATTCATTAGCTCGTTATTTAGTTCGAATTGGTGAAATGATGGAATCCGTAAAAATTATTCAACAGGCTTTGGAAGGAATTCCAGGCGGGCCGTATGAGAATTTAGAAATCCGCTGCTTTGATAGAGAAAAGGATCCAGAATGGAATGATTTTGAATATCGATTCATTAGTAAAAAACCGTCTCCGACTTTTGAATTGCCAAAACAAGAGCTTTATGTAAGAGTTGAGGCCCCAAAGGGAGAATTAGGAATTTTTCTAATAGGCGATCAGAATGGTTTTCCTTGGAGATGGAAAATTCGTCCACCGGGTTTTATCAATTTGCAAATTCTTCCTCAATTAGTTAAAAGAATGAAATTGGCCGATATTATGACAATACTAGGTAGCATAGATATCATTATATGTTCCTTATGGTAACTGGGTTCATGAATTATGGTCAACAAACAGTCCGAGCTGCAAGGTACATTGGTCAAAGTTTCATGATTACCTTATCTCATGCAAATCGTTTACCTGTAACTATTCAATATCCTTATGAAAAAATAATCACATCGGAACGTTTTCGCGGTCGAATCCATTTTGAATTTGATAAATGCATTGCTTGTGAAGTATGTGTTCGTGTATGTCCTATAGATCTACCTGTTGTTGATTGGAAACTGGAAATTGATATTCGAAAGAAACGATTGCTTAATTACAGTATTGATTTCGGAATCTGTATATTTTGTGGTAACTGTATTGAGTATTGTCCAACAAATTGTTTATCAATGACTGAAGAATATGAACTTTCGACTTATGATCGTCACGAATTGAATTATAATCAAATTGCTTTGGGCCGTTTACCAATGTCAGTAATTGATGATTATACAATTCGAACATGGCTAGTCAAACATGGACTAGTTCATAGATCTTTGGGTTTCGATTACCAAGGAATAGAAACTTTACAAATAAAGACCGAGGATTGGAATTCCATTGCTGTCATTTTATATGTATATGGTTACAATTATCTACGTTCCCAATGTGCCTATGATGTAGCACCAGGAGGACTGCTAGCTAGTGTGTATCATCTTACAAGAATAGAGTACGGTATAGATCAACCAGAAGAGGTATGCATAAAAGTCTTTGTCCCAAGGAAAAATCCCAGAATTCCTTCTATTTTCTGGGATGAATTTCATTGAGTTTCCCTTACTTGATCGAACAACCAAAAATTCAGTTATTTCAACTACATTAAATGATCTTTCAAATTGGTCAAGACTATCCAGTTTATGGCCACTTCTCTATGGTACCAGTTGTTGCTTCATTGAATTTGCTTCATTAATAGGATCACGATTCGACTTTGATCGTTATGGACTGGTACCACGATCTAGTCCTAGGCAGGCAGACCTAATTTTAACAGCGGGCACAGTAACTATGAAAATGGCTCCTTCTTTAGTTCGATTATATGAGCAAATGCCCGAACCAAAATATGTTATTGCTATGGGAGCCTGTACAATTACGGGGGGGATGTTCAGTACCGATTCTTATAGTACTGTTCGGGGAGTGGATAAGCTAATTCCTGTGGATGTCTATTTACCGGGCTGTCCACCTAAACCGGAGGCCGTTATAGATGCTATAACAAAACTTCGTAAGAAAATTTCTCGAGAAATCTATGAGGATCAAATTAGTTCTCAACGAGAGAATAGGTGTTTTACTACCAACCACAAGTTTCATGTTGGACGCAGTACTCATACCGGTAATTATGATCAAGGATTATTCTATCAACCACCATCTACT-TCAGAGATACCCTCATATATATAATAACTCGAGCACCCATTTCAAATGCATATCCCATTTTTGCACAGCAGGGTTATGAAAATCCGCGAGAAGCAACCGGCCGTATTGTATGTGCCAATTGCCATTTAGCTAATAAACCTGTGGATATTGAGGTTCCGCAAACGGTACTTCCCGATACTGTATTTGAAGCAGTTGTTCGGATTCCTTATGATATGCAAGTGAAACAAGTTCTTGCTAATGGTAAAAAGGGGGCTTTGAATGTGGGGGCTGTTCTTATTTTACCGGAGGGTTTTGAATTGGCCCCCCCCGATCGTATTTCGCCTGAGATTAAAGAAAAGATAGGTAATCTGTCTTTTCAAAGTTATCGTCCCACAAAAAAAAATATTATTGTGGTAGGCCCTGTTCCTGGCCAGAAATATAGTGAAATCACCTTTCCTATTCTTTCCCCAGATCCCGCTACTAAGAGAGATGTTCACTTCTTAAAATATCCTATATACGTAGGCGGGAACAGGGGAAGGGGTCAGATTTATCTCGACGGGAGCAAGAGTAATAATAATGTTTATAATGCTACAGCAGCGGGTATAGTAAACAAAATCATACGAAAAGAAAAGGGAGGATACGAAATCACTATAGTGGATGCATCGGATGGACGTGAAGTGATTGATATTATACCTCCAGGACCAGAACTTCTTGTTTCAGAGGGTGAATCTATCAAACTTGATCAACCATTAACGAGTAATCCTAATGTGGGTGGATTTGGTCAGGGGGATGCGGAAATAGTACTTCAAGATCCGTTACGTGTCCAAGGTCTCTTGTTCTTCTTGGCATCCATTATTTTGGCACAAATCTTTTTGGTTCTTAAAAAGAAACAATTTGAGAAGGTTCAATTGTCCTATGATTGGTTCGAAGAACGTCTTGAGATTCAGGCGATTGCCGATGATATAACTAGTAAATACGTTCCTCCTCATGTCAACATATTTTATTGTTTAGGAGGAATTACACTTACTTGTTTTTTAGTCCAAGTAGCGACAGGGTTTGCTATGACTTTTTATTATCGTCCGACCGTTACTGAGGCTTTTGCTTCTGTTCAATATATAATGACTGAAGCAAACTTTGGTTGGTTAATCCGATCAGTTCATCGATGGTCGGCAAGTATGATGGTCTTAATGATGATCCTACACGTATTTCGCGTGTATCTCACCGGTGGTTTTAAAAAACCTCGCGAATTGACTTGGGTTACGGGTGTGATTTTGGCTGTATTGACCGCATCTTTTGGGGTAACTGGTTATTCCTTACCTTGGGACCAAATTGGTTATTGGGCTGTAAAAATTGTAACAGGCGTACCCGAAGCTATTCCTGGAATAGGGTCGTCTGTGGTAGAGTTATTACGCGGAAGTGCTAGTGTGGGACAATCTACCTTGACTCGTTTTTATAGTTTACATACTTTTGTATTACCTCTTCTTACTGCCGTATTTATGAAAAAAACCGGACTTGAATGATCCTGTATTAAGAGCTAAATTGGCTAAAGGAATGGGTCATAATTATTATGGAGAACCCGCATGGCCCAACGATCTTTTATATATATTTCCTGTAGTAATTCTAGGTACTATTGCCTGTAACGTAGGCTTAGCGATTCTAGAACCATCAATGATTGGGGAACCCGCGGATCCATTTGCAACTCCTTTAGAAATATTGCCCGAATGGTATTTCTTTCCCGTATTTCAAATACTTCGTACAGTGCCCAATAAGTTATTGGGTGTTCTTTTAATGGTTTCGGTACCTGCGGGATTATTAACAGTACCCTTTTTAGAGAATGTTAATAAATTCCAAAACCCATTTCGCCGTCCAGTAGCAACAACCGTCTTTTTGATTGGTACCGCAGTGGCCCTTTGGTTGGGTATTGGAGCAACATTACCTATTGAGAAATCCCTAACTTTAGGTCATTAGGTCTAATTCCTATTACTTTGGCTGGATTATTTGTAACTGCATATTTACAATACCGACGTGGTGATCAGTTGGACCTTTGAATGTCCACTATAACTAGTTATTTCGGTTTTCTACTAGTGGTTTTAACTATAACCTCAGCTCTGTTTATCGGTCTGAGTAAGATACGACTTATTTATGATTATTCGTTCGCCGGAACCAGAAGTCAAAATTTTGGTAGATAGGGATCCCATAAAAACTTCTTTCGAGGAATGGGCAAAACCCGGTCATTTCTCAAGAACAATAGCTAAGGGACCTGATACTACTACTTGGATCTGGAACCTACATGCTGATGCTCATGATTTCGATAGCCATACTAGTGATTTGGAGGAGATTTCCCGAAAAGTATTTAGTGCACATTTCGGCCAACTCTCCATCATCTTTCTTTGGCTGAGTGGCATGTATTTCCATGGTGCTCGTTTTTCCAATTATGAAGCATGGCTAAGCGATCCTACTCATATTGGACCTAGTGCCCAGGTGGTTTGGCCAATAGTGGGCCAAGAAATATTGAATGGTGATGTAGGCGGGGGTTTCCGAGGAATACAAATAACCTCCGGTTTTTTTCAGATTTGGCGAGCATCTGGAATAACTAGTGAATTACAACTCTATTGTACCGCAATTGGTGCATTGGTCTTTGCAGCCTTAATGCTTTTTGCTGGTTGGTTTCATTATCACAAAGCTGCTCCAAAATTGGCTTGGTTCCAAGATGTAGAATCTATGTTGAATCACCATTTGACAGGGCTACTAGGACTTGGGTCTCTTTCTTGGGCGGGGCATCAAATACATGTATCTTTACCGATTAACCAATTTCTAAATGCTGGAGTAGATCCAAAAGAGATCCCACTTCCTCATGAATTTATCTTGAATCGGGATCTTTTGGCTCAACTTTATCCGAGTTTTGCCGAGGGAGCAACCCCATTTTTCACCTTGAATTGGTCAAAATACGCGGAATTTCTTACTTTTCGTGGAGGATTAGATCCAGTAACTGGCGGTCTATGGTTGACCGATATTGCACACCATCATTTAGCTATTGCAATTCTTTTCCTGCTAGCGGGTCACATGTATAGGACCAACTGGGGTATTGGTCATGGTATAAAAGATATTTTAGAGGCACATAAAGGTCCATTTACAGGCCAGGGTCATAAAGGTCTATATGAGATCCTAACAACGTCATGGCATGCTCAATTATCTATTAACCTAGCTATGTTAGGCTCTTTGACCATTGTTGTAGCTCACCATATGTATTCTATGCCTCCTTATCCATACCTAGCTACTGACTATGGTACACAACTGTCATTGTTTACACATCACATGTGGATTGGTGGATTTCTCATAGTTGGTGCTGCCGCGCATGCAGCCATTTTTATGGTAAGAGACTATGATCCAACTACTCGATACAACGATCTATTAGATCGTGTCCTTAGGCATCGCGATGCAATCATATCACATCTCAACTGGGTGTGTATATTTTTAGGATTTCACAGTTTCGGTTTGTATATTCATAATGATACCATGAGCGCTTTAGGGCGCCCCCAAGATATGTTTTCAGATACCGCTATACAATTACAACCCGTCTTTGCTCAATGGATACAAAATACCCACGCTTTAGCACCAGGCACAACGGCCCCTGGTGCAACAACAAGCACCAGTTTGACTTGGGGGGGTGGTGATTTAGTGGCAGTGGGCGGCAAAGTTGCTTTGTTACCTATTCCATTAGGAACTGCGGATTTTTTGGTCCATCATATTCATGCATTTACAATTCATGTGACGGTATTGATACTCCTAAAGGGTGTTCTATTTGCTCGTAGCTCACGATTGATACCGGATAAAGCAAATCTTGGTTTTCGTTTCCCTTGTGATGGACCTGGAAGAGGGGGGACATGCCAAGTATCCGCTTGGGATCATGTCTTCTTAGGGCTATTCTGGATGTACAATTCCATTTCAGTAGTAATATTCCATTTCAGTTGGAAAATGCAGTCAGATGTTTGGGGTAGTATAAGTGATCAAGGGGTAGTAACTCATATCACAGGAGGAAACTTTGCGCAGAGTTCCATTACCATTAATGGGTGGCTCCGCGATTTCTTATGGGCGCAGGCATCCCAGGTAATTCAGTCTTATGGTTCTTCATTATCTGCATATGGTCTTTTTTTCTTGGGTGCCCATTTTGTATGGGCTTTTAGTTTAATGTTTCTATTCAGCGGGCGTGGTTATTGGCAAGAACTTATTGAATCCATCGTTTGGGCTCATAATAAATTAAAAGTTGCTCCTGCTACTCAGCCTAGAGCCTTGAGCATTGTACAGGGACGTGCTGTAGGAGTAACCCATTACCTTCTGGGTGGAATTGCCACAACATGGGCATTCTTCTTAGCAAGAATTATTGCAGTAGGATAAATGGCATTAAGATTTCCAAGGTTTAGCCAAGGCTTAGCTCAGGACCCCACTACTCGTCGTATTTGGTTTGGTATTGCTACCGCACATGACTTCGAGAGTCATGATGATATTACTGAGGAACGTCTTTATCAGAATATTTTTGCTTCTCATTTCGGGCAATTAGCAATAATTTTTCTGTGGACTTCCGGGAATCTGTTTCATGTAGCTTGGCAAGGAAATTTTGAGGCATGGGTACAGGATCCTTTACATGTAAGACCTATTGCTCATGCAATTTGGGATCCTCATTTTGGTCAACCGGCTGTAGAAGCTTTTACTCGAGGGGGTGCTCTTGGCCCGGTGAATATCGCCTATTCCGGTGTTTATCAGTGGTGGTATACAATCGGTTTACGTACTAATGGAGATCTTTATACTGGAGCTCTTTTTCTATTATTTCTTTCTGCCATATCTTTAATAGCGGGCTGGTTACACCTACAACCGAAATGGAAACCGAGCGTTTCATGGTTTAAAAATGCCGAATCCCGCCTCAATCATCATTTGTCAGGACTATTCGGAGTAAGTTCCTTGGCTTGGACAGGGCATTTAGTCCATGTCGCTATTCCGGGATCCAGGGGGGAATACGTTCGATGGAATAATTTCTTAAGTGTATTGCCACATCCCCAAGGATTAGGTCCACTTTTTACAGGTCAGTGGAATCTTTATGCTCAAAACCCCGATTCCAGTAGTCATTTATTTGGTACCTCCCAAGGAGCAGGAACTGCCATTCTAACACTTCTCGGGGGATTCCACCCGCAAACGCAAAGTTTATGGCTGACCGATATTGCACATCATCATTTAGCTATTGCATTTATTTTTCTCATTGCTGGTCATATGTATAGAACTAACTTCGGGATCGGGCACAGTATAAAAGATCTTTTAGAAGCACATATTCCTCCAGGGGGTAGATTGGGACGTGGACATAAGGGTCTTTATGACACAATCAATAATTCAATTCATTTTCAATTAGGCCTTGCTCTAGCCTCTTTAGGGGTTATTACTTCCTTGGTAGCTCAACACATGTACTCTTTACCTGCTTATGCGTTTATAGCGCAAGACTTTACTACTCAAGCTGCGTTATATACTCATCATCAATACATCGCAGGATTCATTATGACAGGGGCTTTTGCTCATGGAGCTATCTTTTTTATTAGAGATTACAATCCAGAACAAAATGAGGATAATGTATTGGCAAGAATGTTAGACCACAAAGAAGCTATTATATCCCATTTAAGTTGGGCCAGCCTCTTTCTGGGGTTCCATACTTTGGGACTTTATGTCCATAATGATGTCATGCTTGCTTTTGGCACTCCGGAGAAACAAATCTTGATCGAACCTATATTTGCGCAATGGATACAATCTGCTCATGGTAAAACTTCATATGGGTTCGATGTACTTTTATCTTCAACGAACAGTCCGGCGTTCAATGCTGGTCGAAGCATATGGTTGCCTGGTTGGTTAAATGCTGTTAATGAGAATAGTAATTCTCTATTCTTAACAATAGGGCCTGGAGACTTCTTGGTTCATCATGCTATTGCTCTTGGTTTACATACAACTACATTGATCTTAGTAAAAGGTGCTTTAGATGCACGTGGTTCCAAGTTAATGCCGGATAAAAAGGATTTTGGTTATAGTTTTCCTTGCGATGGTCCGGGACGAGGCGGTACTTGTGATATTTCGGCTTGGGACGCATTTTATTTGGCAGTTTTCTGGATGTTAAATACCATTGGATGGGTTACTTTTTATTGGCATTGGAAGCACATTACACTATGGCAGGGTAATGTTTCACAGTTTAATGAATCTTCTACCTATTTGATGGGATGGTTAAGAGATTATCTATGGTTAAACTCTTCACAACTTATCAATGGATATAACCCCTTTGGTATGAATAGTTTATCAGTGTGGGCGTGGATGTTCTTATTTGGACATCTTGTTTGGGCTACTGGATTTATGTTCTTAATCTCCTGGCGCGGATATTGGCAGGAATTGATTGAAACTTTAGCATGGGCTCATGAACGCACACCTTTGGCTAATTTGATTCGATGGAGAGATAAACCAGTGGCTCTTTCCATTGTGCAAGCAAGATTGGTTGGATTAGCCCACTTTTCTGTAGGTTATATCTTTACTTATGCAGCTTTCTTAATTGCCTCTACATCGGGCAAATTTGGTTAAATGTCACATTCCGTAAAGATTTATGATACATGTATAGGATGTACTCAATGTGTCCGAGCTTGCCCGACAGATGTATTAGAAATGATACCTTGGGACGGGTGTAAAGCTAAGCAAATTGCTTCTGCCCCAAGAACAGAGGACTGTGTTGGTTGTAAGAGGTGTGAATCCGCCTGTCCGACGGATTTCTTAAGTGTTCGAGTTTATTTATGGCATGAAACAACTCGAAGCATGGGTCTAGCTTATTGAATAAACTTACCCTCCATTTTTGTGCCTTTAGTGGGCCTAGTATTTCCGGCAATTGCAATGGCTTCTTTATTTCTTCATGTTCAAAAAAACAAGATTTTTTAGATGCGAGATCTAAAAACATATCTTTCCGTGGCACCAGTGGTAAGTACTCTATGGTTTGGGGCTTTAGCGGGTCTCTTGATAGAGATCAATCGTTTATTCCCGGACGCATTGATATTCCCCTTTTTTTCATTCTAGATGACTGCAATTTTAGAGAGACGCGAGAGCGAAAGCCTATGGGGTCGTTTCTGTAACTGGATAACCAGCACTGAAAACCGTCTTTACATTGGATGGTTTGGTGTTTTGATGATCCCTACCTTATTGACCGCAACTTCTGTATTTATTATCGCTTTCATTGCTGCCCCTCCAGTAGATATTGATGGTATTCGTGAGCCTGTTTCTGGATCTCTACTTTATGGAAACAATATCATTTCTGGTGCCATTATTCCTACTTCTGCGGCTATAGGTTTGCACTTTTACCCGATATGGGAAGCAGCATCTGTTGATGAATGGTTATACAATGGCGGTCCTTATGAACTAATTGTTCTACACTTCTTACTTGGTGTAGCTTGTTACATGGGTCGTGAGTGGGAACTTAGTTTTCGTCTGGGTATGCGCCCTTGGATTGCTGTTGCATATTCAGCTCCTGTTGCAGCCGCTACTGCTGTTTTCTTGATCTATCCAATTGGTCAAGGAAGCTTTTCGGATGGTATGCCTCTAGGAATCTCTGGTACTTTCAACTTTATGATTGTATTTCAGGCTGAGCACAACATTCTTATGCATCCATTTCACATGTTAGGTGTAGCTGGTGTATTCGGCGGCTCCCTATTTAGTGCTATGCACGGTTCCTTGGTAACTTCTAGTTTGATCAGGGAAACCACAGAAAATGAATCTGCTAATGAAGGTTACAGATTCGGTCAAGAGGAAGAAACCTACAATATTGTAGCTGCTCATGGTTATTTTGGCCGATTGATCTTCCAATATGCTAGTTTCAACAATTCTCGTTCTTTACATTTCTTCCTAGCTGCTTGGCCTGTAGTAGGTATTTGGTTTACCGCGTTAGGTATCAGCACTATGGCTTTCAATTTAAACGGTTTCAATTTCAACCAATCTGTAGTTGATAGTCAAGGTCGTGTAATTAATACCTGGGCTGATATTATTAACCGCGCTAACCTTGGTATGGAAGTTATGCATGAACGTAATGCTCATAATTTCCCTCTAGACCTAGCTGCGGTCGAGGCTCCAATGGGTTTGCCTTGGTATCGTGTTCATACTGTTGTATTAAATGATCCCGGCCGTTTGCTTTCTGTCCATATAATGCATACAGCTCTGGTTGCTGGTTGGGCCGGTTCGATGGCTCTATATGAATTAGCAGTTTTTGATCCCTCTGACCCTGTTCTTGACCCAATGTGGAGACAGGGTATGTTCGTTATACCCTTCATGACTCGTTTAGGAATAACCAATTCGTGGGGCGGTTGGAATATCACAGGGGGGACTATAACGAATCCGGGTATTTGGAGTTACGAAGGTGTGGCTGGGGCACATATTGTGTTTTCGGGTTTGTGCTTTTTGGCGGCTATCTGGCATTGGGTTTATTGGGATCTAGAAATCTTTTGTGATGAACGTACCGGAAAACCTTCTTTGGATTTGCCCAAAATCTTTGGAATTCATTTATTTCTTGCAGGGGTGGCTTGTTTTGGTTTTGGCGCATTTCATGTAACAGGATTGTATGGTCCTGGAATATGGGTGTCCGATCCTTATGGACTAACCGGAAGGGTACAATCCGTAAACCCCGCATGGGGTGTGGAAGGTTTTGATCCTTTTGTTCCGGGTGGAATAGCGTCTCATCATATTGCGGCAGGAACATTGGGCATATTAGCGGGCCTTTTCCATCTTAGTGTGCGTCCACCTCAACGTCTATACAAAGGATTGCGTATGGGAAATATTGAAACCGTCCTTTCCAGTAGTATCGCTGCTGTCTTTTTTGCAGCTTTTGTTGTTGCTGGAACTATGTGGTATGGTTCAGCAACTACTCCGATTGAATTATTTGGTCCCACTCGTTATCAATGGGATCAGGGATATTTCCAGCAAGAAATATATCGAAGAGTTGGTGCTGGGCTAGCCGAAAATCAAAGTTTATCAGAAGCTTGGTCTAAAATTCCTGAAAAATTAGCTTTTTATGATTACATCGGCAATAATCCGGCAAAGGGGGGGTTGTTTAGAGCAGGTTCAATGGACAATGGAGATGGAATAGCCGTCGGTTGGTTAGGACATCCTATCTTTAGAGATAAAGAGGGGCGTGAACTTTTTGTACGTCGTATGCCTACTTTTTTTGAAACATTTCCGGTTGTTTTGGTAGACGGAGACGGAATTGTTAGAGCCGATGTTCCTTTTCGAAGGGCAGAATCGAAGTATAGTGTCGAACAAGTAGGTGTAACTGTTGAGTTCTATGGTGGCGAACTCAATGGAGTCAGTTATAGTGATCCCGCTACAGTGAAAAAATATGCTAGACGTGCTCAATTGGGTGAAATTTTTGAATTAGATCGTGCTACTTTGAAATCGGATGGTGTTTTTCGTAGCAGCCCAAGGGGTTGGTTTACTTTTGGACATGCTTCGTTTGCTCTGCTCTTCTTTTTCGGGCACATTTGGCATGGTGCTAGAACCTTGTTCAGAGATGTTTTTGCTGGTATCGACCCAGATTTGGATACTCAAGTAGAATTTGGAGCATTCCAAAAACTTGGAGAAACGCTCTTTAATGGAACTTTAGCTTTAACTGGTCGTGACCAAGAAACTACCGGTTTCGCTTGGTGGGCCGGGAATGCCCGACTTATCAATTTATCCGGTAAACTACTGGGGGCCCATGTAGCTCATGCCGGATTAATAGTATTCTGGGCCGGAGCAATGAACCTATTTGAAGTGGCTCATTTCGTACCTGAGAAGCCCATGTATGAACAAGGCTTAATTTTACTTCCCCATCTAGCTACTCTAGGTTGGGGGGTAGGTCCTGGGGGGGAAGTTATAGACACCTTTCCGTACTTTGTGTCTGGAGTACTTCACTTAATTTCCTCTGCAGTATTGGGCTTTGGCGGTATTTATCATGCACTTCTGGGACCTGAGACTCTTGAAGAATCTTTTCCATTCTTCGGTTATGTATGGAAAGATAGAAATAAAATGACTACAATTTTGGGTATTCACTTAATCTTGTTAGGTATAGGTGCTTTTCTTCTAGTATTCAAGGCTCTTTATTTTGGAGGTATATATGATACCTGGGCTCCAGGGGGGGGAGATGTAAGAAAAATTACCAACTTGACCCTTAGTCCAAGTATCATATTTGGTTATTTACTAAAATCACCTTTTGGAGGAGAAGGGTGGATTGTTAGTGTGGACGATTTGGAAGATATAATTGGAGGGCATGTATGGTTGGGTTCCATTTGTATACTTGGTGGAATCTGGCATATCTTAACCAAACCCTTTGCATGGGCTCGGCGTGCACTTGTATGGTCTGGAGAAGCTTACTTGTCTTATAGTTTAGGTGCTTTATCTGTTTTTGGTTTTATCGCTTGTTGCTTTGTCTGGTTTAATAATACCGCTTATCCTAGTGAGTTTTATGGGCCCACTGGACCAGAAGCTTCTCAAGCTCAAGCATTTACTTTTCTAGTTAGAGACCAACGTCTTGGGGCTAACGTAGGATCTGCTCAAGGACCTACCGGTTTAGGTAAATATCTAATGCGTTCCCCGACCGGAGAAGTTATTTTTGGGGGAGAAACTATGCGTTTTTGGGATCTGCGTGCTCCCTGGTTAGAACCTCTAAGGGGTCCCAATGGTTTGGACTTGAGTAGACTGAAGAAAGACATACAGCCTTGGCAAGAACGTCGTTCCGCGGAATATATGACTCATGCCCCTTTAGGTTCTTTAAATTCCGTGGGTGGCGTAGCTACAGAGATCAATGCAGTCAATTATGTCTCTCCTAGAAGTTGGTTAGCTACTTCTCATTTTGTTCTAGGATTCTTCCTATTCGTAGGTCATTTATGGCACGCGGGAAGAGCTCGTGCAGCTGCCGCAGGATTTGAAAAAGGAATTGATCGAGATTTGGAACCTGTTCTTTTCATGACTCCTCTTAATTGAATGACTATAGCTCTTGGTAAATTTACCAAAGATGAAAATGATTTATTTGATATTATGGATGACTGGTTACGGAGGGACCGTTTCGTTTTTGTGGGTTGGTCCGGTCTATTGCTCTTTCCTTGCGCTTATTTCGCCGTGGGGGGTTGGTTCACAGGTACAACCTTTGTAACTTCATGGTATACTCATGGATTGGCAAGTTCCTATTTGGAAGGCTGCAACTTCTTAACCGCTGCAGTCTCTACTCCTGCTAATAGTTTAGCACACTCTTTGTTGTTACTGTGGGGTCCTGAAGCACAGGGAGATTTTACTCGTTGGTGTCAATTAGGCGGTCTGTGGACTTTTGTTGCTCTCCATGGTGCTTTCGGATTAATAGGTTTCATGTTACGTCAATTTGAACTTGCTCGATCTGTTCAATTGCGGCCTTATAATGCAATCGCATTCTCTGGTCCAATTGCTGTTTTTGTTTCTGTATTCCTGATTTATCCACTGGGTCAGTCTGGTTGGTTCTTTGCGCCTAGTTTTGGTGTAGCAGCTATATTTCGATTCATCCTGTTTTTCCAAGGCTTTCATAATTGGACATTGAACCCATTTCATATGATGGGAGTTGCTGGTGTATTGGGCGCCGCCCTACTATGTGCTATTCATGGTGCTACCGTAGAAAATACTTTATTTGAAGATGGTGATGGCGCAAATACATTCCGCGCTTTTAACCCAACTCAAGCTGAAGAAACTTATTCAATGGTCACCGCTAACCGCTTTTGGTCCCAAATCTTTGGGGTTGCTTTTTCCAATAAACGTTGGTTACATTTCTTTATGTTATTTGTACCAGTAACTGGTTTATGGATGAGTGCTCTTGGAGTAGTCGGTCTGGCCCTGAACTTACGTGCCTATGACTTCGTTTCTCAAGAAATCCGCGCAGCGGAAGATCCTGAATTTGAGACTTTCTACACCAAAAATATTCTCTTAAACGAAGGTATTCGTGCGTGGATGGCGGCTCAAGATCAGCCTCATGAAAACCTTATATTCCCTGAGGAGGTTCTACCACGTGGAAACGCTCTTTAAATGTCTGGAAGCACAGGAGAACGTTCTTTTGCTGATATTATTACCAGTATTCGATACTGGATTATTCATAGCATTACTATACCCTCCCTATTCATTGCGGGTTGGTTATTTGTCAGCACGGGTTTAGCTTACGATGTATTTGGAAGTCCCCGCCCAAACGAGTATTTTACAGAGAGCCGACAAGGAATTCCATTAATAACTGGCCGTTTTGATCCTTTGGAACAACTCGATGAATTTAGTAGATCTTTTTAGATGACCATAGATAGGACCTATCCCATTTTTACAGTACGATGGTTGGCTGTTCACGGACTAGCGGTACCCACCGTTTCTTTTTTGGGATCAATATCAGCAATGCAGTTCATCCAACGATAAATGGCTACACAAACCGTTGAAAGTAGTTCTAGATCTGGTCCAAGACGAACTGTTGTAGGAGATTTATTGAAACCATTGAATTCAGAATATGGTAAAGTAGCTCCGGGGTGGGGAACTACTCCTTTGATGGGTGTTGCAATGGCTCTATTTGCGATATTTCTATCTATTATTTTGGAGATTTATAATTCGTCCATTTTATTGGACGGAATTTCTATGAATTAGATGCTTACTCTAAAACTATTTGTTTACACGGTAGTGATATTTTTTGTTTCTCTTTTCATTTTCGGATTCCTATCTAACGATCCAGGACGTAATCCAGGACGTGAAGAATAAATGGCCGATACTACTGGAAGGATTCCTCTTTGGATAATAGGTACTGTAACTGGTATTCCTGTGATCGGTTTAATTGGTATTTTCTTTTATGGTTCATATTCCGGATTGGGCTCATCCCTGTAGATGCTAAATATCTTTAGTTTGGTCTGTATTTGTATTCACTCTGCCCTTTATTCAAGTATTTTTTTCTTGGCGAAATTGCCTGAAGCCTACGCTTTTTTGAATCCAATTGTAGATATTATGCCAGTAATACCCTTATTCTTTTTTCTCTTAGCTTTTGTTTGGCAAGCTGCACGACACAATCAAACCCAAACGAACAAAATGTTGAATTGAATCGTACCAGTCTCTACTGGGGGTTATTACTCATTTTTGTGCTTGCTGTTTTATTTTCAAATTATTTCTTCAATTAAATGGAAGTAAATATTCTCGCATTTATTGCTACTGCACTGTTCATTCTAGTTCCTACTGCTTTTTTACTTATAATTTACGTAAAAACGGTAAGTCAAAGTGACTAAATGGAAACAGCAACCCTAGTTGCCATCTCTATATCTGGTTTACTTGTAAGTTTTACTGGGTATGCCTTATATACTGCTTTTGGGCAACCCTCTCAACAACTAAGAGATCCATTCGAAGAACATGGGGACTAGATGGAAGCATTGGTTTATACATTCCTCTTAGTCTCGACTTTAGGAATCATTTTTTTCGCTATATTTTTTAGAGAACCCCCTAAAGTTCCAACTATGACTATTGCTTTCCAATTAGCTGTTTTTGCATTAATTGCTACTTCATCCATTTTATTGATTAGTGTACCTGTTGTATTTGCTTCTCCTGATGGTTGGTCGAGTAATAAAAATGTTGTATTTTCCGGTACATCATTATGGATTGGATTAGTATTTCTAGTGGGTATTATGTCACCACAAACAGAGACTAAAGCAAGTGTTGGGTTCAAAGCTGGTGTTAAAGATTATAAATTGACTTATTATACTCCTGAGTATGAAACCAAAGATACTGATATCTTGGCAGCATTCCGAGTAACTCCTCAACCTGGAGTTCCTCCTGAAGAAGCAGGTGCCGCGGTAGCTGCTGAATCTTCTACTGGTACATGGACAACTGTGTGGACCGATGGGCTTACCAGTCTTGATCGTTACAAAGGACGATGCTACCACATCGAGCCCGTTGCTGGAGAAGAGAATCAATATATTGCTTATGTAGCTTATCCCTTAGACCTTTTTGAAGAAGGGTCTGTTACTAACATGTTTACTTCCATTGTAGGTAATGTATTTGGGTTCAAGGCCCTGCGCGCTCTACGTCTGGAGGATTTGCGAATCCCTACTTCTTATATTAAAACTTTCCAAGGTCCGCCTCATGGTATCCAAGTTGAGAGAGATAAATTGAACAAGTATGGCCGTCCCCTATTGGGATGTACCATTAAACCTAAATTAGGATTATCCGCTAAGAATTACGGTAGAGCGGTTTATGAATGTCTACGCGGGGGACTTGATTTTACCAAAGATGATGAAAATGTGAATTCCCAACCATTTATGCGTTGGAGAGACCGTTTCTTATTTTGTGCCGAAGCAATTTTTAAATCACAGGCCGAGACAGGTGAAATCAAAGGGCATTACTTGAATGCTACTGCAGGTACATGCGAAGAAATGATAAAAAGAGCTGTTTTTGCCAGAGAATTGGGCGTTCCTATCGTAATGCATGACTACTTAACAGGGGGATTTACTGCAAATACTAGCTTGGCTCATTATTGCCGGGATAATGGTCTACTTCTTCATATCCACCGTGCAATGCATGCAGTTATCGATAGACAGAAGAATCATGGTATGCACTTCCGTGTACTAGCTAAAGCGTTACGTTTGTCTGGTGGAGATCATATTCACGCTGGTACCGTAGTGGGTAAACTTGAAGGGGAAAGGGAGATCACTTTAGGTTTTGTTGATTTACTACGTGATGATTTTATTGAAAAAGATCGAAGTCGCGGTATTTATTTCACTCAGGATTGGGTTTCTCTACCAGGTGTTCTGCCGGTTGCTTCCGGGGGTATTCACGTTTGGCATATGCCTGCTCTGACCGAGATCTTTGGAGATGACTCCGTACTACAATTTGGTGGAGGAACTTTAGGACATCCTTGGGGGAATGCACCAGGTGCCGTAGCTAATCGAGTAGCTCTTGAAGCATGTGTACAAGCTCGAAATGAGGGACGTGATCTTGCTCGTGAGGGTAATGAAATTATCCGTGAAGCTAGCAAATGGAGTCCTGAATTAGCTGCTGCTTGTGAAGTATGGAAGGAGATCAAATTTGAATTCCCAGCAATGGATACTTTGTAAATGGCGATACATTTATACAAAACTTCTACCCCGAGCACACGCAATGGAGCCGTAGACA---GTCAAGTGAAATCCAATCCACGAAATCATTTGATCTATGGACAGCATCGTTGTGGTAAAGGCCGTAATGCCAGAGGAATCATTACCGCAGGGCATAGAGGGGGAGGTCATAAGCGTCTATACCGTAAAATCGATTTTCGACGGAATGAAAAAGACATATATGGTAGAATCGTAACCATAGAATACGACCCTAATCGAAATGCATACATTTGTCTCATACACTATGGGGATGGTGAGAAAAGATATATTTTACACCCCAGAGGGGCTATAATTGGAGATACCATTGTTTCTGGTACAGAAGTTCCTATAAAAATGGGAAATGCCCTACCTTTGTATGCCCTTAGGCACGGCCATACATAACATAGAAATCACACTCGGAAAGGGTGGACAATTAGCTAGAGCAGCAGGTGCTGTAGCGAAACTGATTGCAAAAGAGGGGAAATCGGCCACATTAAAATTACCTTCTGGGGAGGTACGTTTGATATCCAAAAACTGCTCAGCAACAGTCGGACAAGTGGGGAATGTTGGGGTAAACCAGAAAAGTTTGGGTAGAGCCGGATCTAAATGTTGGCTAGGTAAGCGTCCTGTAGTAAGAGGAGTAGTTATGAACCCTGTAGACCATCCACATGGGGGTGGTGAAGGGAGGGCCCCAATTGGTAGAAAAAAACCCGCAACTCCTTGGGGTTATCCTGCACTTGGAAGAAGAAGTAGAAAAAGGAATAAATATAGTGATAATTTGATTCTTCGTCGCCGTAGTAAATAGATGATTCAACCTCAAACCCATTTGAATGTAGCCGATAACAGCGGAGCCCGCGAATTGATGTGTATTCGAATCATAGGAGCTAGTAATCGACGATATGCTTATATTGGTGACATTGTTGTTGCTGTAATCAAGGAGGCAGTACCAAATACGCCTTTAGAAAGATCAGAAGTGATCAGAGCTGTAATTGTACGTACTTGTAAAGAACTCAAACGTAGCAACGGTATAATAATACAGTATGATGATAATGCTGCGGTTGTCATTGATCAAGAAGGAAATCCAAAAGGAACTCGAATTTTTTGCGCAATCGCCCGGGAATTGAGACAGTTAAATTTCACTAAAATAGTTTCATTAGCACCCCCAAAAGAACCAGATTCCGTAAACAACATAGAGGAAGAATGAAGGGAATAGCCTATCGAGGTAATCATATTTGCTTCGGAAGATATGCTCTTCAGGCACTTGAGCCCGCTTGGATCACATCTAGACAAATAGAAGCGGGGCGGCGGGCAATGTCACGAAATGTCCGCCGGGGTGGACAAATATGGGTACGCATATTTCCAGACAAACCAGTTACAGTAAGACCCACCGAAACGCGTATGGGTTCGGGAAAGGGATCTCCCGAATATTGGGTAGCTGTCGTTAAACCCGGCAAAATACTTTATGAAATGGGCGGGGTCGCAGAGAATATAGCCAGAAAGGCTATTTCAATAGCAGCATCAAAAATGCCTATACGAACTCAATTCATTATTTCAGGATAAATGACCAGAATTAAACGAGGATATATAGCTCGGAAACGAAGGACAAAAATTCGTTTATTTACATCAAGCTTTCGCGGGGCTCATTCAAGACTTACTCGAACTATTACTCAACAGAAAATAAAAGCTTTGGTTTCGGCTCATCGGGATAGAGATAGGAAAAAAAGGGATTTTCGTGGTTTGTGGATCAGTCGAATAAATGGAGTAATTGGCGAGAATCAAAAAATATACTATATTTATAGCAATTTAATGCATAATCTGTACAAGAGGCAATTGCTTCTTAATCGTAAAATAGTTGCACAAATAGCTATATTAAAAGGGAATTGTCTTTTTATGATTGCCAACGAGATCATAAAAACAAAAGTATTCGGTTATTGGGGAAAAATCAATATACTTCTAATGTCGAATCGGGATCAACTAGGACAGAAATAAAACATTGGGTCGAACTCTTCTTTGGTGTCAAGGTAATAGCTATGAATAGTCATCGACTCCCGGTAAAGGGTAGAAGAGTGGGACCTATTATGGGACATACAATGCATTACAGACGTATGATCATTACGCTTCAACCGGGTTATTCTATTCCACCTCTTAGAAAGAAAAAATCGGGGCCTCTGTTCGTAAAATTTGTGAAAAATGTCGATTGATCCGTAGGAGAGGACGAATTATAGTAATTTGTTCCAATCCAAAATGGTTCGAGAGAAAGTAAGAGTATCTACTCGGACACTACAGTGGAAGTGTGTTGAATCAAGAGTAGACAGTAAGCGTCTTTATTATGGACGTTTTATTCTGTCTCCACTTATGAAAGGCCAAGCCGATACAATAGGCATTGCAATGCGAAGAGTTTTGCTCGGAGAAATAGAGGGAACATGTATCACACGTGCAAAATCAGAGAAAATACCACATGAATATTCTACCATAGTAGGTATTCAAGAATCAGTCCATGAAATTTTAATGAATTTGAAAGAAATTGTATTGAGAAGTAATCTCTATGGAACTCGGGACGCGTCTATTTGTTTCAAAGGTCCTGGATATGTAACTGCTCAAGACATCATTTTACCACCTTCTGTGGAAATCGTTGATAATACACAACATATAGCTAACCTAACAGAACCTATTAATTTGTGTATTGGATTACAAATCGAGAGGAATCGCGGATATGGTATAAAAACACTAAAAAACTTGCAAGACGGAAGTTATACTATAGATGCTGTATTCATGCCTGTTCGAAATGCAAATCATAGTATTCATTCTTATGTGAATGGGAATGAAAAACAAGAGATACTCTTTCTCGAAATATGGACAAATGGAAGTTTAACTCCTAAGGAAGCGCTTTATGAAGCCTCCCGGAATTTGATTGATTTATTTATTCCTTTTTTACACGCGGAAGAAGAAAACTTAAATTTAGAAAACAATCAACACAAAGTTACTTTACCCCTTTTTACTTTTCATGATATATTGGCTAAGGCTAAACTAAGGAAAAATAAAAAAGAAATAGCATTGAAATCCATTTTTATTGACCAATTAGAATTGCCTCCCAGGATCTATAATTGTCTCAAAAGGTCCAATATACATACATTATTGGAACTTTTGAATAAGAGTCGAGAAGACCTTATGAAAATTGAACATTTTCGCGTAGAAGATGTAAAACATATATTGGAAATTTTAGAAATAGGGGGGTGGAAATGAGGGAATGTCTACACTACCCGGGTTGAATCAGATACAATTTGAAGGGTTTTGTAGGTTCATTGATCGGGGCTTAACAGAAGCGCTTTTTAAGTTTCCAAAAATTGAAGATACAGATCAAGAAATTGAATTTCAATTATTTGTGGAAACATATCAATTGGTAGAACCCTTGATAAAAGAAAAAGATGCCGTATATGAATCACTTACATATTCCTCTGAATTATATGTATCCGCGGGATTAATTTGGAAAAGCAATAGGGATATTCAAGAACAAACTATTTTTATTGGAAACATTCCTCTAATGAATTCCCTGGGAACTTCTATAGTAAATGGAATATACAGAATTGTAATCAATCAAATATTGCAAAGCCCTGGTATCTATTACCGGTCAGAATTGGACCATAACGGAATTTCGGTCTATACTGGCACCATAATATCAGATTGGGGAGGAAGATTAGAATTAGAGATTGATAGAAAAGCAAGGATATGGGCTCGTGTGAGTAGGAAACAGAAAATATCTATTCTAGTTCTATCATCAGCTATGGGTTCGAATTTAAGCGAAATTCTAGAGAATGTTTACTACCCTGAAATTTTCTTGTCTTTCCTGAATGATAAGGAGAAAAAAAAAATCGGGTCAAAAGAAAATGCCATTTTGGAGTTTTATCGACAATTTGCTTGTGTAGGCGGAGATCCAGTATTTTCTGAATCTTTATGTAAGGAATTACAAAAAAAATTTTTTCAACAAAGATGTGAATTAGGAAGGATTGGTCGACGAAATATGAACCGAAGGCTGAATCTTGATATACCTCAGAACAATACATTTTTGTTACCGCGAGACATATTGACAGCTGCGGATCATTTGATTGGAATGAAATTTGGGATGGGTACACTTGACGATATAAATCATTTGAAAAATAAACGTATTCGTTCTGTAGCAGATCTCTTAGAAGATCAATTTGGATTGGCCCTGGTTCGTTTAGAAAATATGGTTAGAGGAACTATATGTGGAGCAATTAGACATAAATTGATACCAACTCCTCAGAATTTGGTGACTTCAACTCCAATAACAACCACTTATGAATCTTTTTTTGGATTACATCCATTATCTCAAGTTTTGGATCGAACAAATCCATTGACCCAAATAGTTCATGGGAGAAAATTGAGTTATTTGGGCCCTGGAGGATTGACGGGGCGAACTGCTAGTTTTCGGATACGAGATATCCATCCTAGTCACTATGGACGCATTTGTCCAATTGACACGTCTGAAGGAATCAATGTTGGACTTATTGGATCCCTAGCAATTCATGCGAGGATTGGTCGTTGGGGGTCTATAGAAAGTCCATTTTTTGAAATCTCTGATAGATCAAAAAGAATACGCATGCTTTATTTATCACCAAGTAGAGATGAATACTATATGGTAGCGACAGGAAATTCTTTGGCACTGAATCGAGATATTCAGGAGGAACAGATTGTTCCAGCTCGATACCGTCAAGAATTTCTGACTATTGCATGGGAACAGGTTCATCTTCGAAGTATTTTTTCCTTCCAATATTTTTCTATTGGAGCTTCCCTCATTCCTTTTATCGAGCATAATGATGCGAATCGAGCTTTAATGAGTTCTAATATGCAACGTCAAGCAGTTCCGCTTTCTAGGTCCGAAAAGTGCATTGTTGGAACTGGATTGGAACGTCAAGTGGCCTTAGATTCAGGGGTTCCCGCTATAGCCGAACACGAGGGAAAGATCATTTATACCGATACTGACAAGATCGTTTTATTTGGAAATGGAGATACTCTAAGCATTCCATTAATTATATATCAACGTTCCAACAAAAATACTTGCATGCAT------CAAAAACCCCAGGTTCAGCGAGG------------AAAATGTATTAAAAAGGGACAAATTTTAGCGGACGGTGCTGCTACAGTTGGTGGCGAACTCGCTTTGGGAAAAAACGTATTAGTAGCTTATATGCCATGGGAAGGTTACAATTCTGAGGATGCTGTACTCATTAGTGAGCGTCTGGTCTATGAAGATATTTATACTTCTTTTCACATACGGAAATATGAAATTCAGACTCATGTGACAAGCCATGGTCCTGAAAGAATCACTAATAAAATTCCACACCTAGAAGCCCATTTACTCCGAAATTTAGACAAAAATGGAATTGTGCTCCTAGGATCTTGGGTAGAAACGGGCGATATTTTAGTGGGTAAATTAACGCCTCAAATGGCGAAAGAATCCTCGTATGCCCCCGAAGATAGATTATTACGAGCTATACTTGGCATTCAGGTATCCACCTCAAAGGAAACTTGTCTAAAACTACCTATAGGCGGTAGGGGTCGAGTTATTGATGTGAGATGGGTCAAAAAAAGGGGGGGTTCTAGTTATAATCCAGAAACGATTCGTATATATATTTCACAAAAACGTGAAATTAAAGTAGGTGATAAAGTGGCCGGGAGACATGGAAATAAGGGTATCGTTTCAAAGATTTTGTCTAGACAGGATATGCCTTATTTGCAAGATGGAAGACCTGTTGATATGGTCTTCAATCCATTAGGGGTACCTTCACGAATGAATGTAGGACAGATATTTGAATGTTCACTCGGGTTAGCGGGGGGTATGCTAGATAGACATTATCGAATAGCACCTTTTGATGAGAGATATGAACAAGAGGCTTCGAGAAAACTAGTGTTTTCTGAATTATATGAAGCCAGTAAACAAACATCGAATCCATGGATATTTGAACCCGAGTATCCGGGAAAAAGCAGAATATTTGATGGAAGAACAGGGAATCCTTTTGAACAGCCTGTTATAATAGGAAAGCCTTATATCTTGAAATTAATTCATCAAGTTGATGATAAAATACATGGACGTTCCAGTGGACATTATGCACTTGTTACGCAACAACCCCTTAGAGGAAGGGCAAAGCAAGGAGGACAACGGGTAGGAGAAATGGAGGTTTGGGCCCTCGAGGGATTTGGTGTTGCTCATATTTTACAAGAGATGCTTACTTATAAATCTGATCATATTAAAGCTCGCCAAGAAGTACTCGGGACTACGATCATTGGAGGAACAATACCTAAACCTGTGGATGCTCCAGAATCTTTTCGATTGCTCGTTCGAGAACTACGATCTTTGGCTCTGGAACTGAATCATTTCCTTGTATCTGATGATTGATCAGCATAAACATCAACAACTCCGAATTGGATCAGTTTCTCCTCAACAAATAAGTGCTTGGGCAAAAAAAATCCTACCTAATGGAGAGATAGTTGGGGAAGTAACAAAACCCTATACTTTTCATTACAAAACCAATAAGCCCGAAAAAGATGGATTATTTTGTGAAAGAATTTTTGGGCCTATAAAAAGTGGGATTTGTGCGTGTGGAAATTATCGAGTAATCGGAGATAAAAAAGACGAACCAAAATTTTGTGAACAATGCGGAGTAGAATTTGTTGATTCTCGGATACGTAGATATCAAATGGGCTATATAAAACTGGCATGCCTAGTAACCCATGTGTGGTATTTGAAACGTCTTCCTAGTTATATCGCGAATCTTTTAGATAAACCTCTTAAAGAATTAGAAGGTCTAGTATACTGCGATTTTTCGTTTGCTAGGCCCGTAGTTAAAAAACCCACTTTCTTACGATTACGAGGTTCATTCGAATATGAAATCCAATCCTGGAAATACAGCATCCCACTTTTTTTTACTACCCAAGGTTTCGATACATTTCGAAATCGAGAAATTTCTAGTGGAGCAGGTGCTATCCGAGAACAATTAGCCGATCTGGATTTGAGAATTCTTATTGATTCTTCGTTGGTAGAATGGAAAGAATTAGGAGAAGAGGGATCCACGGACAATGAAAATGAATGGGAAGATCGAAAAGTTGGAAGAAGAAAGAATTTTTTGGTTCGACGCATGGAATTAGCTAAGCATTTTATCCGAACAAATATAGAACCAGAATGGATGGTTTTATGTCTGTTACCAGTTCTTCCTCCCGAATTGAGACCTATTATTCAAATAGATGGGGGTAAACTAATGAGCTCGGATATTAATGAACTCTATAGAAGAGTTATTTATCGGAACAATACTCTTATCGATCTATTAACAACAAGCAGATCTACGCCGGGGGAATTAGTAATGTGTCAGGAGAAATTGGTACAAGAAGCCGTGGATACACTTCTTGATAATGGAATCCGCGGACAACCAATGAGGGACGGTCATAATAAGGTTTACAAATCGTTTTCAGATATAATTGAGGGCAAAGAGGGAAGATTTCGCGAGACTCTGCTTGGTAAACGGGTTGATTATTCGGGTCGTTCTGTCATTGTCGTAGGTCCATCGCTTTCATTACATCGCTGTGGATTGCCCCGCGAAATAGCAATAGAGCTTTTTCAGACATTTGTAATTCGTGGTCTAATTCGAAAACATTTTGCTTCGAACATAGGAGTTGCAAAGAGTCAAATTCGGGAAAAAGAACCGATTGTATGGGAAATACTGCAAGAAGTTATGCAGGGGCATCCCGTATTGCTGAATAGAGCGCCTACTCTGCATAGATTAGGCATACAGGCATTCCAACCCATTTTAGTGGAAGGGCGTGCTATTTGTTTACATCCTTTAGTTTGTAAGGGATTCAATGCAGACTTTGATGGGGATCAAATGGCTGTTCATGTGCCTTTATCTTTGGAGGCTCAAGCAGAAGCTCGTTTACTTATGTTTTCTCATACGAACCTGTTGTCTCCGACTATTGGGGATCCCATTTCCGTACCAACTCAAGATATGCTTATTGGGCTTTACGTATTAACGAGCGGGAATCGTCGAGGTATTTTTGCAAATAGGTATAATCCGTAGAATTCGTGATAATAACTATAAGTATATGAAAAAAAAAGAACCCTTTTTTTGTAATTCCTATGATGCAATTGGAGCTCATCGACAGAAAAGAATCAATTTCGATAGTCCTTTGTGGCTCCGGTGGCGACTAGATCAACGCATTATTTCGTCAAGAGAAACTCCTATCGAAGTTCACTACGAATCTTTGGGTACCTATCATGAGATTTATGGGCATTATCTAGTAGTAAGAAGTATAAAAAAAGAAATTTGTTGTATATACATTCGAACCACTGTTGGTCATATTTCTTTTTATCGAGAAATCGAAGAAGCTATACAAGGCTTTTGCCGGGCCTATTCATATGGTATCTAAATGGCAGAACGGGCCAATCTAGTCTTTCACAATAAAGTGATAGGTGGAACTGCCATTAAACGACTTATTAGCAGATTAATAGATCACTTCGGAATGGCATATACATCACACATCCTGGATCAAGTAAAGACTTTGGGGTTCCGTCAAGCTACGGCCACATCCATTTCATTAGGAATTGATGATCTTTTAACAATACCTTCTAAGGGATGGCTAGTTCAAGATGCTGAACAACAAAGTTTTATTTTGGAAAAAAATCATCATTATGGGAATGTACATGCGGTAGAAAAATTACGCCAATCCATTGAAATATGGTATGCTACAAGTGAATATTTGCGACAAGAAATGAATCCTAATTTTAGGATGACTGACCCCTTTAATCCAGTCCATATAATGTCTTTTTCAGGAGCTAGAGGAAATGCATCTCAAGTACACCAATTAGTAGGTATGAGGGGATTAATGTCGGATCCGCAAGGACAAATGATTGATTTACCCATTCAAAGCAATTTAAGGGAAGGACTGTCTTTAACAGAATATATCATTTCTTGCTACGGAGCCCGTAAAGGGGTTGTAGATACTGCTGTACGAACATCAGATGCTGGATATCTTACACGCAGACTTGTTGAAGTGGTTCAACACATTGTTGTACGTCGAACAGATTGCGGTACCATTCGAGGGATTTCTGTGAAGACCCGGAATGGAATGATGCCGGAAAGAATTTTGATACAAACATTAATTGGTCGTGTATTAGCAGATGATATATATATAGGTTCACGATGCATTGCCGTTAGAAATCAAGATATTGGAATTGGACTTATCAATCGATTCATAACCTTTCAAACACAACCAATATCTATTCGAACTCCTTTTACCTGTAGGAATACATCTTGGATCTGCCGATTGTGTTATGGCCGAAGTCCTACTCATGGCGACTTGGTGGAATTGGGAGAAGCTGTAGGTATTATTGCGGGCCAATCCATTGGAGAACCGGGCACTCAACTAACATTAAGAACTTTTCATACCGGCGGAGTATTCACAGGGGGTACTGCAGAACATGTGCGAGCCCCTTCTAATGGAAAAATAAAATTCAATGAGGATTTGGTTCATCCTACACGTACACGTCATGGGCATCCCGCTTTTCTATGTTATATAGACTTGTATGTAACTATTGAAAGTGACGATATTATACATAACGTGACTATTCCACCAAAAAGTTTTCTATTAGTTCAAAATGATCAATATGTAGAATCAGAACAAGTGATTGCTGAGATTCGCGCGGGAACATACACTTTGAATTTGAAAGAAAAGGTTCGAAAACATATTTATTCTGACTCAGAAGGAGAAATGCATTGGAGTACCGATGTGTACCATGCATCCGAATTTACATATAGTAATGTACATATCTTACCAAAAACAAGTCATTTATGGATATTATCAGGAAGGTCGTGCAGATCCGGTGCAGTCTCTTTTTCACCAAGATCAAATGAATATTCATTCTCTTTCTACTGGAGAAAGAAATATTTCTAACCCTTTAGTAAGTAATGATCAAGTAAGACATAAATTCTTTAGTTTCAATCCTTCTGGTAAAAAAGAAAGGAGGATTCCGGATTATTCAGTATTTAATCAAATCCTATGTATGGATCATTGTCATTTTATACATCCTGCTATTTTCCACGATACTTCAGATTTATTGGCAAAGAGGCGAAGAAATAGATTCATCATTCCATTTCCATTCCAATCGATTCAAGAACGAGACAAAGAACTAATGTTCCCTTCCGGTATCTCGATTGAAATACCTATCAATGGTATTTTTCGTAGAAATAGTATTCTTGCTTATTTTGATGATCCTCAATACAGAACACAGAGTTCGGGAATTACTAAATATAGGACTATAGGAATTCATTCCATTTTAAAAAAAGAGGATTTTTTAATTGAGTATCGAGGAGTCAAAGAATTTAAGCCAAAATACCAAATCAAAGTAGATCGATTTTTTTTCATTCCCGAGGAAGTGCATATTTTACCTGAATCTTCTTCCATAATGGTACGGAACAATAGTATCGTTGGAGTAGATACACCAATCACTTTAAATATAAGAAGTCGAGTAGGCGGATTGGTCCGAGTGGAGAAGAAAAAAAAAAGGATTGAATTAAAAATATTTTCTGGGAATATCTATTTTCCTGGAGAGATGGATAAGATATCTCGACACAGTGCCATCTTGATACCACCCGGAACAACGGTTGGATCTATGTCCAATGGATCACAACTACCAAGAAAAAGTATTTTGTTTTGGTTCGACCCGTAATTCTATATGAAATAGCGGACGGTATCAATTTAGTAAAACTTTTCCCCCAAGATCTGTTCCAGGAAAGGGATAATCTGGAACTTAAAGTTATCAATTATATTCTTTATGGAAATGGAAAATCTATTCGGGGAATTTCTGACACAAGGATTCAATTAGTTCGGACTTGTTTAGTCTTGAATTGGGATCAAGACAAAAAAAGTTCTTCGATAGAAGAGGCCCGCGCTTCTTTTGTTGAAGTAAGTACAAATGGTTTGATTGGAGATTTCCTAAGAATTGACTTAGTGAAATCCCATATTTCGTATTTCAGAAAAAGGAATGATCTGTCCGGTTCAGGATTGATCTCGGATAATGAGTCGCATCCGACTAATATCAATCCATTTTATTCTATTTATTCCAAGGCAAAAATTCAACAATCACTTAGCCAAAATCACGGAACTATTCGTATGTTGTTGAATAGAAATAAGGAATGCCGATCTTTGATAATTTTGTCATCATATAATTGTTTTCAAATGGGACTATTCAACGATGGAAAATATCACAATGGGATAAAAGAAGGGATTAATAAATTGAAAAGAGATCCTATAATTCCAATTAAGAATTCGTTAGGCCCTTTAGGAATAGCACTTCAAGTTTCCAATTTTGATTCATTTTACCATTTAATAACTCATAATCAGATCTCGATAAATCAAAATTGGAAACTTGACAAATTAAAGGAAACTTTTCAAGTATTAAAATATTATTTAATGGACGAAAACGAGAGAATTTATAAGCCCGATCTATGCAGTAACATCGTTTTAAATCCATTCCATTTGAATTGGTATTTTCTCCATCATAATTATTGTGATTTACAATAATTAGTCTTGGACAATTTATTTGTGAAAATGTATGTATAGCTCAAACTAAAAATGGACCACATCTAAAATCGGGTCAAATTCTAACTGTTCAAATGGATTCTGTAGTAATAAGATCAGCTAACCCTTATTTGGCGACTCCAGGAGCAACTGTTCATGGCCATTATGGAGAAATCCTTTATGAAGGAGATATATTAGTTACATTTATATACGAAAAATCGAGATCTGGTGATATAACACAAGGTCTTCCAAAAGTAGAACAGGTATTAGAAGTGCGCTCGATTGATTCAATATCGATGAACCTAGAAAAGAGAATTGACGCTTGGAACGGGCGTATAACAAGAATTCTCGGCATTCCTTGGGGATTCTTGATTGGTGCTGAGCTAACTATAGCGCAAAGTCGTATTTCTTTGGTTAATAAAATACAAAAAGTTTATCGATCCCAGGGAGTGCACATCCATAATAGACATATAGAAATTATTGTACGTCAAATAACATCAAAAGTCTTAGTTTCAGAAGATGGAATGTCTAATGTTTTTTTACCCGGCGAACTAATTGGATTGTTGCGAGCCGAACGAACGGGGCGTGCCCTGGAAGAAGCGATTTGTTACCGAGCTCTATTATTGGGAATAACAAAAACATCTCTGAATACTCAAAGTTTCATATCTGAAGCAAGTTTTCAAGAAACTGCTAGAGTTTTAGCAAAAGCCGCTCTCCGGGGTCGTATCGATTGGTTGAAGGGTCTGAAAGAGAATGTTGTTTTAGGGGGAATGATACCCGTTGGTACCGGATTCAAAAGAATAATGTACCATTCAAG------GCCGAGGCAACATAACAAGATTACCTTGGAAACAAAAAAAAAGAATTTATTCGAGGCGGTACTAGGAAATGGAATCCTAGAATGGCACCTTATATATCCGCAAAGCGTAAGGGTATTCATATTACAAATCTTACTAGAACTGCTCGTTTTTTATCAGAAGCTTGTGATTTAGTTTTTGATGCAGCAAGTAGGGGAAAACAATTCTTAATTGTTGGTACCAAAAAAAAAGCAGCTGATTCAGTAGCGAGGGCTGCAATAAGAGCTCGGTGTCATTATGTTAATAAAAAATGGCTCGGCGGTATGTTAACGAATTGGTATACTACAGAAACGAGACTTCATAAGTTCAGGGACTTGAGAACGGAACAAAAGACGGGGAGACTCAACTGTCTTCCAAAAAGAGATGCTGCTATCTTGAAGAGACAATTATCTCACTTGGAAACATATCTTGGCGGCATTAAATATATGACGGGGTTACCCGATATTGTAATAATTGTTGATCAGCAAGAAGAATATACAGCTCTTCGAGAATGTATCACTTTGGGAATTCCAACGATTTGTTTAATCGATACAAATTGTGACCCAGACCTCGCCGATATTTCGATTCCAGCTAATGATGATGCTATAGCTTCAATCCGATTAATTCTTAACAAATTAGTATTTGCAATTTGTGAGGGTCGTTCTAGCTCTATACGAAATTCAAATCCGCTTGGTTTCAGACTTGGTACAACTCAAAGTCATGAGTCTCTTTGGTTTGCACAACCAACAAATTATTCCGAGAATTTACAAGAAGATAAAAAAATACGAGATTGTATCAAAAATTATATACAAAAAAATATAAGAATATCCTCCGGTGTCGAGGGAATTGGACGGATAAAGATTCAAAAAAGAATCGATCTGATTCAAGTCATAATCTATATGGGATTTCCAAAGTTATTAATAGAGGGTAAGCCTCGAAGAATCGAAGAATTACAGACGAATATACAAAAAAAACTAAATTGTGTGAACCGAAAACTCAATATAGCTATTACAAGAATTGCAAACGCTTATAGAAACCCTAATATTCTTGCAGAATTTATAGCTGGACAATTAAAGAATAGAGTTTCGTTTCGTAAAGCAATGAAAAAAGCTATTGAATTAACCGAACAGGCGGGTACAAAAGGAGTTCAAGTACAAATTGCGGGACGTATCGACGGAAAAGAAATTGCACGTGTCGAATGGATCAGAGAAGGTAGGGTTCCTCTACAAACCATTCGAGCTAAAATAGATTATTGTTCCTATACAGTTCGAACTATTTATGGAGTATTAGGAATAAAAGTTTGGATATTGTTACAGAGGGCCTCGTTTCAAAAAAATACGCCGTCTGGGGGCTTTACCAGGACTAACTAGTAAAAGGCCTACAGTCGGAAGCGAACTTAGAAACCAATCGCGCTCCAGTAAAAAATCTCAATATCGTATTCGTTTAGAAGAAAAACAAAAATTGCGTTTTCATTATGGTCTTACTGAACGACAATTGCTTAAATACGTTCGTATCGCCGGAAAAGCTAAAGGGTCAACCGGTCAGGTTTTACTACAATTACTTGAAATGCGCTTGGATAATATACTTTTTCGATTGGGTATGGCTTCTACTATTCCTCAAGCCCGCCAATTAGTTAACCATAGACATGTTTTAGTTAATGGTCGTATAGTAGATATACCAAGTTATCGTTGCAAACCTCAAGATATTATTACAGCGAAGGATGAACAAAAATCTAGAACTCTGATTCAAAATTATCTTGATTCAGCCCCCCGTGAGGAATTGCCAAATCATTTGACTCTTCACCCATTCCAATATAAAGGATTAGTCAATCAAATAATAGATAGTAAATGGGTTGGTTTGAAAATAAATGAATTGCTGGTTGTAGAATATTATTCTCGTCAGACTTAAATGTCACGGCGAGGTACTGCAGAAGAAAAAACCGCAAAATCCGATCCAATTTATCGTAATCGATTAGTTAACATGTTGGTTAACCGTATTCTGAAACACGGAAAAAAATCATTGGCTTATCAAATTATCTATCGAGCTATGAAAAAGATTCAACAAAAGACAGAAACAAATCCACTATCTGTTTTACGTCAAGCAATACGTGGAGTAACTCCCGATATAGTAGTAAAAGCAAGACGCGTAGGCGGATCGACTCATCAAGTTCCCATTGAAATAGGATCCACACAAGGAAAAGCACTTGCCATTCGTTGGTTATTAGGGGCATCCCGAAAACGTCCGGGTCGAAATATGGCTTTCAAATTAAGTTCCGAATTAGTGGATGCTGCCAAAGGGAGTGGCGATGCCATACGCAAAAAGGAAGAGACTCATAGAATGGCAGAGGCAAATAGAACTTTTGCACATTTTCGTTAAATGAGTAAGGACACCATCGCTGACATAATAACCTCTATACGAAATGCTAATATGAATAGAAAAGGAACGGTTCAAATACCATTTACTAACATCACCGAAAACATTGTGAAAATACTTCTACGAGAGGGTTTTGTTGAAAACGTCAGAAAACATAGGGAAAGCGACAAACATTTTTTAGTTTTAACCCTACGGTATACAAGAAATAGGAAAGGATCATATAAAACTTTTTTAAATTTAAAACGGATCAGTACACCTGGTCTACGAATATATTCTAATTATCAACGAATCCCTAGAATTTTAGGAGGGATGGGGATTGTAATTCTCTCTACTTCTAGAGGTATAATGACAGATCGAGAGGCTCGATTAGAAAGAATCGGCGGAGAAGTTTTATGTTATATATGGTAAATGGCAAAACCTATATCAAAAATGGGTTCGCGTAAAAATGGACGTATTGGTTCGCGTAAACATGCTCGTAAAATACCAAAGGGAATTATTCATGTTCAAGCTAGTTTCAACAATACCATTGTTACTGTTACAGATGTACGGGGTCGGGTGATTTCTTGGTCCTCCGCCGGTAGTTGTGGATTCAAGGGTACACGAAGGGGGACAGCATTTGCCGCTGAAACCGCAGCAAGAAATGCTATTCGAACAGTAGCGGATCAAGGCATGCAACGAGCAGAAGTCATGATAAAAGGTCCCGGTCTCGGAAGAGATGCGGCATTAAGAGCTATTCGTAGAAGTGGTATACTATTAAATTTTATACGAGATGTAACTCCTATGCCACATAATGGATGTAGGTCTCCGAAAAAAAGACGTGTGTAA-----TTAAGTGATAAATGGGAAATTCATGGAAAGTTAGAATCACTACCACGTAATAGTGCACCTACACGTCTTCATCGACGTTGTTTTTCGACCGGAAGACCGAGAGCTAATTATCGAGACTTTGGGTTATCTGGACACATACTTCGTCAAATGGTTCATGCATGTTTGTTGCCCGGTGCAACAAGATCAAGTTGGTAAATGGTAAAAAACTCATTTATACCGGTTATTTCACAAGAAAAAAAAGAAGAAAACCCGGGATCGGTTGAATTTCAAGTATTCAATTTCACCAATAAGATACGAAGACTTACTTCACATTTTGAATTGCACCGAAAAGACTATTTATCTCAAAGAGGTTTACGTAAAATTCTGGGAAAACGGCAACGACTACTGTCTTATTTATCAAAGAAAAATGGAATACGTTATAAAAAATTAATCAATCAGTTGGATATTCGGAAATCACAAATTCGTTCTAAAAAAAAATCCTTTTGTAGCAAATCATTTATTAAGAAAAATAAATAAGCTTAACACAAAAGAAGAAAAAGAAATAATAAAAACTTGGTCCAGAACATCTACCATTATACCCACAATGATTGGCCATACCATTGCTATCCATAATGGAAAAGAACATTTACCTATTTATATAACAAATCGTATGGTAGGCCATAAATTGGGAGAATTTTCACCTACTCTAAACTTCCGAGGACATGCGAAAAATGATAATAGATCTCGTCGTTAAATGCCTAGATCTCGGATAAATGAAAATTTTATTGATAAGACCTTTTCAATTGTAGCCAATATCTTATTACGAATAATTCCGACAACTTCAGGAGAAAAAGAGGCATTCACTTATTACAGAGATGGTATGTCGGCTCAATCTGAAGGAAATTATGCGGAAGCTTTACAGAATTATTATGAGGCTATGCGACTGGAAATCGATCCCTATGATCGAAGTTATATACTTTATAATATAGGCCTTATCCACACAAGTAACGGAGAACATACGAAAGCTTTGGAATATTATTTTAGGGCACTCGAACGAAATCCGTTCTTACCCCAAGCTTTTAATAATATGGCCGTGATCTGTCATTACCGCGGAGAACAGGCCATTCGACAGGGAGATTCTGAAATTGCGGAGTCTTGGTTTGATCAAGCCGCTGAATATTGGAAACAAGCTATAGCCCTTACCCCCGGTAATTATATTGAAGCACAGAATTGGTTGAAGATCACAGGGCGTTTTGAATAA
>Pha.vulgaris_cds
ATGGTAACCATTCGTGCAGATGAAATTAGTAAAATTATCCGTGAACGCATTGAGCAATATAATACCGAAGTCAAAATTGTAAATACAGGTACCGTACTTCAAGTAGGCGATGGTATTGCTCGTATTTATGGTCTTGATGAAGTAATGGCGGGTGAATTGGTGGAATTTGAAGAAGGTACTATAGGCATTGCTTTGAATTTGGAATCAAAAAATGTTGGTGTTGTATTAATGGGTGATGGTTTGATGATACAAGAAGGAAGTTCAGTAAAAGCAACAGGAAGAATTGCTCAGATACCTGTAAGTGAGGCTTATTTGAGTCGTGTTATAAATGCCCTGGCTAAACCAATTGACGGTCGAGGAGAAATTTTAGCTTCGGAATCTCGATTAATTGAATCTCCCGCTCCCGGTATTATTTCAAGACGTTCGGTATATGAGCCTCTCCAAACAGGACTTATTGCTATTGATTCGATGATCCCCATAGGACGGGGCCAGCGAGAATTAATTATTGGAGACAGACAAACAGGTAAAACAGCAGTAGCCACAGATACCATTCTCAATCAACAGGGACAAAATGTAATATGTGTTTATGTAGCTGTTGGTCAAAAAGCATCTTCTGTGGCTCAAGTGGTAACTACCTTACAAGAAAGAGGAGCAATGGAATACACTATTGTAGTAGCTGAAACAGCGGATTCTCCAGCTACATTACAATACCTCGCGCCTTATACAGGAGCAGCTCTGGCTGAATATTTTATGTACCGTGAACGTCACACTTTAATCATTTATGACGATCTCTCCAAACAAGCACAGGCTTATCGGCAAATGTCTCTTCTATTACGAAGACCACCAGGTCGCGAAGCTTATCCAGGGGATGTTTTTTATTTACATTCGCGTCTTTTGGAAAGAGCCGCTAAATTAAGTTCTCAGTTAGGCGAAGGAAGTATGACTGCTTTACCAATAGTTGAAACTCAATCGGGAGATGTTTCAGCTTATATTCCTACTAATGTAATTTCCATTACAGATGGCCAAATATTCTTATCGGCCGATCTATTCAATGCTGGAATAAGACCCGCTATTAATGTTGGTATTTCAGTTTCCAGAGTTGGATCGGCGGCTCAAATTAAAGCCATGAAACAAGTAGCTGGTAAATTAAAATTGGAATTAGCACAATTCGCAGAATTAGAAGCTTTTGCACAATTTGCTTCTGATCTAGATAAAGCTACTCAAAATCAATTAGCAAGAGGTCAACGATTGCGCGAGTTGCTTAAACAATCCCAATCAGCTCCTCTTACTGTGGAAGAACAGATAGTAACTATTTATACCGGAACGAATGGTTATCTTGATTCATTAGAAATTGGACAGGTAAGGAAATTTCTTGTTGAGTTACGTGCTTACTTAAAGACGAATAAACCTCAATTCAAAGAAATCATATCTTCTACTAATACATTGACTGGGGAAGCAGAAGCCCTTTTAAAGGACGCTATTAAGGAACAGATGGAACTCTTTTTATTCCAGGAACAAGTAGAAAAAAATTGAATGGGAATCAATCCTACTACTTCCGGTCCTGAAGTTTCTTCGCGTGAAAAAAAAAATCTGGGACATATTGTCCAAATAATCGGTCCGGTACTAGATGTAGCCTTTCCCCCGGGGAAGATGCCTAATATTTACAACGCTCTGGTAGTTAAGGGTCGAGATACTGTTGGTCAACAAATTAATGTGACTTGTGAAGTACAGCAATTATTAGGAAATAATCGAGTTAGAGCTGTAGCTATGAGTGCAACAGATGGTCTAATGAGAGGAATGGAAGTTATTGACACAGGAACTCCCCTAAGTGTTCCAGTAGGCGGAGCAACTCTAGGACGAATTTTCAACGTGCTTGGAGAGCCGATTGATAATTTAGGTCCTGTAGATACTCGTACAACATCTCCCATTCATAGATCTGCGCCTACCTTTATACAATTAGATACAAAATTATCTATTTTTGAAACAGGAATAAAAGTAGTAGATCTTTTAGCTCCTTATCGTCGTGGAGGAAAAATTGGACTTTTCGGTGGAGCTGGAGTAGGTAAAACAGTACTTATTATGGAATTGATCAATAACATTGCCAAAGCTCATGGAGGTGTATCTGTATTTGGCGGCGTAGGTGAGCGTACTCGTGAGGGAAATGATCTTTATATGGAAATGAAAGAATCTGGAGTAATTAATGAACAAAATATTGCAGAATCAAAAGTAGCTCTAGTATATGGTCAAATGAATGAACCGCCCGGAGCTCGTATGAGAGTTGGTTTAACTGCCCTAACTATGGCGGAATATTTTCGAGATGTCAATGAACAAGATGTACTTTTATTTATCGACAATATCTTCCGCTTCGTACAAGCAGGATCTGAAGTATCTGCTTTATTGGGTCGAATGCCCTCTGCTGTGGGTTATCAACCCACTCTTAGTACTGAAATGGGTTCTTTACAAGAAAGAATCACTTCTACCAAAGAAGGGTCCATAACTTCTATTCAAGCAGTTTATGTACCTGCAGACGATTTAACTGACCCTGCCCCTGCTACGACATTTGCACATTTAGATGCTACTACTGTACTATCAAGAGGATTAGCCGCTAAAGGTATCTATCCAGCAGTAGATCCTTTAGATTCAACCTCAACTATGCTCCAACCTCGAATCGTTGGTGAAGAACATTATGAGACTGCGCAACGAGTGAAACAAACTTTACAACGTTACAAAGAACTTCAAGACATTATAGCTATCCTTGGCTTGGACGAATTATCCGAAGAAGATCGCTTAACCGTAGCAAGAGCACGAAAAATTGAGCGTTTCTTATCACAACCTTTTTTCGTAGCAGAAGTTTTTACTGGTTCGGCTGGGAAATATGTTGGTCTAGTAGAAACAATTAGAGGGTTTAATTTGATTCTTTCTGGAGAATTAGACAGTCTTCCTGAACAAGCCTTTTATTTGGTAGGTAATATCGATGAAGCTACTGCGAAGGCTACGAACTTAGAAATGGAGAGCAATTTGAAGAATGACTTTAAATCTTTGTGTACTGACCCCCAATCGAATTGTTTGGGATTCAGAAGTGAAGGAAATCATTTTACCTACTAATAGCGGACAAATTGGAGTATTACCTAATCATGCGCCTATTGCCTCAGCTGTTGATATAGGTATTTTGAGAATACG---TCTTAAAGATCAATGGTTAACAATGGCTCTGATGGGGGGGTTTGCTAGAATAAACAATAATGAGATAACTGTTTTAGTAAATGATGCGGAAAAGGGGAGTGACATTGATCCACAAGAAGCACAGCAAACTCTTGAAATAGCAGAAACTAATTTGAATCAGGCTGAAGGCAAGAGACAAACAATTGAGGCAAATCTAACTCTTAGACGAGCTAGAACACGAGTAGAGGCTATCAATGTTATTTCATAAATGAAAAATATAACCGATTCTTTCCTTTGTTTGGGCTCCTGGCCATCCGCCGGAAGTTTCGTGTTTAATACCGATATTTTAGCAACAAATCCAATAAATCTTAGTGTAGTGTTAGGTGTACTGGTTTTTTTTGGAAAGGGAGTG------------------------TTAAGTGATTTATTAGATAATCGAAAACAGAAAATATGGAGAACTATTCAAAACTCAGAAGAATTACAGGAAGAGGCCATTGAACAACTCGAAAAAGCCCAGGCCCGTTTAAGGAAAGTTGAAACCGAAGCAGATCGGTTTCGGGTGAATGGCTATTCTGAGATCAAACGAGAAAAATTGAATTTAATTCATTCAATTTATACAACTTTGGAACAATTAGAAAATTACAAAAACGAAGCCATTGATTTTGAACAACAAAGAGTGATTAATCAAGTCCGACAGCGGGTTTTACAACAAGCCTTACAGGGAGCTCTAGGAACTCTAAATAGTTGCTTGAACAACGAGTTACATTTACGTACTGTTAGTGCTAATATTGGCATGTTTGGGACGATGAAAGAAGCCGCTTCTGTTATTGCTGCTGGATTGGCCGTAGGACTTGCTTCTATTGGACCTGGGGTTGGTCAAGGCACTGCCGCAGGGCAAGCTGTAGAGGGGATTGCACGACAACCAGAGGCAGAGGGAAAAATACGGGGTACTTTATTACTTAGTCTGGCTTTTATGGAAGCTTTAACAATTTACGGGCTGGTTGTAGCATTAGCACTTTTATTTGCTAATCCTTTTGTTTAAATGAATGTTTTATTATGCTCTATCAACACAT---TAAAAAGATTATACGATATATCTGCTGTGGAAGTAGGTCAACATTTCTATTGGCAAATAGGGGGTTTCCTAGTACATGCCCAAGTACTTATTACTTCTTGGGTTGTAATTGCTATCTTATTGGTTTCAGCCTTTCTAGTTATTCGAAATCTGCAAACCATTCCCGCTTTCGGTCAGAATTTCTTTGAATATGTTCTTGAATTCATTCGAGACGTGAGCAAAACTCAGATTGGAGAAGAATATGGTCCGTGGGTTCCTTTTATTGGAACTTTGTTTCTATTTATTTTTGTTTCTAATTGGTCAGGGGCTCTTTTCCCTTGGAAAATCATACAATTACCTCATGGGGAATTAGCTGCACCTACAAATGATATAAATACTACCGTTGCATTAGCTTTACTTACATCAGTTGCATATTTCTATGCGGGTCTTTCAAAAAAAGGATTAGCTTATTTTAGTAAATACATCCAACCAACTCCAATCCTTTTACCGATTAACATATTAGAAGATTTCACAAAACCCTTATCCCTTAGTTTTCGACTTTTCGGAAATATATTAGCTGATGAATTAGTAGTTGTTGTTCTTGTTTCTTTAGTACCTTTAGTAGTTCCTATACCTGTGATGTTCCTTGGATTATTTACAAGCGGTATTCAAGCTCTCATTTTTGCTACTTTAGCTGCGGCTTATATAGGTGAATCCATTGAAGGCCATCATTGAATGGTATTT---TCCACTTTAGAGCATATATTAACTCATATATCGTTTTCGGTCGTATCTCTTTTAATTTCAATTCATTTGATAACCTTATTATTAGGCAATGAAATAATAGGATTAGACAATTCGTTCAAAAAAGGCATGATAATCACTTTTTTTTGTATCACAGGATTGTTAGTTACTCGTTGGATTTTTTCGGGCCATTTACCATTTAGTAATTTATATGAATCATTAATATTTCTTTCATGGACTTTTTCTATTTTTTATATGGTTCTTTGCTTAAAAAAAAAAAAAAACTACTAT---------------TTCAATACAATAATAACGCCAAGTATTCTTTTTACCCAAGGCTTTGCTACTTCGGGTCTTTTAACCGAAATGCATCAATCCTTAATATTAGTGCCTGCTTTACAGTCCCATTGGTTAATGATGCACGTAAGTATGATGATATTGGGTTATACAACTCTTTTATGTGGATCATTATTATCAGTGGCTATTTTAGTCATTACTTTTCAAGAACTATTCGTCTTATATAAATTATTATAGATATCAATTTATTCAACAATTGGATCGTTGGGGTTACCGTACTATTAGTCTAGGTTTTATCTTTTTAACAGTAGGTAATATATCAGGAGCAGTATGGGCTAATGAGGCATGGGGATCATATTGGAATTGGGATCCAAAGGAAACTTGGGCTTTTATTACTTGGATTATTTTCGCGATTTATTTACATATTAGAAAAAATAAAAAATTG------GAATATCTCAATTCTTCGATAGTGGCCTCCATGGGCTTTCTTATAATTTGGATATGTTATTTAGGGATAAATCTTTTAGGAATAGGACTACATAGTTATGGTTCATTTACATCTAATGAAAAAAAAAAGTATTTCCCTTCTATATCTTATATCTATAGTCTTTTTGCCCTGGTGTATCTCTTTCACATTTAAGAAAAGTCTGGAATCTTGGTTTATTAATTGGTGGAATACTAGTCAATCCGAAATTTTCTTGAATGATATTAAAGAAAAGAGTATTCTAAAAAAATTCATAGAATTGAAGGAACTGTTTTTCTTAGATGACATGTTAAAGGAATGTCCGAAAACATATCTACAAAATCTTCGTACTGGAATCTATAAAGAAACAATCCAATTAATCAAAACGCACAACGAAGATCGTATGAATACGATTTTGCACTTTTCCACAAATATAATTTGTTTCTTTATTCTAAGCGGTTATTCTATTCTTGGTAATCAAGAACTTATTCTTATTAACTCTTTGGTTCGAGAATTTATATATAATTTAAGTGACACAATAAAAGCTTTTTCTATTCTTTTATTAACTGATTTATGTATAGGATTCCATTCAACCCGTGGGTGGGAACTCATTATGGGTTTCGTTTCTAAAGATTTTGGATTTGCTCAAAATGATCAAATTATATCCGGTCTTGTGTCCACTTTTCCAGTCATTTTAGATACAATTTTCAAATATTGGATTTTCCGTTATTTAAATCGCATATCTCCATCACTTGTAGTGATTTATCATTCAATGAATGATTGACAATCGACTTTATCGAGAAAGATTACTTTTTTTAGGTCAAGACGTTGATAGTGAAATATCGAATCAACTTATTAGTCTTATGATATATCTGAGCATAGAGAAAGAGAATAAAGATTTATATCTGTTTATAAACTCTCCGGGCGGTTGGGTAATACCTGGAATAGCTCTTTATGATACTATGCAATTTGTACAACCAGATGTACAGACAGTATGTTTGGGATTAGCTGCTTCAATGGGATCCTTTCTTTTGGCAGGAGGCACAATTACCAAACGTCTTGCATTTCCTCACGCCATGATCCACCAACCCGCTAGTTCTTTTTATGAAGCACAAGCGGGAGAATTTATCCTGGAAGCGGAAGAGCTACTGAAAATGCGTGAAACTATCACAAGGGTTTATGTACAAAGAACGGGCAAATCTTTATGGGTTATATCGGAAGACATGGAAAGGGATGTTTTTATGTCAGCAGCAGAAGCCCAAGCTCATGGAATTGTAGATCTTGTAGCAGTTG---AAATGGAGAAATATCAAGCATATTTAGAACTCCGTAGATCTCGATACCAGGATATCCTATACCCACTTTTTTTTCGGGAATCTATTTATGGACTAGCTTATGGTCATG---------AGTCCTTTTTTATAGAAAATATAGATTATAACAATAAATTTAGTTTACTAATTGTAAAACGTTTAAGTACTCGAATGTATCAACAGACTAATTTCATTCTTTTTGCTAACGATTCTAACAAAAAGACTTTTGGGGGTTATAAC---TATAATTTTGATTCTCAAATAATATTAGAAGGTTTTGGTGTCGTCGTGGAGATTCTATTTTCTCTACAATTATTTATCTCTTCCTTAAGGGGATTAGAAAGCGTAAAATCTTATAAAAATTTGCAATCAATTCATTCCATTTTTCCCTTTTTCGAAGATAAACTGATATATTTAAATCATAAGTCAGATATACGAATACCTTATCCTATCCATCTGGAAATCTTGGTTCAAATCCTTCGATATTGGATAAAAGATGTCTCTTTCTTTCATTTAATAAGGTTT--------------TTCTAATTGGAATAGTCTTTTTCCTCCAAAAAAAGGGATTTCTCCTTTTTT---TTCAAAAAGGAATCTAAGAATTTTCTTGTTCCTATATAATTTATATGTATGGGAATATGAATCTATCTTTCTTTTTCTACGTAACAAATCCTCTCAGTTACAGTTAAAACATTTTCGCGTTTTTTTTGAGCGAATTTTTTTCTATGAAAAAAGAAAACATCTTGTAGAAATATCTACAAAGAATTGTTCATATACCTTATTCTTC------TTTAAGGATACTTTCATTCATTATGTTAGATATCAAGGAAAATCAATTCTGGTTTTAAAGAATACTCCTCTTTTGATAAATAAATGGAAATACTATTTTCTATATTTATGGCAATGTTATTTTGATATTTGGGCTGGACCAGAAACGATCTATATAAACCAATTATCTCAGTATTCATTTCACTTTTTAGGCTATTTTTTAAGTATTCCACAAAATCTTTCAGTAGTACGAAGTCAAATGTTGAAAAATTCATTTCTAATCAAAATTGTTATCAAAAAACTTGATACAATAATTCCCATTATTCCTCTAATGAGATCATTGGCTAAAACAAAATTTTGTAATGTAATGGGTCATCCTATTAGTAAACCGGTTTGGGCCAATTTCTCTGATTTTTATATTCTTGACCGGTTTTTGCGCATATGCAGAAATTTTTCTCATTATTACAATGGATCCGCAAAAAAAAAGAGTTTCTATCAAATCAAATATATACTTCGGTTTTCTTGTATAAAAACTTTGGCTCGTAAGCACAAAAGTACTGTGCGCACTTTTTTGAAAAAATTAAGTTCAGAAAAATTGTTGGAAGAATTTTTTACAGAAGAAGA---TCTTTTTTCTTTGATTTTTCCAAAAACTTCTTTGACTTTGCGGAGGTTTTATAGAGGTCGGATTTGGTATTTGGATATTCTTTTCAGAAATGATTTCGTTAATCATTTAGAAATGATAATTGATTTAACAGAAATACAAGATATACA---TTTTTTTTTCAGATTAGAATTTTTTAAAGAGATATATGAAATTCTTTGGGTATTTGTGCCTATTTTAATTTTTATAGTAGGAATTACTATAAGTGTACTAGCAATTGTATGGTTAGAAAGAGAAATATCTGCAGGGATACAACAGCGTATTGGTCCTGAATACACCGGTCCTTTTGGAGTTCTTCAAGCTCTAGCAGACGGAACAAAATTACTTTTTAAAGAGAATCTTATTCCATCTAGAGGAGATATTCGTTTATTTAGTTTTGGACCAGCTATATCAGTCATATCCATTATATTAAGCTATTCAGTAATTCCTTTTGGTTATAACTTTGTTTTATCTGATCTGAATATTGGTGTTTTTTTATGGATTGCTATTTCGAGTATTGCCCCCATTGGACTTCTTATGTCAGGATATGGGTCAAATAATAAATATTCCTTTTTGGGTGGTCTACGAGCAGCTGCTCAATCAATTAGTTATGAAATACCATTAACTCTTTGTGTGTTATCGATATGGGTTTCCTCGTTTTTCTAATATCTTCCCTAGCAGAATGTGAAAGATTACCTTTTGATTTACCGGAAGCGGAAGAAGAACTAATAGCGGGTTATCAAACCGAATATTCCGGTATCAAATTTGGTTTATTTTACGTTGCTTCCTATTTAAACCTATTAGTTTCTTCCTTATTTGTAACAGTTCTTTATTTGGGTGGTTCAAATATCTCTATTCCGTACATTTTCGTTTCTAACTTTTTTGAAATTAATAAAACATACGGAGTTTTTGTAACGATAATTGGTATCTTTATTACACTAGTTAAAACTTTTTTATTCATATTCGTTTCTATCACAACAAGATGGACTTTGCCTAGGCTAAGAATAGATCAATTATTAAATCTTGGGTGGAAGTTTCTTTTACCCAGAAAGCCTTTCATTTGCTTCTCTTCGATGGAAGTTTGATTTTCCCAGAATGTATCCTCATTTTTGGCCTAATTCTTCTTCTGATGATTGATTCAACCTCTGATCAAAAAGATATATCTTGGTTCTATTTTATCTCTTCAACAAGTTTAGTAATGAGCATAACGGCCCTATTGTTCCGATGGAGAGAAGAACCTATGATTGCCTTTTCGGGAAATTTACAAACGAACAATTTCAACGAAATCTTTCAATTTCTTATTTTACTATGTTCAACTCTATGTATTCCTCTATCCGTAGAGTACATTGAATGTACAGAAATGGCTATCACAGAGTTTCTCTTATTCATATTAACAACTACTCTAGGAGGAATGTTTTTATGCGGCGCTAACGATTTAATAACTATCTTTGTAGCTCTAGAATGTTTCAGTTTATGTTCCTATCTACTATCTGGATATACCAAGAAAGATGTACGGTCTAATGAGGCTACTACGAAATATTTACTCATGGGTGGGGCAAGCTCTTCTATTCTGGTTCATGGTTTCTCTTGGCTATATGGTTCATCCGGGGGAGAGATCGAGCTTCAAGAAATAGTGAATGGTCTTATCAATACACAAATGTATAACTCCCCAGGAATTTTAATTGCACTTTTATTCATCACTGTAGGAATTGGGTTCAAGCTTTCCCCAGCCCCTTCTCATCAATGGACTCCTGACGTATACGAAGGATCTCCCACTCCAGTCGTTGCTTTTCTTTCTGTTACTTCGAAAGTAGCTGCTTCAGCTTCAGCCACTCGAATTTTCGATATCCCTTTTTATTTCTCATCAAACGAATGGCATCTTCTTCTGGAAATCCTAGCTATTCTTAGCATGATATTGGGGAATCTGATTGCTATTACCCAAACAAGCATGAAACGTATGCTTGCGTATTCGTCCATAGGTCAAATCGGATATGTAATTATTGGAATAATTGTTGGAGACTCCAATGGTGGATATGCAAGCATGATAACTTATATGCTGTTCTATATCTCGATGAATCTAGGAACTTTTGCTTGCATTGTATCATTTGGTCTACGTACCGGAACTGATAACATTCGAGATTATGCAGGATTATACACGAAAGATCCTTATTTGGCTCTCTCTTTAGCCCTATGTCTCTTATCCTTAGGAGGTCTTCCTCCACTAGCAGGTTTTTTCGGAAAACTTCATTTATTCTGGTGTGGATGGCAGGCAGGCTTATATTTCTTGGTTTCAATAGGACTCCTTACAAGTGTTGTTTCTATCTACTATTATCTAAAAATAATCAAGTTATTAATGACTGGACGAAACCAAGAAATAACTCCTCACGTGCGAAATTATAGAAGGTCCCCTTTCAGATCAAACAATTCCATCGAATTCAGTATGATTGTATGTGTGATAGCATCTACTATACCAGGAATATCAATGAACCCTATTATTGAAATTGCTCAGGATACCCTTTTTTAGATGTTTCTTCTTTACGAATATGATATTTTTTGGGCATTTCTAATAATATCAAGTTTGATTCCTATTTTAGCATTTCTAATTTCTGGAATTTTAGCCCCCATTAGCAAGGGACCTGAAAAACTTTCTAGTTATGAATCCGGAATAGAACCAATAGGCGATGCTTGGTTACAATTTCGAATCCGTTATTATATGTTTGCTCTCATTTTTGTTGTTTTTGATGTTGAAACGGTTTTTCTTTATCCATGGGCAATGAGTTTCGATGTATTAGGGGTATCCGTATTTTTAGAAGCTTTCTTATTCGTGCTTATCCTAATTGTTGGTTCAGTTTATGCATGGCGAAAGGGGGCATTAGAGAATGATTTTCCTTGGTTAACAACAGTTGTAGTTTTGCCAATAGTCGGAGGTTCTTTAATTGTCTTATTTCCCCATAAAGGAAATAAGACAATTAAATGGTATACTTATTGTATATGTTTCATAGATCTGCTTCTAATAGCCTATGTATTTTGTTATCATTTCGAATTGGATGATCCACTAATCCAATTGACAGAAAATTATAAATGGATCCATTTTTTTGACTTTTACTGGAGATTCGGAATAGATGGACTCTCTCTAGGACCCATTCTATTAACGGGATTTATCACTACGTTAGCTACGTTATCGGCTCAGCCGGTTACTCGAGAATCTAAATTATTCTATTTTCTGATGTTAGCAATGTATAGTGGTCAACTAGGAACATTTTCTTCTCGAGACATTTTACTTTTTTTCATCATGTGGGAATTAGAATTAATTCCCGTTTATCTACTTTTATCTATGTGGGGTGGAAAAAAACGTTTGTATTCAGCTACAAAGTTTATTTTGTACACTGCGGGAAGTTCTGTTTTTTTATTACTGGGAATTCTGGGTATGAGTTTATATAGTTCTAATGAACCAACATTAAATTTTGAATCATTAACTAATCAATCATATCCCGTGGCACTAGAAATAATCTTCTATATGGGATTTCTTATTGCTTTTGCTGTCAAATCACCAATTATACCCTTACATACATGGTTACCTGATACGCATGGAGAGGCGCATTACAGTACTTGTATGCTTTTAGCCGGAATATTATTAAAAATGGGAGCGTATGGGTTGGTTCGAATTAATATGGAATTATTATCTCGCGCTCATTCTATATTTTGTCCCTGGTTAATGCTATTAGGTTCAATTCAAATAATCTATGCAGCTTCAACATCTCTTGGTCAACGCAATGTAAAAAAAAGAATAGCTTATTCCTCGGTATCCCATATGGGTTTCTTAATTTTAGGAATTGGTTCTATAAGCGAGACAGGGCTGAATGGGGCTATTTTACAAATAATCTCTCACGGATTTATTGGTGCTGCGCTTTTTTTCTTGGCGGGAACTAGTTATGATAGACTACGTCTTCTTTATCTCGACGAAATGGGTGGAATGGCTATCCCAATGCCAAAAATATTCACGATTTTCACTACTTTGTCGATGGCTTCTCTTGCATTACCGGGCATGAGCGGTTTTGTTGCAGAATTGATAGTCTTATTGGGAATCATTACCAATCAAAAATATCTTTTAATCACAAAAATACTCATCACTTTTGTAACCGCAATTGGAATGATATTAACTCCTATTTATTCATTATCTATCTTACGTCAAATGTTCTATGGATACAAGCTTTTTAATACACCAAATTCTTATTTTTTTGATTCGGGGCCACGAGAATTATTTATTTCAATTTCGATCCTTATACCCGTAATAAGTATTGGCATTTATCCAGATTTTATTTTTTCATTTTCGGCTGACAAGGTTGAAGCGATTCTCTCTAATTTTATGATATTCGAGCATGCACTTGTTTTGAGTGCTTTTTTATTTTCTATAGGTATCTATGGATTGATCACGAGCCGAAATATGGTTAGAGCCCTTATGTGTCTTGAACTTATACTGAATGCAGTAAATATAAATCTCGTAACCTTTTCTGATTTTTTTGATAGGCGGCAATTAAAAGGAAATATTTTTTCAATTTTTGTTATAGCTGTTGCAGCCGCTGAAGCAGCTATCGGACCGGCTATTGTTTCCTCAATATATCGTAATAGAAAATCAACCCGTATCAATCAATCAAATTTGTTGAATAAATAGATGGAATATACACATCAATATTCATGGATCATACCTTTTATTCCATTCCCAGTTCCAATGTTAATAGGAGTGGGACTTCTACTTTTTCCGACGGCAACAAAAAAGATTCGCCGTATTTGGGCTTTTCCTAGTATCTTATTGTTAACTATAGTTATGTTTTTTTCGCTTGATTTGTCTATTCATCAAATCCAGAATAGTTCGATTTTTCAATATGTATGGTCTTGGACCATAAATAATGATATTTCTTTAGAGTTTGGGTACTTGATCGATTCACTTACTTCTATTATGTCAATATTAATTACTACGGTTGGCATTCTTGTTCTTATTTATAGTGATAATTATATGTCTCATGATCAAGGATATTTGAGATTTTTTGCTTATATGACTCTTTTTAATATTTCAATGTTGGGATTAGTTACTAGTTCAAATTTGATACAAATTTATTTTTTTTGGGAATTAATAGGAATGTGTTCTTATTTATTAATAGGCTTTTGGTTCACCCGTCCTATTGCGGCAAATGCTTGTCAAAAAGCATTTGTAACTAATCGTGTAGGGGATTTTGGATTATTATTGGGAATTTTAGGTATTTATTGGATAACGGGTAGTTTGGAATTTCGGGATTTGTTTCAAATTATAAATAATTTGATTTCTAAAAATGAAATGAATCTTTTTTTTGTTACTTTGTTTGCCCTCTTGCTATTTTGTGGCTCAGTTGCCAAATCGGCTCAATTTCCTCTTCATGTATGGCTACCTGATGCTATGGAGGGGCCTACTCCAATTTCCGCCCTTATACATGCTGCTACTATGGTAGCCGCGGGAATTTTTCTTGTGGCTCGACTTCTTCCTCTTTTCGTACTTCTACCCCAAATAATGAACACAATAGCTTTTATAGGTCTAATAACAGTAATATTAGGAGCTACTTTAGCTATTGCTCAAAAAGATATTAAGAAAAATTTGGCCTATTCTACAATGTCTCAATTGGGTTATATGATGTTAGCTCTGGGTATGGGATCTTATCGAGGTGCTTTATTTCATTTAATTACTCATGCTTATTCAAAAGCATTGTTGTTTTTAGGATCTGGATCCATTATTCATTCAATGGAAGCTCTTGTCGGATATTCTCCAGCTAAAAGTCAAAATATGGTTTTTATGGGCGGTTTAACAAAACATGTACCAATTACAAAATTTTTTTTTTTAGTGGGTACACTCTCTCTTTGCGGTATTCCACCCTTTGCTTGTTTTTGGTCTAAGGATGAGATTCTTAATGATAGTAGGTTGTATTCACCAATTGTTGCAATAATAGCTTGTTCTGCAGCAGCATTAACTGCATTTTATATGTTTCGGATTTATTTACTTGTTTTTGAAGGGTATTTAAACGTTCATTTTTTGAATTTCAATGGAAAAAAAAATAGTTCATTCTATTCAATATCTTTATGGGGGAAGAAACAAGTAAAACTTAAAATAAAAAACGAAAATTTTTTATTAGTTTTACTAAAAATAAAAAAGAATGAAATTACTTCTTTTTTTATCCGGAAGAGATATCTACATCGCGTTAATCAAAATATC------AAAAATATATCACG---TCTTTTTTTTGGTATTATGGA---TTTTGGCATGAAAAAAACTGCTTGCTTATATCCTAATGAATCTAACAATACTATGCAATTTTCTATGCTTGTTTTAGTGCTCTTTACTTTATTCGTTGGGGCCATAGGAATCTCTTTTAGCCAA---GGAATAGATTTGGATATATTATCAAAATTGTTAATTCCGTTTATAGACCTTTTACATAAAGATTCAAAAAATTTTGTGAATTATTATGAATTTTTCACAAACGCAACTTTTTCTTTGATTCTAACTTTTTGGGGAATATTTATAGCGTCTTTTTTTTACAAATCGGTTTATTCCTATTTAAAAAATTTGAATTTATTAAATTTATTTGAAAAAAATTTTATT------AAAAAAAAATTTTCCGATCATTTTCAAAATATCATATATAATTGGTCGTATAATCATGGTTATATAGATGTTTTTTATGAAATATCTTTCATTTCCAGTATAAGAAGATTAGTGAAATTCAATTCTTTTTTTGATAAAAAAAGAATTGATGGAATTACGAATGGAATAGGTATTACAAGTTTTTTTCTGGGAGAGGCTATCAAAAATGTGGGGGGTGGGCGAATATCTTCGTATATCTTATTGTATATTCTAGATATATTAATCGAAGTCTAGGAGTAGTATTCTTTACGAATACGATTTTTTCTGCTTTTTCATTGGGACTAGTTCTTGTTTGTGTATCTTTATTCTATATTTTATCAAACTCCCATTTTGTAGCTGCCTCACAGCTACTTATTTACGTGGGCGCTATAAATGTTTTAATAATATTTGCTGTGATGTTTATGAATGGTTCCGAATATGACCAAAATTTTCGTGTTTGGACCGTTGGGGATGGAATTACTTTGATGGTTTGTACCAGTATCTTTATTTCACAAATCAATACTATTCTAGATACATCATGGCACGGGATTATTTGGACGACAAGACCCAATCAGATTTTAGAGCAAGATTTGATAAGTACTAGTCAACAAATTGGAATTCATTTATCAACAGATTTTTTTCTTCCATTTGAACTAATTTCAATTATTCTTTTAGTTGCTTTAATAGGTGCAATTTTTGTGGCTCGTCAATAAATGAATATCTCAACTATAAGAAAGGACTTCATGATAGTCAATATGGGGCCTCACCACCCCTCAATGCACGGTGTTCTTAGACTTATTGTTACTCTAGATGGTGAGGATGTTATTGATTGTGAACCGATATTGGGTTATTTACACAGAGGAATGGAAAAAATAGCGGAAAACCGAACAATTATACAATATCTGCCTTATGTAACACGTTGGGACTATTTAGCTACTATGTTCACAGAAGCAATAACTGTAAATGGACCTGAACAGTTGGGAAATATTCAAGTACCTAAAAGAGCCAGCTATATCCGAGTAATCATGTTGGAGTTAAGCCGTATAGCTTCTCACCTACTATGGTTAGGACCTTTTATGGCAGATATTGGTGCACAAACCCCTTTTTTCTATATTTTTAGAGAAAGAGAATTCATATATGATCTATTTGAAGCTGCGACAGGTATGAGAATGATGCATAATTTTTTTCGTATCGGGGGGGTAGCGACTGATCTACCTTATGGTTGGGTAGATAAATGTTCTGATTTCTGCGATTATTTTTTAACAAGTATTGCCGAATATCAAAAACTTATTACGCGAAATCCTATTTTTTTAGAACGGGTTGAGGGCGTAGGTGTCGTTGATGTAAAAGAAGTTATTAATTGGGGTTTATCAGGACCGATGCTTCGGGCTTCCGGAATACAATGGGATCTACGTAAAGTGGATAATTATGAATGTTACGAGGAATTTCATTGGGAAGTTCAATGGCAAAAAGAAGGAGATTCTTTAGCTCGTTATTTAGTTCGAATTGGTGAAATGGTGGAATCCATAAAAATTATTCAACAGGCTTTGGAAGGACTTCCCGGCGGGCCATATGAAAATTTAGAAATCCGCTGCTTTGATAGAGAAAAAGAACCAGAATGGAATGAGTTTGAGTATCGATTTATTAGTAAAAAATCGTCTCCGAGTTTTGAATTGCCAAAACAAGAACTTTATGTAAGAATTGAAGCCCCCAAAGGAGAATTAGGAATTTTTATAATAGGCGATCAAAATGGTTTTCCTTGGAGATGGAAAATTCATCCGCCGGGTTTTATAAATTTGCAAATTCTTCCTCAATTAGTTAAAAGAATGAAATTGGCCGATATTATGACAATACTAGGTAGCATAGATATTATTATATGTTCCTTATGGTAACTGAATTCATAAATTATAGTGAACAAATAATCCGAGCTGCTAGGTATATTGGTCAAGGTCTCATGATTACCTTATCTCATGCAAATAGGTTACCCGTAACTATTCAATATCCTTATGAAAAAATAATCTCATCAGAACGTTTTCGCGGTCGAATACATTTTGAATTTGATAAATGCATTGCTTGTGAAGTATGTGTTCGTGTCTGTCCTATAGATCTACCCATTGTTGATTGGAAACTAGAAACTGATATTCGAAAGAAACGGTTGCTTAATTACAGTATTGATTTTGGAATCTGTATATTTTGTGGTAACTGTATTGAGTATTGTCCAACAAATTGTTTATCAATGACCGAAGAATATGAACTTTCAACTTATGATCGCCACGAATTGAATTATAATCTAATAGCTTTGGGTCGTTTACCAGTATCAGTAATAGATGATTATACAATTCGAACATGGCTAGTAAAACATGGACTAATTCATAGATCCTTGGGTTTCGATTACCTAGGAGTAGAAACTTTACAAATAAAGCCCGAGGATTGGCATTCCATTGCTGTCATTTTATATGTATATGGTTACAATTATCTACGTTCCCAATGTGCCTATGATGTAGCACCTGGAGGACTCTTAGCTAGTGTATATCATCTTACAAGAATAGAGTATGGTATAAATCAACCCGAAGAGGTATGCATAAAAATATTTGTATCAAGAAAAAATCCCAGAATTCCTTCTATTTTTTGGGATGAATTCCATTGAGTTTCCCTTACTTGATCAAACAACCCAAAATTCAGTTATTTCAACTACATTAAATGATTTTTCAAATTGGTCAAGATTATCCAGTTTATGGCCGCTTCTTTATGGTACCAGTTGTTGCTTCATTGAATTTGCTTCATTAATAGGATCACGATTCGATTTTGATCGTTATGGACTAGTACCACGATCGAGTCCTAGGCAGGCGGACCTCATTTTAACCGCGGGCACTGTAACTATGAAAATGGCCCCTTCTTTAGTTCGATTATATGAACAAATGCCCGAACCTAAATATGTTATTGCTATGGGAGCCTGTACAATTACGGGGGGGATGTTTAGTACCGATTCTTATAGTACTGTTCGAGGCGTAGATAAGCTAATTCCTGTAGATGTATATTTGCCGGGCTGTCCACCTAAACCGGAGGCCATTATAGATGCTATAACAAAACTTCGTAAGAAAATATCTCGAGAAATATATGAAGATCCAATAAGTTTTCAACGAGAGAATAGATGTTTTACTATCAACCACAAGTTTCATGTTGGATACAGTACTTATACTGGCAATTATGGTCAAGAATTTTTCTATCAACCGCCATCTACT-TCAGAGATAGCGTCATATATATAATAATTCGAGCACCCTTTTCAAATGCATATCCAATTTTTGCACAGCAGGGTTATGAAAATCCCCGAGAAGCAACCGGTCGTATTGTCTGTGCCAATTGCCATTTAGCTAATAAGCCCGTGGATATTGAGGTTCCACAAGCGGTACTTCCTGATACTGTATTTGAAGCAGTTGTTCGAATTCCTTATGATATGCAAGTGAAACAAGTTCTAGCTAATGGTAAAAAGGGAACTTTGAATGTGGGGGCTGTTCTTATTTTACCGGAAGGTTTTGAATTGGCACCCCCCGATCGTATTTCGCCTGAGATTAAAGAGAAGATAGGCAATCTGTCTTTTCAAAACTATCGCCCTACAAAAAAAAATATTCTTGTGGTAGGCCCTGTTCCTGGTCAGAAATATAAGGAAATAACCTTTCCTATTCTTTCCCCGGATCCCGCTAGTAAAAGAGATATTCATTTCTTAAAATATCCTATATACGTAGGCGGGAACAGGGGAAGGGGTCAGATTTATCTTGACGGGAGCAAGAGTAATAATAATGTTTATAATGCTACAGCAGCAGGTATAGTCAAAAAAATAATACGAAAAGAAAAAGGGGGGTACGAAATCACTATAGTAGATACATTGGATGAGCATGAAGTGATTGATATTATACCTCCAGGACCAGAACTTCTTGTTTCAGAAGGTGAATCTATCAAACTTGATCAGCCATTAACAAGTAATCCTAATGTTGGTGGATTTGGTCAGGGGGATGCGGAAATAGTACTTCAAGATCCATTACGTGTCCAAGGTCTCTTATTCTTCTTGGCATCTATTATTTTAGCACAAATTTTTTTAGTTCTTAAGAAGAAACAATTTGAGAAGGTTCAATTGTTTTATGATTGGTTCGAAGAACGTCTTGAAATTCAGGCGATTGCCGATGATATAACCAGTAAATACGTTCCGCCTCATGTGAACATATTTTATTGTTTAGGAGGAATTACACTTACTTGTTTTTTAGTCCAAGTAGCAACGGGGTTTGCTATGACTTTTTATTATCGTCCAACCGTTACTGAAGCTTTTGCTTCTGTTCAATATATAATGACTGAAGCTAATTTTGGTTGGTTAATCCGATCAGTTCATCGATGGTCGGCAAGTATGATGGTCTTAATGATGATTCTACACGTATTTCGTGTATATCTTACAGGTGGTTTTAAAAAACCTCGCGAATTAACTTGGGTTACGGGTGTAGTTTTGGCTGTATTAACAGCATCTTTTGGTGTAACTGGTTATTCCTTACCTTGGGATCAAATTGGTTATTGGGCAGTAAAAATTGTAACAGGCGTACCCGAAGCTATTCCTGTAATAGGATCGTCTTTGGTAGAGTTATTACGCGGAAGTTCCAGTGTGGGCCAATCTACCTTAACTCGTTTTTATAGTTTGCATACTTTTGTATTACCTCTTCTTACTGCTGTATTTATGAAAAAAACCTGACTTGAATGATCCTGTATTAAGAGCTAAATTGGCTAAGGGAATGGGTCATAATTATTATGGAGAACCCGCATGGCCTAACGATCTTTTATATATTTTTCCAGTAGTCATTCTAGGTACTATTGCCTGTAACGTAGGCTTAGCGGTTCTAGAACCATCCATGATTGGGGAACCCGCGGATCCTTTTGCAACTCCTTTGGAAATACTACCAGAATGGTATTTCTTTCCCGTATTTCAAATACTTCGTACAGTGCCCAATAAGTTATTGGGCGTTCTTTTAATGGTTTCGGTACCTACGGGATTATTAACAGTACCCTTTTTGGAGAATGTTAATAAATTCCAAAATCCATTTCGCCGTCCAGTAGCAACCACCATCTTTTTGATTGGTACTGTAGTTGCCCTTTGGTTAGGTATTGGAGCAACATTACCTATTGAGAAATCCCTAACGTTAGGTCTTTAGGGTTAATTCCTATTACTTTGGCTGGATTATTTGTAACTGCATATTTACAATACCGACGAGGTGATCAGTTGGATCTTTGAATGCTCACTATCACTAGTTATTTCGGTTTTTTACTAGCGGTTTTAATTATAACCTCGTCTCTATTTATTGGTCTTAGTAAAATACAACTTATTTATGATTATTCGTTCACCGGAACCAGAAGTTAAAATTTTGGTAGATAGGGATCCTATAAAAACTTCTTTTGAGGAATGGGCAAAACCTGGTCATTTCTCAAGAACAATAGCTAAGGGACCAGATACTACTACTTGGATCTGGAACCTACATGCTGACGCTCATGATTTTGATAGCCATACTAATGATTTAGAGGAGATTTCCCGAAAAGTGTTTAGTGCTCATTTCGGCCAACTCTCTATCATCTTTCTTTGGCTGAGTGGCATGTATTTTCATGGTGCTCGTTTTTCCAATTATGAGGCATGGTTAAGTGATCCTACTCACATTAGGCCTAGTGCTCAGGTGGTTTGGCCAATAGTGGGTCAAGAAATATTGAATGGTGATGTAGGGGGAGGGTTCCGAGGAATACAAATAACCTCTGGTTTTTTTCAGATTTGGAGAGCATCTGGAATAACTAATGAATTACAACTCTATTGTACTGCAATTGGTGCATTGGTCTTTGCAGCCTTAATGCTTTTTGCTGGTTGGTTTCATTATCACAAAGCTGCTCCAAAATTGGCTTGGTTCCAAGATGTAGAATCTATGTTGAATCACCATTTGACAGGGCTCCTAGGGTTGGGATCTCTTTCTTGGGCAGGACATCAAATACATGTATCTTTACCTATTAACCAATTTCTAAATGCTGCAGTAGATCCCAAAGAGATACCACTTCCTCATGAATTTATCCTAAATCGGGATCTTTTGGCTCAACTTTATCCGAGTTTTGCCGAGGGAGCAACTCCATTTTTCACCTTGAATTGGTCAAAATATGGAGAATTTCTTACTTTTCGTGGAGGATTAGATCCAGTAACTGGAGGTCTATGGCTGACCGATATTATACACCATCATTTAGCTATTGCAATTCTTTTCTTGATAGCGGGTCACATGTATAGGACCAACTGGGGTATTGGTCACAGTATAAAAGACATTTTAGAGGCACATAAAGGTCCATTTACAGGCCAGGGTCATAAAGGTCTATATGAGATCCTAACAACGTCATGGCATGCTCAATTATCTATTAATCTAGCTATGTTAGGCTCTTTGACCATTGTTGTAGCTCACCATATGTATTCTATGCCTCCTTATCCATACCTAGCTACTGACTATGGGACACAACTGTCATTGTTTACACATCACATGTGGATTGGTGGATTTCTCATAGTCGGTGCTGCTGCGCATGCAGCTATTTTTATGGTAAGAGATTATGATCCGACTATTCGATACAACGATCTATTAGATCGTGTCCTTAGACATCGTGATGCAATCATATCACATCTTAACTGGGTATGTATCTTTTTAGGTTTTCACAGTTTTGGTTTGTATATTCATAATGATACCATGAGCGCTTTAGGGCGCCCTCAAGATATGTTTTCAGATACCGCTATACAATTACAGCCGATCTTTGCTCAATGGATCCAAAATACCCACGCTTTAGCACCTGGTACAACAGCCCCAGGTGCAGCAACAAGTACCAGTTTGACTTGGGGAGGTGAAAATTTAGTAGCAGTAGGCGGTAAAGTTGCTTTGTTACCTATTCCATTAGGAACTGCGGATTTTTTGGTCCATCATATTCATGCATTTACAATTCATGTAACAGTATTGATACTCTTAAAGGGTGTTCTATTTGCTCGTAGTTCACGATTGATACCGGATAAAGCAAATCTAGGTTTTCGTTTCCCTTGTGATGGACCTGGAAGAGGGGGTACATGCCAAGTATCCGCTTGGGATCATGTCTTCTTAGGACTATTTTGGATGTACAATTCAATTTCGGTAGTCATTTTCCATTTCAGTTGGAAAATGCAGTCAGATGTTTGGGGTAGTATAAGTGATCAAGGGATAGTAACTCATATCACAGGAGGAAATTTTGCGCAGAGTTCCATTACCATTAATGGGTGGCTCCGTGATTTCTTATGGGCGCAGGCATCCCAGGTAATTCAGTCTTACGGTTCTTCATTATCTGCATATGGTCTTTTTTTCTTGGGTGCACATTTTGTATGGGCTTTTAGTTTAATGTTTCTATTCAGCGGGCGTGGTTATTGGCAAGAACTTATTGAATCCATTGTTTGGGCTCATAATAAATTAAAAGTTGCTCCTGCTACTCAGCCCAGAGCCTTGAGCATTGTACAAGGACGTGCTGTAGGAGTAACACATTACCTTCTAGGTGGAATTGCCACAACATGGGCATTCTTCTTAGCAAGAATTATTGCAGTAGGATAAATGGCATTAAGATTTCCAAGCTTTAGTCAAGGCTTAGCTCAAGACCCCACTACTCGTCGTATTTGGTTTGGTATTGCTACCGCACATGACTTCGAAAGTCATGATGATATTACTGAGGAACGTCTTTATCAGAATATTTTTGCTTCTCATTTCGGGCAATTAGCAATCATTTTTCTGTGGACTTCCGGGAATCTCTTTCATGTAGCTTGGCAAGGGAATTTTGAGACATGGGTACAGGATCCTTTACATGTAAGACCTATTGCTCATGCAATTTGGGATCCTCATTTTGGTCAACCAGCTGTAGAAGCTTTTACCCGAGGAGGTGCTCTAGGCCCTGTTAATATAGCCTATTCTGGTGTTTATCAATGGTGGTATACAATCGGTTTACGTACTAATGGGGATCTTTATACTGGAGCTATTTTTCTATTAATTCTATCTACTATATCTTTAATAGCGGGTTGGTTACACCTGCAACCAAAATGGAAACCAAGTGTTTCGTGGTTTAAAAATGCTGAATCCCGCCTCAATCATCATTTGTCAGGACTATTCGGAGTAAGTTCCTTGGCTTGGACAGGACATTTAGTCCATGTCGCTATTCCGGGGTCCAGGGGGGAATACGTTCGATGGAATAATTTATTAGGTATATTGCCGCATCCCGAAGGATTAGGTCCATTTTTTACAGGTCAGTGGAATCTTTATGCTCAAAACCCCGATTCCAATAATCATATATTTGGTACCCCTCAAGGAGCAGGAACTGCTATTCTAACACTTCTCGGGGGATTTCATCCGCAAACTCAAAGTTTATGGTTGACCGATATTGCACACCATCATTTGGCTATTGCATTTATTTTTCTAGTTGCTGGCCATATGTATAGAACTAACTTCGGGATTGGTCACAGTATTAAAGATCTTTTAGAAGTACATACTCCTCCGGGAGGTAGATTGGGGCGTGGACATAAGGGTCTTTATGACACAATCAATAATTCAATTCATTTTCAATTAGGTCTTGCTCTAGCCTCTTTAGGGGTTATTACTTCCTTGGTAGCACAACACATGTACTCTTTACCTGCTTATGCGTTTATAGCGCAAGACTTTACTACTCAAGCTGCCTTATATACTCATCATCAATATATAGCAGGCTTCATTATGACAGGGGCTTTTGCTCATGGAGCTATCTTTTTTATTAGAGATTATAATCCAGAGCAGAATAAAGATAATGTCTTGGCAAGAATGTTAGACCATAAAGAAGCTATCATATCCCACTTAAGTTGGGCTAGCCTCTTTCTGGGGTTCCATACTCTTGGACTTTATGTCCATAACGATGTCATGCTTGCTTTTGGTACTCCGGAGAAACAAATTTTGATTGAACCTATATTTGCTCAATGGATACAATCTGCTCATGGGAAAACTTCCTATGGGTTTGATATACTTTTATCTTCAACGAACAGTCCGGCGTTCAATGCGGGACGAAGCATATGGTTGCCTGGTTGGTTAAACGCTGTAAATGAGAATAGTAATTCTCTATTCTTAACAATAGGGCCTGGAGACTTCTTGGTTCATCATGCTATTGCTCTTGGTTTACATACAACTACATTGATCTTAGTAAAAGGTGCTTTGGATGCGCGTGGTTCTAAGTTAATGCCTGATAAAAAAGATTTTGGTTATAGTTTTCCTTGTGATGGCCCGGGACGAGGCGGAACTTGTGATATTTCCGCTTGGGACGCATTTTATTTGGCAGTTTTCTGGATGTTAAATACCATTGGATGGGTTACTTTTTATTGGCATTGGAAACACATTACACTATGGCAGGGTAATATTTCACAGTTTAATGAATCTTCTACCTATTTGATGGGATGGTTAAGAGATTATCTATGGTTGAACTCTTCACAACTTATCAATGGATATAACCCCTTTGGTATGAATAGTTTATCAGTCTGGGCATGGATGTTCTTGTTTGGACATCTTGTTTGGGCTACTGGATTTATGTTCTTAATTTCCTGGCGCGGATATTGGCAGGAATTGATTGAAACTTTGGCATGGGCTCATGAACGTACACCTTTGGCTAATTTGATTCGATGGAGAGATAAACCAGTGGCTCTTTCCATTGTGCAAGCAAGATTGGTTGGACTAGCCCACTTTTCCGTAGGTTATATATTTACTTATGCAGCCTTCTTAATTGCCTCTACATCGGGCAAATTCGGTTAAATGTCACATTCAGTAAAGATTTATGATACATGTATAGGATGTACTCAATGTGTCCGGGCCTGCCCAACAGATGTATTAGAAATGATACCTTGGGGCGGATGTAAAGCTAAACAAATTGCTTCTGCCCCAAGAACAGAGGACTGTGTTGGTTGTAAGAGGTGTGAATCCGCCTGTCCGACGGATTTCTTAAGTGTTAGAGTTTATTTATGGCATGAAACAACTCGAAGCATGGGTCTAGCTTATTAAATAAACTTTCCTTCCATTTTTGTTCCTTTAGTGGGTCTAGTATTTCCGGCAATTGCAATGGCTTCTTTATTTCTTCATGTTCAAAAAAACAAGATTTTTTAGATGCGAGATCTAAAAACATATCTTTCCGTGGCACCAGTAGTAAGTACTTTATGGTTCGGGGCTTTGGCGGGTCTATTGATAGAGATCAATCGTTTTTTTCCAGATGCACTTATATTCCCCTTTTTTTCATTTTAGATGACTGCAATTTTAGAGAGACGCGAGAGCGAAAGCCTATGGGGTCGCTTCTGTAACTGGATAACCAGCACCGAAAATCGTCTTTACATAGGATGGTTTGGTGTTTTGATGATTCCTACTTTATTGACTGCAACTTCTGTATTTATTATCGCTTTTATCGCTGCCCCTCCAGTAGATATTGATGGTATTCGTGAACCTGTTTCTGGATCCCTACTTTATGGAAACAATATCATTTCTGGTGCGATTATTCCTACTTCTGCGGCTATAGGTTTGCATTTTTATCCTATATGGGAAGCGGCTTCTGTTGATGAATGGTTATACAACGGCGGTCCTTATGAACTAATTGTTCTACACTTCTTACTTGGTGTAGCTTGCTACATGGGTCGTGAATGGGAACTTAGTTTTCGTCTGGGTATGCGTCCTTGGATTGCTGTTGCATATTCAGCTCCTGTTGCAGCCGCTACTGCTGTTTTCTTGATCTATCCTATTGGTCAAGGAAGCTTTTCGGATGGTATGCCTTTAGGAATTTCTGGTACTTTCAATTTTATGATTGTATTTCAGGCTGAGCATAATATTCTTATGCATCCATTTCACATGTTAGGTGTAGCTGGTGTATTCGGCGGCTCCCTATTCAGTGCTATGCATGGTTCCTTGGTAACTTCTAGTTTGATCAGGGAAACCACAGAAAATGAATCCGCTAATGAAGGTTACAGATTTGGTCAAGAGGAAGAAACCTATAATATTGTAGCTGCTCATGGTTATTTTGGCCGATTGATCTTCCAATATGCAAGTTTCAACAATTCTCGTTCTTTACATTTCTTCCTAGCTGCTTGGCCTGTAGTAGGTATTTGGTTTACCGCTTTAGGTATCAGCACTATGGCTTTCAACTTAAATGGTTTTAATTTCAACCAATCCGTAGTTGATAGTCAAGGTCGTGTAATAAATACCTGGGCTGATATTATTAACCGAGCTAACCTTGGTATGGAAGTCATGCATGAACGTAATGCTCATAATTTCCCTCTAGATCTAGCTGCGATGGAAGCTCCAATGGGTTTACCTTGGTATCGTGTTCATACTGTTGTATTAAATGATCCGGGCCGTTTGCTTTCTGTTCATATAATGCACACAGCTCTAGTTGCTGGTTGGGCCGGTTCGATGGCTCTATATGAATTAGCAGTTTTTGATCCCTCTGACCCTGTTCTTGATCCAATGTGGAGACAGGGTATGTTCGTTATTCCTTTCATGACTCGTTTAGGAATAACTAATTCGTGGGGCGGTTGGAATATCACAGGAGGGGCTATAACGAATCCGGGTATTTGGAGTTACGAAGGTGTGGCCGGAGCACATATTGTGTTTTCAGGCTTGTGCTTTTTAGCGGCTATTTGGCATTGGGTTTATTGGGATCTAGAAATCTTTTGTGATGAACGTACTGGAAAACCTTCTTTGGATTTGCCAAAAATTTTTGGAATTCATTTATTTCTTGCGGGAGTAGCTTGTTTTGGTTTTGGCGCATTTCATGTAACAGGATTGTATGGTCCCGGAATATGGGTGTCTGATCCTTATGGACTGACTGGAAGGATACAATCCGTAAATCCCGCGTGGGGTGTGGAAGGTTTTGATCCTTTTGTTCCGGGGGGGGTAGCTTCTCATCATATTGCGGCAGGAACGTTGGGCATATTAGCGGGTCTTTTCCATCTTAGTGTGCGTCCACCCCAACGTCTATATAAAGGATTACGTATGGGAAATATTGAAACTGTCCTTTCTAGCAGTATTGCTGCTGTCTTTTTTGCAGCTTTTGTCGTTGCTGGAACTATGTGGTATGGTTCAGCAACAACCCCCATTGAATTATTTGGTCCTACTCGGTATCAATGGGATCAGGGATACTTCCAGCAAGAAATATATCGAAGAGTTGGTGCGGGACTAGCCGAAAATCAAAATTTAACAGAAGCTTGGTCTAAAATTCCTGAAAAATTAGCTTTTTATGATTACATCGGAAATAATCCAGCAAAAGGGGGGTTATTTAGAGCGGGTTCAATGGACAATGGAGATGGAATAGCCGTCGGTTGGTTAGGACATCCCATTTTTCGAGATAAAGAGGGACATGAGCTTTTTGTACGTCGTATGCCTACTTTTTTTGAAACATTTCCAGTTGTTTTAGTAGATGGGGACGGAATTGTTAGAGCCGATGTTCCTTTTCGAAGGGCAGAATCAAAATATAGTGTCGAACAAGTAGGTGTAACTGTTGAGTTCTATGGTGGTGAGCTTAATGGCATAAGTTATAGTGATCCCACTACTGTGAAAAAATATGCTAGACGTGCTCAATTGGGTGAAATTTTTGAATTAGATCGTGCTACTTTGAAATCAGATGGTGTTTTTCGTAGCAGCCCAAGGGGTTGGTTTACTTTTGGGCATGCTTCATTTGCTCTGCTATTCTTTTTCGGGCACATTTGGCATGGTGCTAGAACTTTGTTCAGAGATGTTTTTGCTGGTATCGACCCAGATTTAGATGCTCAAGTAGAATTTGGAGCATTCCAAAAACTTGGAGAAACGCTCTTTAATGGAACTTTAGCTTTAACTGGTCGTGACCAGGAAACTACCGGTTTCGCTTGGTGGGCCGGGAATGCCCGACTTATCAATTTATCCGGTAAACTATTAGGGGCCCATGTAGCCCATGCTGGATTAATAGTATTCTGGGCCGGAGCAATGAACCTTTTTGAAGTGGCTCATTTCGTACCCGAGAAGCCCATGTATGAACAAGGTTTAATTTTGCTTCCCCATCTAGCTACTCTAGGTTGGGGAGTAGGTCCTGGAGGGGAAGTTATAGACACCTTTCCATACTTTGTGTCTGGAGTACTTCACTTAATTTCCTCTGCAGTATTGGGCTTTGGCGGTATTTATCATGCACTTCTGGGACCTGAGACTCTTGAAGAATCTTTTCCCTTCTTCGGTTATGTATGGAAAGATAGAAATAAAATGACTACAATTTTGGGTATTCACTTAATCTTGTTAGGTATAGGTGCTTTTCTTCTAGTATTCAAGGCTCTTTATTTTGGAGGTATATATGATACATGGGCTCCGGGGGGGGGAGATGTAAGAAAAATAACCAATTTGACCCTTAGTCCAAGTATTCTATTTGGATATTTATTAAAATCACCTTTTGGGGGCGAAGGATGGATTGTTAGTGTGGACGATTTGGAAGATATAATTGGAGGGCATGTATGGTTGGGTTCCATTTGTATACTTGGTGGAATCTGGCATATCTTAACCAAACCCTTTGCATGGGCTCGGCGTGCACTTGTATGGTCTGGAGAAGCTTACTTATCTTATAGTTTAGGTGCTTTATCTGTTTTTGGTTTTATTGCTTGTTGCTTTGTCTGGTTTAATAATACCGCTTATCCTAGTGAGTTTTATGGGCCCACTGGTCCAGAAGCTTCTCAAGCTCAAGCATTTACTTTTCTAGTTAGAGACCAACGTCTTGGGGCTAATGTAGGATCTGCTCAAGGACCTACAGGTTTAGGTAAATATCTAATGCGTTCCCCGACTGGCGAAGTTATTTTTGGCGGAGAAACTATGCGTTTTTGGGATTTGCGTGCTCCTTGGTTAGAACCTCTAAGGGGTCCTAATGGTTTAGACTTGAGTAGACTGAAAAAAGATATACAGCCTTGGCAAGAACGTCGTTCTGCGGAATATATGACTCATGCTCCTTTAGGTTCCTTAAATTCCGTGGGTGGCGTAGCTACAGAGATTAATGCAGTAAATTATGTTTCTCCTAGAAGTTGGTTAGCTACTTCTCATTTTGTTCTAGGATTCTTTCTATTTGTAGGCCATTTATGGCACGCGGGAAGAGCTCGCGCAGCTGCCGCAGGATTTGAAAAAGGAATTGATCGCGATTTTGAACCTGTTCTTTCCATGACTCCTCTTAATTGAATGACTATAGCTCTTGGTAAATTTACCAAAGATGAAAAGGATTTATTTGATATTATGGATGACTGGTTGCGGAGGGACCGTTTCGTTTTTGTGGGTTGGTCCGGTCTATTACTCTTTCCGTGCGCCTATTTCGCCTTGGGGGGTTGGTTTACAGGTACGACCTTTGTAACTTCATGGTATACTCACGGCTTGGCAAGTTCTTATTTAGAAGGCTGCAACTTCTTAACCGCTGCAGTTTCCACTCCCGCTAATAGTTTATCACACTCTTTGTTGTTACTGTGGGGTCCTGAAGCACAGGGAGATTTTACCCGTTGGTGTCAGTTAGGTGGTCTGTGGACTTTTGTTGCTCTCCATGGTGCTTTCGGATTAATAGGTTTCATGTTACGTCAATTTGAACTTGCTCGATCTGTTCAATTACGACCTTATAATGCAATCGCATTCTCAGGTCCAATTGCTGTTTTTGTTTCTGTATTCCTTATTTATCCACTGGGTCAGTCTGGTTGGTTCTTTGCTCCTAGTTTTGGTGTAGCAGCTATTTTTCGATTCATCCTCTTTTTCCAAGGATTTCATAATTGGACATTAAACCCATTTCATATGATGGGAGTTGCTGGTGTATTGGGCGCTGCACTACTATGCGCTATTCATGGTGCAACCGTAGAAAATACTTTATTTGAAGATGGTGATGGTGCAAATACATTCCGTGCTTTTAACCCAACCCAAGCTGAAGAAACTTATTCAATGGTTACTGCTAATCGCTTTTGGTCCCAAATCTTTGGGGTTGCTTTTTCCAATAAACGTTGGTTACATTTCTTTATGTTATTTGTACCAGTAACTGGTTTATGGATGAGTGCTCTTGGGGTAGTCGGTTTGGCCCTGAACTTACGTGCTTATGATTTCGTTTCTCAAGAAATCCGCGCAGCGGAAGATCCTGAATTTGAGACTTTCTACACCAAAAATATTCTCTTAAACGAAGGTATTCGTGCGTGGATGGCAGCTCAAGATCAGCCTCATGAAAACCTTATATTCCCTGAGGAGGTTCTACCACGTGGAAACGCTCTTTAAATGTCTGGAAGCACAGGAGAACGTTCTTTTGCTGATATTATTACCAGTATCCGATACTGGATTATTCATAGCATTACTATACCCTCCCTATTCATTGCAGGTTGGTTATTTGTCAGTACGGGTCTAGCTTACGATGTATTTGGAAGTCCCCGCCCAAACGAGTATTTTACAGAGAACCGACAAGGAATTCCTTTAATAACTGGCCGTTTTGATCCTTTGGAACAACTTGATGAATTTAGTAGATCTTTTTAGATGACTATAGATAGGACCTATCCAATTTTTACAGTACGATGGTTAGCTGTTCACGGACTAGCGGTACCCACTGTTTCTTTTTTGGGATCAATATCAGCAATGCAGTTCATCCAACGATAAATGGCTACGCAAACCGTTGAGGATAATTCTAGATCTGGTCCAAGACGAACTGTTGTAGGGAATTTATTGAAACCTTTAAATTCAGAATATGGTAAAGTAGCCCCAGGGTGGGGAACTACTCCTTTGATGGGTGTTGCAATGGCTCTATTTGCGATATTTCTATCTATTATTTTGGAGATTTATAATTCGTCCATTTTATTGGACGGAATTTATATGAATTAGATGCTTACTCTAAAACTATTTGTTTATACGGTAGTGATTTTTTTCGTTTCTCTTTTCATCTTCGGATTCCTATCTAACGATCCAGGGCGTAATCCAGGACGTGAAGAATAGATGGCCGATACTACTGGAAGAATTCCTCTTTGGATAATAGGTACTGTAACTGGTATTACTGTGATCGGTTTAATTGGTATTTTCTTTTATGGTTCGTATTCCGGATTGGGCTCATCTCTGTAGATGCTTAATATCTTTAGTTTGGTCTGTATTTGTATTCACTCCGTCCTTTATTCAAGTAATTTTTTCTTGGAGAAATTGCCCGAAGCCTACGCTTTCTTGAATCCAATTGTGGATATTATGCCAGTAATACCGCTACTCTTTTTTCTTTTAGCTTTTGTTTGGCAAGCTGCATGACACAATCAAACCCAAATGAACAAAATGTTGAATTGAATCGTACCAGTCTCTACTGGGGGTTATTACTTATTTTTGTACTTGCTGTTTTATTTTCAAATTATTTCTTCAATTAAATGGAAGTAAATATTCTCGCATTTATTGCTACTGCACTGTTTATTCTAGTTCCTACTGCTTTTTTACTTATAATTTATGTAAAAACGGTAAGTAAAAGTGACTAAATGGAAACAGCAACCCTAATTGCCATCTCTATATCTGGTTTACTTGTAAGTTTTACTGGGTATGCCTTATATACTGCCTTTGGGCAACCCTCGCAACAACTAAGAGATCCATTTGAAGAACATGGGGACTAGATGGAAGCTTTGGTTTATACATTCCTCTTAGTTTCAACTTTAGGAATTATTTTTTTCGCTATTTTTTTTAGAGAACCCCCTAAAGTTCCGACGATGACTATTGCTTTCCAATTAGCTGTTTTTGCATTAATTGCTATTTCATTTCTTTTATTGATTAGTGTACCTGTTTTATTTGCTTCTCCTGAAGGTTGGTCAAATAACAAAAATGTTCTATTTTCTGGTACATCATTATGGATTGGATTAGTGTTTCTAGTGGGTATTATGTCACCACAAACAGAGACTAAAGCAAGTGTTGGGTTCAAAGCTGGTGTTAAAGATTATAAATTGACTTATTATACTCCTGACTATGAAACCAAAGATACTGATATCTTGGCAGCATTCCGAGTAACTCCTCAACCTGGAGTTCCACCTGAAGAAGCAGGTGCCGCGGTAGCCGCTGAATCTTCTACTGGTACATGGACAACTGTGTGGACCGATGGGCTTACCAGTCTTGATCGTTACAAAGGACGATGCTATCACATCGAACCTGTTGCTGGGGAAGAAAATCAATTTATTGCTTACGTAGCTTATCCCTTAGACCTTTTTGAAGAAGGTTCTGTTACTAACATGTTTACTTCTATTGTCGGTAATGTATTTGGGTTCAAGGCACTGCGTGCTCTACGTCTGGAGGATTTGCGAATCCCAACCGCTTATATTAAAACTTTCCAAGGTCCGCCTCATGGCATCCAAGTTGAGAGAGATAAATTGAACAAGTATGGTCGTCCCCTATTAGGATGTACTATTAAACCTAAATTGGGGTTATCCGCTAAGAATTATGGTAGAGCAGTTTATGAATGTCTTCGTGGAGGACTTGATTTTACCAAAGATGATGAAAATGTGAATTCCCAACCATTTATGCGTTGGAGAGACCGTTTCTTATTTTGTGCTGAAGCGATTTATAAAGCACAGGCTGAAACAGGTGAAATCAAAGGGCATTACTTGAATGCAACTGCGGGTACATGTGAAGAAATGATAAAAAGAGCTGTATTTGCCAGAGAATTAGGCGTTCCTATCGTAATGCATGATTATTTAACAGGGGGATTCACTGCAAATACTAGCTTGGCTCATTATTGCCGGGATAATGGTCTACTTCTTCATATACATCGTGCAATGCATGCAGTTATCGACAGACAAAAGAATCATGGTATGCACTTTCGTGTCCTAGCTAAAGCATTACGTTTGTCTGGTGGAGATCATGTTCACTCCGGTACCGTAGTAGGTAAACTTGAAGGGGAAAGAGAAATCACTTTAGGTTTTGTTGACTTATTGCGTGATGATTTTATTGAAAAAGATCGAAGTCGTGGTATTTATTTCACTCAGGATTGGGTTTCTCTACCAGGTGTTCTGCCGGTTGCTTCGGGAGGTATTCACGTTTGGCATATGCCTGCTCTGACCGAAATCTTTGGAGATGACTCCGTACTTCAATTTGGCGGAGGAACTTTAGGACACCCTTGGGGAAATGCACCAGGTGCTGTAGCTAATCGAGTAGCTCTTGAAGCATGTGTGCAGGCTCGAAATGAAGGACGTGATCTTGCTCGTGAAGGTAATGAAATTATCCGTGAGGCTAGCAAATGGAGTCCTGAATTAGCTGCTGCTTGCGAAGTATGGAAGGAGATCAAATTTGAATTCGAAGCAATGGATACTTTG-GAATGGCGATACATTTATACAAAACTTCTACCCCAAGCACACGCAATGGAGCCGTAGACA---GTCAAGTAAAATCCAATCCACGAAATCATTTGATCTATGGACAGCATCGTTGTGGTAAAGGCCGTAATGCCAGAGGAATAATTACCGCAGGGCATAGAGGGGGAGGTCATAAGCGTCTATACCGTCAAATTGATTTTCGACGGAATGAAAAAAACATATATGGTAGAATCGTAACCATAGAATATGACCCTAATCGAAATGCATCCATTTGTCTCATACACTATGGGGATGGTGAGAAAAAATATATTTTACACCCCAGAGGGGCTATAATTGGAGATACCATTGTTTCTGGTACAGAAGTTCCTATAAAAATGGGAAATGCCCTACCTTTGTATGCCCTTAGGCACGGCCATACATAACATAGAAATCACACTCGGAAAGGGTGGACAATTAGCTAGAGCAGCTGGTGCTGTAGCGAAACTAATTGCAAAAGAGGGGAAATCGGCCACATTAAAATTACCTTCTGGGGAGGTCCGTTTGATATCCAAAAACTGCTCGGCAACAGTTGGACAAGTGGGAAATGTTGGGGTAAACCAGAAAAATTTAGGTAGAGCCGGATCTAAATGTTGGCTAGGTAAACGTCCTATAGTAAGAGGAGTAGTTATGAACCCTGTAGACCATCCGCATGGGGGTGGTGAAGGGAGGGCCCCAATTGGTAGAAAAAAACCCGCAACTCCTTGGGGTTTTCCTGCACTTGGAAGAAGAAGTAGAAAAAGGAAGAAATATAGTGATAATTTGATTCTTCGTCGTCGTACTAAATAGATGATTCAACCTCAAACTCATTTAAATGTAGCGGATAACAGCGGAGCACGTAAACTGATGTGTATTCGAATTCTAGGAGCTAGTAATCGACGATATGCTTATATTGGCGACATTGTTGTTGCTGTAATCAAACAAGCAGTACCAAATACGAACTTAGAAAGATCAGAAGTGATCAGAGCTGTAATTGTACGGACTTGTAAACAACTAAAACGTAGCAACGGTATAATAATTCAGTATGATGATAATGCTGCAGTTGTAATTGATCAAGAAGGAAATCCAAAAGGAACTCGAATCTTTTGCGCAATCGCCCGGGAATTGAGACAGTTAAATTTCACTAAAATAGTTTCATTAGCACCCCCCAAAGAACCAGATTTCGTAAACAACATAGAGGAAGAATGAAGGGAATATCTTCTCGAGGGAATCGTATTTGCTTCGGAAGATATGCTCTTCAGGCACTTGAGCCAGCTTGGATAACATCTAGACAAATAGAAGCAGGACGGCGGGCAATGTCAAGAAATGTTCGCCGAGGTGGACAAATATGGGTACGCATTTTTCCAGACAAACCAGTTACAGTAAGACCTACTGAAACACGTATGGGTTCAGGAAAAGGATTTCCCGAATATTGGGTAGCTGTTGTTAAACCTGGGAAAATACTTTATGAAATGGGTGGAGTACCAGAAAATATAGCAAGAAAGGCTATTTCAATAGCATCATCAAAAATGCCGATACGAACTCAATTCATTATTTCAGGATAAATGACCAGAATTAAACGAGGATATATAGCTCGCAAACGGAGGACAAAAATTCGTTTATTCGTATCAAGTTTTCGCGGAGCTCATTCAAGACTTACTCGAACTATTACTCAACAGAAAATGAAAGCTTTGGTTTCGGCTCATCGTGATAGAGATAGGAAAAAAAGAGATTTTCGTGGTTTATGGATTAGTCGAATAAATGCAGTAATTCGCGGGAATCCAAAAGTATCTTATATTTATAGTAATTTAATTCATAGTCTATACACGAGGCAATTGCTTCTGAATCGTAAAATAGTTGCCCAAATTGCTATATTAAAAGAGAATTGTCTTTTTATGATTGCCAACAATATAATAAAAACCTAAGTATTCGGTTATTGGGGAAAAATCAATATACTTTTAATGTCGAATCGGGATCAACTAGGACAGAAATAAAGCATTGGGTCGAACTCTTCTTTGATGTCAAAGTAATAGCTATGAATAGTCATCGACTCCCGGTAAAGGGTAGAAGAGTACGACCTATTATGGGACATACAATGCATTACAGACGTATAATCATTACGCTTCAACCGGGTTATTCTATTCCACCTCTTAGAAAGAAAAAATAAATGCCTCGGTTCGTAAAATTTGTGAAAAATGTCGATTGATTCGAAGACGGGGACGAATTATAGTAATTTGTTTCAATCCAAAATGGTTCAAGAGAAATTAAGAGTCTCTACTCGGACACTACAATGGAAATGTGTTGAATCAAGAATAGACAGTAAGCGTCTTTATTATGGACGCTTTATTCTGTCCCCACTTATGAAAGGTCAAGCCGATACAATAGGCATTGCAATCCGAAGAATTTTACTCGGAGAAATAGAGGGAACATGTATCACATGTGTAAAATCAGAGAAAATACCACATGAATATTCTACCATAATAGGTATTGAAGAATCAGTACATGAAATTTTCATGAATTTGAAAGAAATTGTATTGAAAAGTAATATGTATGGAATACAAGACGCATCGATTTCTTTCAAAGGTCCTGGATATATAACCGCTCAAGACATCATTTTACCACCTTCGGTGGAAATCGTTGATAATAGACAACATATAGCCAACGTAACAGAACCTGTTCATTTGTGTATTGAATTAAAAATTGAGAGGAATCGGGGGTATCGTATAAAAACACTAAAAAACTTTCAAGACGGAAGTTATGATATAGATGCTAGATTCATGCCTGTTCGAAATGTAAATTATAGTATTCATTCTTATGTCAATGGGAATGAAAAACAAGAGATACTTTTTCTCGAGATATGGACAAATGGAAGTTTAACTCCTAAGGAAGCCCTTTATGAAGCCTCCCAAAATTTGATTGAGTTATTTATTCCCTTTTTACACGCAGAAGAAGATAACTTTCATTTAGAAAAAAATCAACACAAAGTTACTTTGCCCCTTTTTACTTTTCATGATATATTGGTTAAGGATAAACTAAGGAAAAATCAAAAAGAAATAGCATTGAAATCTATTTTTATAGACCAATTAGAATTACCTCCCAGGATCTATAATTGTCTAAAAAGATCCAATATTCACACATTATTAGAACTTTTGAGTAACAGTCAAGAAGACCTTCTGAAATTTGAACATTTTCACGTAGAAGATGGAAAATCTATATTGGACATTTTAAAAATACGGGAGTGGAAATGAAGAAATGTCTACACTACCTGGATTGAATCAGATACAGTTGGAAGGGTTTTGTAGATTCATTGATCGGGGCTTAACAGAAGGGCTTTTTAAGTTTCCAAAAATTGAGGATACAGATCAAGAAATTGAATTTCAATTATTTGCCGAAACATATCAATTATTAGAACCCTTGATAAACGAAAAAGATGCTGTATATGAATCACTTACATATTCTGCTGAATTATATGTATCCACGGGATTAATTTGGAAAAGTAGTAGAGACATAAAAAAACAAACTATTTTTGTTGGAAACATTCCTCTAATGAATTCTCTGGGAACTTCTATAGTAAATGGAATATATAGAATAGTAATTAATCAAATATTGCAAAGTCCTGGTATCTATTACCGTTCAGAATTGGACCCTAACGGAATTTCGGTCTATACTGGCACTATAATATCAGACTGGGGGGGTAGATTAGAATTAGAGATTGATAAAAAAGCAAGGATATGGGCTCGTGTGAGTAGGAAACAGAAAATATCTATTCTAATTCTATTATCAGCTATGGGTTCGAATTTAAGCGAAATTCTAGAAAATGTTTGTTATCCTGAAATTTTCGTGTCTTTCCTAAATGATAAGGATAAAAAAAAAATTGGGTCAAAAGAAAATGCCATTTTGGAGTTTTATCGACAATTTGCTTGTGTTGGCGGAGATCCAGTATTTTCTGAATCTTTATGGAAAGAATTACAAAAAAAATTTTTTCAACAAAGATGTGAATTAGGAAGAATTGGTCGACGAAATATGAACCAAAAGCTTAATCTTGATATACCCCAGAACAATACATTTTTGTTACCACGAGATATATTGACAGCTGCGAGTCATTTGATTGGCATGAAATTTGGAATGGCTCTACTTGACGATATAAATCATTTGAAAAATAAACGTATTCGTTCCGTAGCCGATCTATTACAAGATCAATTTGGATTGGCCTTGGTTCGTTTAGAAAATATGGTTAGAGGAACTATATGTGGAGCAATTAGACATAAATTGATACCGACTCCGCAGAATTTGGTGACGTCAACTCCATTAACAACGACTTATGAATCTTTTTTTGGATTACATCCATTATCTCAAGTTTTGGATCAAACTAATCCATTGACCGAAATAGTTCATGGGAGAAAATTGAGTTATTTGGGTCCTGGAGGATTGACGGGGCGAACTGCGAGTTTTCGGATACGAGATATCCACCCTAGTCACTATGGACGCATTTGTCCAATTGACACGTCTGAAGGAATCAATGTTGGACTTATTGGATCTCTAGCAATTCATGCGAGGATTGGTATTTGGGGGGCCATAGAAAGTCCATTTTTTGAAATATCCGAGAGATCAAAAAGAATACGCATGCTTTATTTATCACCAAGTATAGATGAATACTATATGGTAGCAACAGGAAATTCTTTGGCACTTACTCGAGATATTCAGGAGGAACAGATTGTTCCAGCCCGATATCGTCAAGAATTTCTTACGATTGCATGGGAACAGGTTCATCTTCGAAGTATTTATCCCTTCCAATATTTTTCTATTGGAGCTTCTCTGATTCCTTTTATCGAACATAATGATGCGAATCGAGCTTTAATGAGTTCTAATATGCAACGTCAAGCAGTTCCGCTTTCTCAGTCCGAAAAATGCATTGTTGGAACTGGATTGGAATGCCAAGTAGCTTTAGATTCAGGGGTTTCCGCTATAGCCGACCACGAGGGAAACATCGTTTATACTGATACTGACAGGATCTTTTTATTTGTTAATGGAGATACTCTAAGTATTCCATTAACAATATATCAACGTTCCAACAAAAATACTTGCATGCAT------CAAAAACCCCAGGTTCACCGAGG------------TAAATTCATCAAAAAGGGACAAATTTTAGCGGATGGTGCTGCTACAGTTGGCGGCGAACTCGCTTTGGGAAAAAACGTATTAGTAGCTTATATGCCATGGGAAGGTTACAATTCTGAAGATGCTGTACTCATTAGTGAGCGCCTGGTTTATGAAGATATTTTTACTTCTTTTCACATACGGAAATATGAAATTCAGACTCATATGACAAGCTATGGTTCTGAAAGAATAACTAATAAAATTCCACATCTAGAAGCCAATTTACTCCGAAATTTAGACAAAAACGGAATTGTGATCCTCGGGTCGTGGGTCGAAACGGGCGATGTTTTAGTGGGTAAATTAACACCTCAAATGGCAAAAGAATCCTCATATTCCCCCGAAGATAGATTATTACGAGCTATACTTGGCATTCAGGTATCCACTTCAAAGGAAACTTGTCTAAAACTACCCATAGGTGGTAGGGGTCGAGTTATTGATGTGAGATGGATCCAAAAAAAGGGGGGTTCCAGTTATAATCCAGAAACTATTCGGATTTCTATTTTACAGAAACGTGAAATTAAAGTAGGAGATAAAGTGGCCGGGAGACATGGAAATAAAGGTATCGTTTCAAAAATTTTGTCTAGACAGGATATGCCTTATTTGCAAGACGGAGAACCGGTCGATATGGTCTTCAATCCACTAGGGGTACCTTCACGAATGAATGTAGGACAAATATTTGAATGCTCGCTCGGTTTATCAGGAGGTATGTTAGATAAACATTATCGAATAACACCATTTGATGAGAGATATGAACAAGAAGCTTCGAGAAAACTAGTGTTTTCTGAATTATATGAAGCCAGTAAAAAAACATCTAATCCATGGATATTTGAACCCGAGTATCCTGGAAAAAGCAAAATATTTGATGGAAGAACAGGGAATTCTTTTAAACAGCCTGCTATAATGGGAAAGACTTATATTTTGAAATTAATTCATCAAGTTGATGATAAAATCCATGGACGTTCCAGTGGACATTATGCACTTGTTACACAACAACCACTTAGAGGAAGGGCTAAGCAGGGAGGACAACGGGTAGGCGAAATGGAGGTTTGGGCCTTGGAAGGATTTGGTGTTGCTCATATTTTACAAGAGATGCTTACTTATAAATCTGATCATATTAAAACTCGCCAAGAAGTACTCGGGACTACGATCATTGGAGGAACAATACCTAAACCTACAGATGCTCCAGAATCTTTTCGATTGCTCGTTCGAGAATTACGATCTTTAGCTATGGAACTGAATCATTTCCTTGTATCTGATGATTGATCAGTATAAACATCAACAACTCCGAATTGGATCAGTTTCTCCTCAACAAATGAGTGCTTGGGCAAAAAGAATCTTACCTAATGGAGAGATAGTGGGGGAGGTAACAAAACCCTATACTTTTCATTATAAAACCAATAAACCTGAAAAAGATGGATTATTTTGTGAAAGAATTTTTGGGCCTATCAAAAGTGGGATTTGTGCTTGTGGAAATTATCGAGTAATCAGAGATAAAAAGGACGATCCAAAATTTTGTGAACAATGCGGAGTAGAATTTATAGATTCTCGAATACGTAGATATCAAATGGGCTATATAAAACTGGCATGTCTAGTAACTCATGCATGGTATTTGAAACGTCTTCCTAGTTATATTGCAAATCTTTTAGATAAACCTCTAAAAGAATTAGAAAGTCTAGTATATGGCGATTTTTCGTTTGCTAGACCCGTAGTTAAAAAACCCACTTTCTTACGATTACGAGGTTCATTCGAATATGAAATCCAATCTTGGAAACACAGCATACCACTTTTTTTTACTACCCGAGGTTTTGATATATTTCGAAATCGAGAAATTTCAAGCGGAGCTGTTGCTATCCGAGAACAATTAGCCGATCTGGATTTGAGAATTATTATGGATTATTCGTTGATAGAATGGAAAGAATTAGGGAAAGAGGGATCCCCGGACAATGAAAACGAATGGGAAGATCGAAAAGTTGGAAGAAGAAAGAATTTTTTGGTTCGACGTATAGAATTAGCTAAGCATTTTATCCGAACAAATATAGAACCAGAATGGATGGTTTTATGTCTCTTACCAGTTCTTCCTCCCGAATTGAGACCGATTATTCAAGTAGATGGGGGTAAATTAATGAGCTCGGATATTAATGAATTATATAGAAGAGTTATCTATCGGAATAATACTCTTATCGATCTATTAACAACAAGTAGATCTACTCCAGGAGAATTAGTAATATGTCAGGAGAAATTGGTACAAGAAGCCGTGGATACACTTCTTGATAATGGAATCCGCGGACAGCCGATGAGGGACGGTCATAATAAGGTTTACAAATCATTTTCTGATATAATCGAGGGCAAAGAGGGAAGATTTCGCGAGACCCTACTTGGGAAACGAGTTGATTATTCGGGTCGTTCTGTCATTATCGTAGGTCCATCACTTTCATTACATAGATGTGGATTGCCCGGCGAAATAGCAATAGAACTTTTCCAGACATTTCTAATTCGTGGTCTAATTCGAAAACATTTTGCTTCGAACATAGGAATTGCTAAGAGTAAAATTCGGCAAAAAGAACCGATTGTATGGGAAATACTTCAAGAAGTTATGCAGGGACATCCCGTATTGCTAAATAGAGCACCTACTCTGCATAGATTAGGTATACAGGCATTCCAACCCATTTTAGTAGAGGGGCGTGCTATTTGTTTGCATCCATTAGTTTGTAAGGGATTCAATGCAGACTTTGATGGCGATCAAATGGCTGTTCATGTGCCTTTATCTTTAGAAGCTCAAGCAGAAGCTCGTTTACTTATGTTTTCTCATACGAACCTCTTGTCTCCAGCTATCGCGGATCCAATTTCCGTACCAACTCAAGATATGCTTATTGGACTTTACATATTAACGAGTGGGAATCGTCGAGGTATTTATTCAAATAGGTATAATCCACAGAATTCCAAATAATAACTATAAGTATACGAAAAAAAAAGAACCTTTTTTTTGTAATTCCTATGATGCAATTGGAGCTTATCAACAGAAAAGAATAACCTTCGATAGTCCTTTGTGGCTCCGGTGGCGACTAGATCTACGCATTATTTCGTCAAGAGAAGTTCCTATCGAAGTTCACTATGAATCTTTAGGTACCTATCATGAAATTTATGGGCATTATCTAGTAGTAAGAAGTATAAAAAAACAAATGCGTTCTATATACATTCGAACCAATGTAGGTCATATTTCTTTTTATCGAGAAATCGAAGAAGCTGTACAAGGTTTTTGCCGGGCCTATTCATATGATATCTAAATGGCAGAACGGACCAATCTAATGTTTCACAATAAAGTGATAGGTGGAACTGCCATTAAACGACTTATTAGCAGATTAATAGATCACTTCGGAATGGCATATACATCACATATCCTGGATCAAGTCAAGACTCTGGGATTCCGCCAAGCTACGGCTACATCCATTTCATTAGGAATTGATGACCTTTTAACAATACCTTCTAAAGGATGGCTAGTCCGAGATGCTGAACACCAAAATTTGATTTTGGAAAAACAGCATCATTATGGAAATGTACATGCGGTAGAAAAATTACGCCAATCCATTGAGATATGGTATGCTACGAGTGAATATTTTCGACAAGAAATGAATCCTAATTTTAGAATGACCGATCCTTTTAATCCAGTCCATATAATGTCCTTTTCGGGAGCTAGAGGAAATGCATCTCAAGTACACCAATTAGTAGGTATGAGAGGATTAATGTCGGATCCACAAGGACAAATGATTGATTTACCTATTCAAAGCAATTTACGCGAAGGGCTCTCTTTAACAGAATATATAATTTCTTGCTATGGAGCTCGTAAAGGGGTTGTAGATACTGCTGTACGAACATCAGATGCTGGATATCTTACACGTAGACTTGTTGAAGTGGTTCAACATATTGTTATACGTCGAACAGATTGTGGTACCATTCGAGGAATTTCAGTGAATACCCAGAATGAAATGATGCCGGAAAGTACTTGGACACAAACATTAATTGGTCGTGTATTAGCAGACGATATATACAGAGGTTCACGATGCATTGCCGTTAGAAATCAAGATATTGGAATTGGACTTTTCAATCAATTTAAAACCTTTCAAACACAACCAATATCTATACGAACTCCTTTTACCTGTAGGAATACATCTTGGATCTGTCGATTGTGTTATGGCCAAAGTCCTACTCAAGGTCACTTGGTGGAATTAGGAGAAGCTGTGGGTATTATTGCGGGCCAATCCATTGGAGAACCGGGCACTCAATTAACATTAAGAACTTTTCATACTGGCGGAGTATTCACAGGGGGTACTGCAGAACAGGTGCGAGCACCTTATAATGGAAAAATTAAATTCAATGAGGATTTGGTTCATCCTACACGTACACGTCACGGACATCCTGCCTTTCTATGTTATATAGACTTGTATGTTAGTATTGAAAATGGTGACATTATACATAATGTGACTATTCCACCAAAAAGTTTTCTATTAGTTCAAAATAATCAATATGTAAAATCAGAACAAGTGATTGCCGAGATTTTGGCAGGAACATACACGTTTAATTTCAAAGAAAAAGTACGAAAACATGTTTATTCTGACTTAGAAGGAGAAATGCATTGGAGTACCAATGTGTATCATGCATCAGAATTTAAATATAGTAATGTCCATATCTTACCAAAAACAAGTCATTTATGGATTTTATCAGGAAAATCAGACAGGTCCGGTTCAGTCTCTTTTTCAACAAGATCAATTGAACATTCATTCTCTTTCTACAGGAGAAAGAGATATTTGTAACCATTTAGCAAGTAATAATAAAATCAGACATAAATTGTTTCATTTCAATCCTTCTGAGAAAAAAGAAAGAAGGATTTCAGATTATTCAATAATTAATCAAATCATATGTATAGATCATTGTCATTTTACACATCCTGCTATTTTTCATGATACTACGGATTTATTAGCAAAGAGGCGGAGAAATCGATTCATTATTCCATTTCAATTCCAATCGATTCAAGAACGAGACAAAGCACTAATGTTAGCTTCCAGTATCTCGATTGAAATACCAATCAACGGTCTTTTTCGTAGAAATAGTATTTTTGCTTATTTTGATGATCCTCAATACCGAACACAGAGCTCGGGAATTACTAAATATAGGACTATTGATATCAATTACATTTTAAAAAAAGAGGATTTTGTAATCGAGTATCCTGGAGTTAAAGAATTTAAGACAAAATACCAAATGAAAGTAGATCAATTTTTTTTCATTCCCGAAGAAGTGTATATTTTACCAGAATTTTCTTCCATAATGGTACGGAACAATAGTATCGTTGAAGTAGATACACCAATCACTGTAAATATAAGAAGTCAAGTAAGCGGGTTGGTCCGATTGGAGAAGAAAAAAAAAAAGATTCAATTAAAAATATTTTCCGGGAATATCTACTTTCCCGGAGAAATGGATAAGATATCCCGACACAGTGCCATGTTGATACCACCGAG---AACGGTTGGATCTATGCCCAATGGATCACAATTACGAAAAAAAAGTATTTTGTTTTGGTTCGACCGGTAATTTTATATGAAATAGCAGATAGGATCAAATTAATCAAATTTTTTTCCCAAGATATGTTACAAGAAAGAGATAATCTGGAACTTCAAGTTATTAATTATATTCTTTCTGGAAATGGAAAATCAATTCGGGGAA--TCTAATACAAGTATTCAACTAGTTCGGACTTGTTTAGTCTTAAATTGGGATCAAGACAAAAAAGTTTCTTCTATCGAAAAAGGACATGCTTCTTTTGTTGAACTAAGTATAAATGGTTTGGTTAGATATTTTTTAAAAATTGCCTTAGTGAAATCCCATATTTCATATATAAGAAAAAGGAATGATCCGTCCGGTTCAAGATTTATCTTAGATAATGAGTCGGACTGGACCAACATCAATCCATTTTTTTCTATGAATTCGAGGGAAAAAGTTCAACAATCACTTAGTCAAAATCATGGAACTATTCATATGTTGTTGAATAGAAATGATAAATGCCGATCTTTGATAATTTTGTCATCATCGAATTGTTTTCAAATACGATCATTCCACGATGGAAAATATTAC---------AAAGAAGAAATGAATCCAATTCAAAGAGATCCTCTGATTCCAATTAAGAATTCGTTAGGTCCTTTAGGAATAGCCCTTCAAGTTGCCAATTGGGAT---TTTTACCTTTTAATTACTCATAATCAGATCTCGATAAATAAAAATGGGCAACTTGACAAATTAAAAGAAACTTTTCAAGTATTCAAATATTATTTAATAGACGAAAACGAGAGAATTTATAAACCTGATATATCTAGTAACATCCTTTTAAATCCATTCTATTTGAATTGGCATTTTTTCCATCATAATTCTTGTGGTTTCCAATAATAAGTCTTGGTCAATTTATTTGCGAAAATGTATGTATAGTTCAAATGAAAAATGCACCACACCTTAAATCGGGTCAAATTCTCACTGTTCAAATGGATTCTGTAGGAATAAGATCGGCTAACCCTTATTTGGCGACTCCTGGAACAACTGTTCATGGCCATTATGGAGAAATACTTTCTGAAGGAGATATATTAGTTACATTTATATATCAAAAATCGAGATCGGGTGATATAACACAAGGTCTTCCAAAAGTAGAACAGGTATTAGAAGTTCGTTCGATTGATTCAATATCAATAAACCTAGAAAAGAGAGTAGGTACTTGGAATGGGCGTATAACAAGAATTCTTGGCATTCCTTGGGGATTCTTCATTAGTGCTGAGCTAACTATAGCGCAAAGTCGTATTTCTTTGGTTAATCAAATTCAAAAAGTTTATCGATCCCAGGGAGTTCACATTCATAATAGACATATAGAAATTATTGTGCGTCAAATAACATCAAAAGTATTGGTTTCAGAAGATGGAATGTCTAATGTTTTTTTGCCCGGTGAACTAATTGGATTGTTGCGGGCCGAACGAGCTGGGCGTTCCTTAGAAGAGTCGATTTGCTACCGAGTTCTATTATTGGGGATAACAAAAACATCTTTAAATACTCAAAGTTTCATATCTGAAGCAAGTTTTCAAGAAACTGCTAGAGTTTTATCAAAAGCCGCTCTCCGGGGTCGCATAGATTGGTTGAAAGGTCTGAAAGAGAACGTTGTTTTAGGGGGAATGATGCCAGTTGGTACCGGATTCAAAAGAATAATATACCGTTCAAA------GCAAAGGCAATATAACAAGATTACCTCGGAAACAA-AAAAAAGAATTGATATGA--CGGTACTAGAAAATGGAATCCTAAAATGTCACCTTATATATCTGCAAATCGTAAGGGTATTCATATTACAAATCTTATTAGAACTGCTCGGTTTTTATCAGAATCTTGTGATTTAGTTTTTCATGCCGCAAGTGGGGGAAAACAATTCTTAATTGTTGGTACAAAAAAAAAAGCAGCTGATTCAGTAGCGCGGGCTGCAATAAGAGCTCGGTGTCATTATGTTAATAAAAAATGGCTCGGCGGTATGTTAACCAATTGGTATACTACAAAAACACGACTTCAAAAGTTCAGGGACTTGAGAATGCAACAAAAGACGGGGAGATTCGATTGTTTTCCAAAAAAAGATGCCGCTATATTGAAGAGACATTTAGCTCAATTGGAAACATATCTTGGCGGCATTAAATATATGAAGGGGTTACCTGATATTGTAATAATCATCGATCAACAAGAAGAATATACGGCTCTTCGAGAATGTATCACTTTGGAAATTCCAACAATTTGTTTAATTGATACAAATAGTGACCCGGACCTCGCTGATATTTCAATTCCAGCTAATGATGATGCTATAGCCTCAATTCGATTCATTCTGAACAAATTAGTTTTTGCAATTTGTGAGGGTCGTTCTAGATCTATACGAAATTCAAATCCGCTTGGTTTCAGACTTGGTACAACTCAAAGTCATGATTCTATTTGGTTTGCACAACCAACAAAATATTCCGAGAATATACAAGAAGATAAAAAAATACGAGATTGGATCAAAAATTATATACAAAAAAATATAAGAATATCCTCGGGTGTCGAGGGAATTGGAGAGATAAAGATCCAAAAAAGAATCGATCTGATTCAAGTCATAATATATATGGGATTTCCCAAGTTATTAATAGAAGGTAAGCCGCATAAAATCGAAGAATTCCAGACGAATATGCACAAAAAACTGAATTGTGTGAATAAAAAACTAAACATTGCTATTGTAAAAATAACAAATGCTTATAAACACCCTAATATTCTTGCAGAATTTATAGCTGGACAATTAAAGAATAGAGTTTCATTTCGTAAAGCAATGAAAAAAGCTATTGAATTAACTGAACAAGCAGGTACAAAAGGAGTTCAAGTACAGATTGCAGGGCGTATTGATGGCAAAGAAATTGCGCGTGTAGAATGGATAAGAGAAGGTAGGGTTCCTTTACAAACCATTCGAGCTAAAATTGAATATTGTTGTTATACAGTTCGAACTATTTATGGGATTTTAGGGATAAAAGTTTGGATATTGTTACAGAGGACCTTGTTTCAAAAAAATACGTCGTCTGGGATATTTACCAGGACTTACTAGTAAAAAGCCAACAGTCAAAAACGAACTTAGAAATCAATTGCGCTTCAGTAAAAAATCTCAATATCGTATTCGTTTAGAAGAAAAACAAAAATTGCGTTTTCATTATGGTCTTACAGAACGACAATTGCTGAAATACGTTCGTATCTCCGGAAAAGCTAAAGGATCAACTGGTCAGGTTTTATTACAACTACTTGAAATGCGCTTGGATAACATACTTTTTCGATTGGGTATGGCTGCGACTATTCCTCAAGCCCGCCAATTCATAAACCATAGACATGTTTTAGTTAATGGTCGTATAGTAGATATACCAAGTTATCGTTGCAAACCTCAAGATATTATTACAGCGAAGGATGAACAAAAATCGAAAACTCTGATTCAAAATTATCTTGATTCAGCCCCCCGTGATAAATTGCCAAATCATTTGACTGTTCACCCTTTCCAATATAAAGGTTTAATTAATCAAATAATAGATAATAAATGGGTTGGTTTGAAAATCAATGAATTACTGGTTGTAGAATATTATTCTCGTCAAACTTAAATGTCACGGCGAGGTACTGCAGAAGAAAAAACCGCAAAATCCGATCCAATTTATCGTAATCGATTAGTTAACATGTTGGTTAACCGTATTCTGAAACACGGAAAAAAATCATTGGCTTATCAAATTCTCTATCGAGCTATGAAAAATATTCAACAAAAGACAGAAACAAATCCACTATCTGTTTTACGTCAAGCAATACGTGGAGTAACTCCCGATATAGCAGTAAAAGCAAGACGCGTAGGCGGATCAACTCATCAAGTTCCCGTTGAAATAGGATCCGCACAAGGAAAAGCACTTGCCATTCGTTGGTTATTGGGGGCATCCCGAAAACGTCCGGGTCGAAATATGGCTTTCAAATTAAGTTCCGAATTAGTGGATGCTGCCAAAGGTAGTGGCGATGCCATACGCAAAAAGGAAGAGACTCATAGAATGGCAGAGGCAAATAGAGCTTTTGCACATTTTCGTTAAATGGGGAAGGACACTATCGCCAACATAATAACCTATATACGAAATGCTGACATTAATAAAAAAGGAATGGTTCAATTACCTTTTACTAACATTACTGAAAAAATTGTAAAAATACTTTTACGAGAGGGTTTTGTTGAAAACATCAGAAAACATAGAGAAAACGACAAATCTTTTTTAGTTTTAACTCTACGGTATAGAAGAAATAGAAAAGAATCGTATAAAAGTTTTTTAAATTTAAAACGAATAAGTACACCCGGTCTACGAATATATTACAATTATAAAAAAATCCCTCGAATTTTAGGGGGCATGGGGATTGTCATTCTTTCCACTTCTAGAGGTATAATGACAGATCGAGAGGCTCGATTAGAAAAAATTGGCGGCGAAGTTTTATGTTATATATGGTAAATGGCAAAATATATACCTAAAACAGGTTCGCGTAAAAATGTACGTATTGGTTCGCGGAATCATACGCGTAAAATACCAAAAGGAATTATTCATGTTCAAGCTAGTTTCAACAATACTATTGTAACTATTACAGATGTACGAGGTCGGGTGATTTCTTGGTCCTCCGCTGGTACTTGTGGATTCAAGGGTACACGAAGGGGAACACCTTTTGCCGCTCAAACTGCAGCAGGAAATGCTATTCGAACAGTATCGGATCAAGGCATGCAACGAGCAGAAATCATGATCAAAGGGCCTGGTCTCGGAAGAGATGCAGCATTAAGAGCTATTCGTAGAAGTGGTATACTCTTAAATTTTATACGAGATGTAACTCCTATGCCACATAATGGATGTAGGTCTCCTAAAAAAAGACGTGTATAACGTCGTTAAGTGATAAATGGGAAATTCATGGAAAATTAGAATCACTACCGCGTAATAGTGCACCTATACGTCTTCATCGACGTTGTTTTTCAACCGGAAGACCGAGAGCTAATTATCGAGACTTTGGATTATCTGGACACATACTTCGGGAAATGGTTCATGCATGTTTCTTGCCGGGTGCAACAAGATCCAGTTGGTAAATGGTAAAAAATTCATTTATACCTGTTCTTTCACAAGAAAAAAAAGGAAAAAACCCGGGATTGGTTGAATTTCAAATATTCCAATTTACTAATAGAATACGAAGACTTACGTCACATTTTGAATTGCACCCAAAAGACTATTCATCCCAAACAGGTTTACGTAAAATCTTGGGAAAACGGCAAAGATTACTGTCTTATTTGTCAAAGAAAGATGGAATACAGTATAAAAAATTAATAAATCAGTTTGATATTCGGCAGTCACAAATTCGTTCTAAAAAAAAATCCTTTTGTAGCGAATCATTTATTAAGAAAAATAAATAAGCTTAACACAAAAGCGGAAAAAGATATAATATTAACTTGGTCCAGAGCATCTACCATTATACCTACAATGATTGGCCATACCATTGCTATCCATAATGGAAAAGAACATTTACCTATTTATATAACAGATCGTATGGTAGGCCATAAATTAGGAGAATTTTCACCTACTCTAAACTTCCGAGGACATGCGAAAAATGATAATAGATCTCGTCGTTAAATGCCTAGATCTCGGATAAATGAAAATTTTATTGATAAGACCTTTTCAATTGTAGCCAATATCTTATTACGAATAATTCCGACAACTTCAGGAGAAAAAAGGGCATTCACTTATTACAGAGATGG-ATGTCAGCTCAATCTGAAGGAAATTATGCAGAAGCTTTACAGAATTATTATGAGGCTATGCGACTGGAAATTGATCCCTATGATCGAAGTTATATACTTTATAACATAGGCCTTATTCACACAAGTAACGGAGAACATACTAAAGCTTTGGAATATTATTTTCGGGCGCTCGAACGAAACCCATTTTTACCCCAAGCTTTTAATAATATGGCCGTGATCTGTCATTACCGAGGAGAACAGGCCATTCGACAGGGAGACTCAGAAGTTGCGGAGTCTTGGTTTAATCAAGCCGCTGAATATTGGAAACAAGCTATAGCTCTTACCCCCGGTAATTATATTGCAGCACAGAATTGGTTGAAGATCACAGGGCGTTTTGAATAA
>Vig.unguiculata_cds
ATGGTAACCATTCGTGCAGATGAAATTAGTAAAATTATCCGTGAACGCATTGAGCAATATAATACAGAAGTAAAAATTGTAAATACTGGTACCGTACTTCAAGTAGGCGATGGTATTGCTCGTATTTATGGTCTTGATGAAGTAATGGCGGGTGAATTGGTGGAATTTGAAGAAGGTACTATAGGCATTGCTTTGAATTTGGAATCAAAAAATGTTGGTGTTGTATTAATGGGTGATGGTTTGCTGATACAAGAGGGAAGTTCAGTAAAAGCAACAGGAAGAATTGCTCAGATACCTGTAAGTGAAGCTTATTTGAGTCGTGTTATAAATGCCCTGGCTAAACCAATTGACGGTCGAGGAGAAATTTCAGCTTCGGAATCTCGATTAATAGAATCTCCCGCTCCCGGTATTATTTCAAGACGTTCGGTATATGAGCCTCTCCAAACAGGACTTATTGCTATTGATTCGATGATCCCCATAGGACGGGGCCAGCGAGAATTAATTATTGGAGATAGACAAACAGGTAAAACAGCAGTAGCCACAGATACAATTCTCAATCAACAGGGACAAAATGTAATATGTGTTTATGTAGCTGTTGGTCAAAAAGCATCTTCTGTGGCTCAAGTGGTGACTACCTTACAAGAAAGAGGAGCAATGGAATACACTATTGTAGTAGCTGAAACAGCGGATTCTCCAGCTACATTACAATACCTCGCGCCTTATACAGGAGCAGCTCTGGCTGAATATTTTATGTACCGTGAACGTCACACTTTAATCATTTATGACGATCTCTCCAAACAAGCACAGGCTTATCGGCAAATGTCTCTTCTATTACGAAGACCACCAGGTCGCGAAGCTTATCCAGGGGATGTTTTTTATTTACATTCGCGTCTTTTGGAAAGAGCCGCTAAATTAAGTTCTCAGTTAGGCGAAGGAAGTATGACTGCTTTACCAATAGTTGAAACTCAATCGGGAGATGTTTCAGCTTATATTCCTACGAATGTAATTTCCATTACAGATGGCCAAATATTCTTATCGGCCGATCTATTCAATGCTGGAATAAGACCCGCTATTAATGTTGGTATTTCAGTTTCCAGAGTTGGATCGGCGGCTCAAATCAAAGCCATGAAACAAGTAGCTGGTAAATTAAAATTGGAATTAGCACAATTCGCAGAATTAGAAGCTTTTGCACAATTCGCTTCTGATCTAGATAAAGCTACTCAAAATCAATTAGCAAGAGGTCAACGATTGCGCGAGTTGCTTAAACAATCCCAATCAGCTCCTCTTACTGTGGAAGAACAGATAGTAACTATTTATACCGGAACGAATGGTTATCTTGATTCATTAGAAATTGGACAGGTAAGGAAATTTCTTGTTGAGTTACGTGCTTACTTAAAGACGAATAAACCTCAATTCAAAGAAATCATATCTTCTACCAAGACATTCACTGGGGAAGCAGAAGCCCTTTTAAAGGACGCTATTAAAGAACAGATGGAACTCTTTTTATTCCAGGAACAAGTAGAAAAAAATTGAATGCGAATAAATCCTCCTACTTCCGGTCCTGAAGTTTCTTCGATTGAAAAAAAAAATCTGGGACATATTGACCAAATAATAGGTCCGGTACTAGATGTAGCCTTTCCCCCGGGGAAGATGCCTAATATTTACAATGCTCTGGTAGTTAAGGGTCGAGATACTGTTGGTCAACAAATTAATGTGACTTGTGAAGTACAACAATTATTAGGAAATAATCGAGTTAGGGCTGTAGCTATGAGTGCTACAGATGGTCTAATGAGAGGAATGCAAGTTATTGACACAGGAACTCCCCTAAGTGTTCCAGTAGGCGGAGCAACTCTAGGACGAATTTTCAACGTGCTTGGAGAGCCGATTGATAATTTAGGTCCTGTAGATACTCGTACAACATCTCCCATTCATAGATCTGCGCCTACCTTTATACAATTAGATACAAAATTATCTATTTTTGAAACAGGAATAAAAGTAGTAGATCTTTTAGCTCCTTATCGTCGTGGAGGAAAAATAGGACTTTTCGGTGGAGCTGGAGTGGGTAAAACAGTACTTATTATGGAATTGATCAATAACATTGCCAAAGCTCATGGAGGTGTATCTGTATTTGGCGGAGTAGGTGAGCGTACTCGCGAGGGAAATGATCTTTATATGGAAATGAAAGAATCTGGAGTAATTAATGAACAAAATATTGCAGAATCCAAAGTAGCTTTAGTATATGGTCAAATGAATGAACCACCCGGAGCTCGTATGAGAGTTGGTTTAACTGCCCTAACTATGGCGGAATATTTTCGAGATGTCAATGAGCAAGATGTACTTCTATTTATCGACAATATCTTCCGCTTCGTTCAAGCAGGATCTGAAGTATCTGCCTTATTGGGTCGAATGCCCTCTGCTGTGGGTTATCAACCCACTCTTAGTACTGAAATGGGTTCTTTACAAGAAAGAATCACTTCTACCAAAGAAGGGTCCATAACTTCTATTCAAGCAGTTTATGTACCTGCCGACGATTTAACTGACCCTGCTCCTGCTACGACATTTGCACATTTAGATGCTACTACTGTACTATCAAGAGGATTAGCCGCCAAAGGTATCTATCCAGCAGTAGATCCTTTAGATTCAACCTCAACTATGCTCCAACCTCGAATCGTTGGTGAAGAACATTATGAGACTGCGCAACGAGTTAAACAAACTTTACAACGTTACAAAGAACTTCAAGACATTATAGCTATCCTTGGCTTGGACGAATTATCCGAAGAAGATCGCTTAACCGTAGCAAGAGCACGAAAAATTGAGCGTTTCTTATCACAACCTTTTTTCGTAGCAGAAGTTTTTACCGGTTCGGCTGGAAAATATGTTGGTCTAGTAGAAACAATTAGAGGGTTTAATTTGATCCTTTCTGGAGAATTAGACGGTCTTCCTGAACAAGCCTTTTATTTGGTAGGTAATATCGATGAAGCTACTGCGAAGGCTACGAACTTAGAAACGGAGAGCAATTTGAAGAATGACTTTAAATCTTTGTGTATTGACCCCCAATCGAATTGTTTGGGATTCAGAAGTGAAGGAAATCATTTTACCTACTAATAGCGGACAAATTGGAGTATTACCTAATCATGCGCCTATTGCCTCAGCTGTCGATATAGGTATTTTGAGAATACG---TCTTAAAGACCAATGGTTAACAATGGCTCTGATGGGGGGGTTTGCTAGAATAAATAATAATGAGATAACTGTTTTAGTAAATGATGCGGAAAAGGGTAGTGACATTGATCCACAAGAAGCACAGCAAACTCTTGAAATAGCAGAAACTAATTTGAATAAGGCTGAAGGCAAGAGACAAACAATTGAGGCAAATCTAGCTCTTAGACGAGCTAGAACACGAGTAGAGGCTATCAATGTTATTTCATAAATGAAAAATATAACCGATTCTTTCCTTTGTTTGGGCTCCTGGCCATCCGCCGGAAGTTTCGTGTTTAATACCGATATTTTAGCAACAAATCCAATAAATCTTAGTGTAGTGTTAGGTCTACTGGTTTTTTTTGGAAAGGGAGTG------------------------TTACGTGATTTATTAGATAATCGAAAACAGAAAATCTGGAGAACTATTCGAAACTCAGAAGAATTACAGGAAAACGCCATTGAACAGCTCGAAAAAGCCCAGGCCCGCTTAAGGAAAGTTGAAACAGAAGCAGATCTGTTTCGGGTGAATGGCTATTCTGAGATCAAACGAGAAAAATTGAATTTAATTAATTCAATTTATACGACTTTGGAACAATTAGAAAATTACAAAAACGAAGCTATTGATTTTGAACAACAAAGAGTTATTAATCAAGTTCGACAGCGGGTTTTACAACAAGCCTTACAGGGAGCTCTAGGAACTCTAAATAGTTGCTTGAACAACGAGTTACATTTACGTACTGTTAGTGCTAATATTGGCATGTTTGGGATGATGAAATAAGCCGCTTCTGTTATTGCTGCTGGATTGGCCGTAGGGCTTGCTTCTATTGGACCTGGGGTTGGTCAAGGCACTGCCGCAGGGCAAGCTGTAGAGGGGATTGCACGACAACCAGAGGCAGAGGGAAAAATACGGGGTACTTTATTACTTAGTCTGGCTTTTATGGAAGCTTTAACAATTTACGGGCTGGTTGTAGCATTAGCACTTTTATTTGCTAATCCTTTTGTTTAAATGAATGTTTTATTATGCTCTATCAACACAT---TAAAAAGATTATACGATATATCTGCTGTGGAAGTAGGTCAACATTTCTATTGGCAAATAGGGGGTTTCCTAGTACATGCCCAAGTACTTATTACTTCTTGGGTTGTAATTGCTATCTTATTGGTTTCAGCCATTCTAGTTATTCGAAATCTGCAAACCATTCCCACTTTCGGTCAGAATTTATTTGAATATGTTCTTGAATTCATTCGAGACGTGAGCAAAACTCAGATTGGAGAAGAATATGGTCCGTGGGTTCCTTTTATTGGAACTTTGTTTCTATTTATTTTTGTTTCTAATTGGTCAGGGGCTCTTTTACCTTGGAAAATCATCCAATTACCTCATGGGGAGTTAGCTGCACCCACAAATGATATAAATACTACCGTTGCATTAGCTTTACTTACATCAGTTGCATATTTCTATGCGGGTCTTTCAAAAAAAGGATTAGCTTATTTTAGTAAATACATCCAACCAACTCCAATCCTTTTACCGATTAACATATTAGAAGATTTCACAAAACCCTTATCCCTTAGTTTTCGACTTTTCGGAAATATATTAGCTGATGAATTAGTAGTTGTTGTTCTTGTTTCTTTAGTACCTTTAGTAGTTCCTATACCTGTCATGTTCCTTGGATTATTCACAAGCGGTATTCAAGCTCTCATTTTTGCTACTTTAGCTGCGGCTTATATAGGTGAATCCATTGAAGGCCATCATTGAATGGTATTT---TCCACTTTAGAGCATATATTAACTCATATATCCTTTTCAGTCGTATCTATTTTAATTTCAATTCATTGGATAACCTTATTATTAGGCAATGAAATCATAGGATTATACAATTTGTTGAAAAAAGGCATGATAATAACCTTTTTTTGTATCACAGGATTGTTAGTTACTCGTTGGATTTTTTCAGGCCATTTACCTTTTAGTAATTTATATGAATCATTAATATTTCTTTCATGGACTTTTTCTATCTTTTATATGGTTCTTTGCTTCAAAAAAAAAAAAAATTACTAT---------------TTCAATACCATAATAACACCAAGTATTCTTTTTACCCAAGGCTTTGCTACTTCGGGTCTTTTAACCGAAATGCATGAATCCTTCAAATTAGTGCCTGCTTTACAGTCCCATTGGTTAATGATGCACGTAAGTATGATGATATTGGGTTATACAACTCTTTTATGTGGATCATTAATATCAGTGGCTATTTTAGTCATTACATTTCAAGAACTCTTCGTCTTATAGAAATTATTATAGATATCAATTTATTCAACAATTGGATCGTTGGGGTTACCGTACTATTAGTCTAGGTTTTATCTTTTTAACAATAGGTAATATATCTGGAGCAGTATGGGCTAATGAGGCATGGGGATCATATTGGAATTGGGATCCAAAGGAAACTTGGGCTTTTATTACTTGGACTATTTTCGCAATTTATTTACATACTAGAAAAAATAAAAAATTG------GAATATAGAAATTCTTCAATAGTGGCCTCCATGGGTTTTCTTATAATTTGGATATGTTATTTAGGGATAAATCTTTTAGGACTAGGACTACATAGTTATGGTTCATTTACACCTAATGAAAAAAAAAAGCATTCCCCTTCTATATCTTACATCTATAGTCTTTTTGCCCTGGTGTATCTCTTTCACATTTAAGAAAAGTCTGGAATCTTGGTTTATTAATTGGTGGAATACTAGTCAATCCGAAATTTTCTTGAATGATATTAAAGAAAAGAGTATTCTAAACAAATTCATAGAATTAGAGGAACTGTTTTTCTTAGATGACATGTTAAAGGAATGTCCGAAAACATATATACAAAACCTTCGTACTGGAATTTATAAAGAAACAATCCAATTAATCAAAACACACAATGAAGATCGTATGAATACGATTTTGCACTTCTCCACAAATATAATTTGTTTCTTTATTCTAAGCGGTTATTCTATTCTTGGTAATCAAGAACTTGTTCTTATTAACTCTTTGGTTCGAGAATTTATATATAATTTAAGTGACACAATAAAAGCTTTTTCTATTCTTTTATTAACTGATTTATGTATAGGATTCCATTCAACCCATGGGTGGGAACTACTTTTTGGCTTCGTTTATAAAGATTTTGGATTTGCTCAAAATGATCAAATTATATCCGGTCTTGTGTCCACTTTTCCAGTCATTTTAGATACAATTTTAAAATATTGGATTTTCCGTTATTTAAATCGCATATCTCCATCACTTGTAGTGATTTATCATTCAATGAATGATTGACAATCGACTTTATCGAGAAAGATTACTTTTTTTAGGTCAAGATGTTGATAGTGAAATATCGAATCAACTTATTAGTATTATGATATATCTGAGCATAGAGAAAGAGAATAAAGAATTGTCTCTGTTTATAAACTCTCCGGGGGGGTGGGTAATACCTGGAATAGCTATTTATGATACTATGCAATTTGTACAACCAGATGTACAGACAGTATGTCTGGGATTAGCTGCTTCAATGGGATCCTTTCTTTTGGCAGGAGGCACAATTACCAAACGTCTTGCATTTCCTCACGCTATGATCCACCAACCTGCTAGTTCTTTTTATGAGGCACAAGCGGGAGAATTTGTCCTGGAAGCAGAAGAGCTACTGAAACTGCGTGAAACTATCACAAATGTTTATGTACAAAGAACGGGCAAACCTTTATGGGTTATATCGGACGACATGGAAAGGGACGTTTTTATGTCAGCAGCAGAAGCCCAAGCTCATGGAATTGTAGATCTTGTAGCAGTTT---AAATGGAGCAATATAAAGCATATTTAGAACTTCATAGATCTCGATACCAGGACATCCTATACCCACTTTTTTTTCGGGAATCTATTTATGGACTAGCTTATCGTCATG---------AGTATTTTTTTATAGAAAATGTAGATTATAACAATAATTTTAGTTTACTAATTGTAAAACGTTTAAGTACTCGAATGTATCAACAGACTCATTTCATTCTTTTTGTTAACGATTCTAAAAAAAATACTTTTGTGGGTTATAAT---TATCATTTTTTTTCTCAAATAATATTAGAAGGTTTTGGTATCGTCGTGGAGATTCTATTTTCTCTACAATTATTTAGCTCTTCCTTAAGGGGATTAGAAATCGTAAAATCTTATAAAAATTTTCAATCAATTCATTCGATTTTTCCCTTTTTCGAAGATCAACTGATATATTTAAATCATAAGTCAGATATACGAATACCCTATCCTATCCATCTGGAAATCTTGGTTCAAATCCTGCGATATTCGATAAAAGATGTCTCTTTCTTTCATTTAATAAGGTTG--------------TTATAATTGGAATAGTCTTTTTCCTCCAAAAAAATGGATTTTTACTTTTTT---TTCAAAAAGGAATCGAAGAATTTTCTTGTTCCTATATAATTTATATGTATGGGAATATGAATCTATCTTTCTTTTTCTACGTAACAAATCCTCTCAGTTACAGTTAAAACATTTTCGCGTTTTTTTTGAGCGAATTTTTTTCTATGAAAAAATAAAACATCTTGTAGAAGTATCTACTAAGAATTGTTCATATACTTTCTTCTTC------TTTAAGGATACTTTCATCCATTATGTTAGATATCAAGGAAAATCAATTCTGGTTTTAAAGAATACTCCTTTTTTGATAAATAAATGGAAATACTATTTTATATATTTATGGCAATGTCATTTTGATATTTGGGCTGGACTAGAAACGATCTATATAAACGAATTATCTCAGTATTCATTTCACTTTTTAGGCTATTTTTTAAGTATTCCACTAAATCTTTCAGTAGTACGAAGTCAAATGTTGCAAAATTCATTTCTTATTAAAATTGTTATAAAAAAACTTGATACAATAGTTCCCATTATTCCTCTAATGAGATCATTGGCTAAAACAAAATTTTGTAATGTAATGGGTCATCCTATTAGTAAGCCGGTTTGGGCCAATTTATCTGATTTTGATATTATTGACCGGTTTTTGCGCATATGCAGAAATTTTTCTCATTATTACAATGGATCTGCAAAAAAAAAGAGTTTCTATCAAATAAAATATATACTTCGGTTTTCTTGTATAAAAACTTTGGCTCGTAAGCATAAAAGTACTGTGCGCATTTATTTGAAAAAATTAAGTTCAGAAAAATTATTGCAAGAATTTTTTACAGAAGAAGA---TCTTTTTTCTTTGATTTTTCCAAGAACTTCTTTTACTTTGCGTAGGTTTTATAGAGGTCGTATTTGGTATTTGGATATTCTTTTCAGAAACGATTTCGTCAATTATTTATAAATGATAATTGATTTAACAGAAATACAAGATATACA---TTTTTTTTTCAGATTGCAATTTTTGAAAGAGATATATGGAATTCTTTGGGTATTTGTGCCTATTTTTATTTTGATATTAGGAATTACTATAAGTGTACTAGCAATTGTATGGTTAGAAAGAGAAATATCTGCAGGGATACAACAGCGTATTGGACCTGAATACACCGGTCCTTTTGGAGTTCTTCAAGCTCTAGCAGACGGAACAAAATTACTTTTTAAAGAGAATCTTATTCCATCTAGAGGAGATATTCGTTTATTTAGTTTCGGCCCATCTATCTCAGTCATATCCATTATAATAAGCTATTCAGTAATTCCTTTTGGCTATAACTTTGTTTTATCTGATCTGAATATTGGTGTTTTTTTATGGATTGCTATTTCGAGTATTGCCCCCATTGGACTTCTTATGTCAGGATATGGGTCAAATAATAAATATTCCTTTTTGGGTGGTCTACGAGCAGCTGCTCAATCAATTAGTTATGAAATACCATTAACTCTATGTGTGTTATCGATATGGGTTTCCTCGTTTTTCTAATCTCTTCCCTAGCAGAATGTGAAAGATTACCTTTTGATTTACCAGAAGCGGAAGAAGAACTAATAGCGGGTTATCAAACCGAATATTCCGGTATCAAATTTGGTTTATTTTATGTTGCTTCCTATTTAAACCTATTCGTTTCTTCCTTATTTGTAACAGTTCTTTATTTTGGTGGTTCAAATTTCTCTATTCCGTACATCTTCGTTTCTAATTTTTTTCAAATAAATAAAACATACGGAGTTTTTGTAACGATAATTGGTATCTTTATTACACTAGTTAAAACTTATTTATTCATATTCGTTTCTATCACAACAAGATGGACTTTGCCTAGGCTACGAATAGATCAATTATTAAATCTTGGGTGGAAGTTTCTTTTACCCAGAAAGCCTTTCATTTGCTTCTCTTCGATGGAAGTTTTATTTTCCCAGAATGTATCCTAATTTTTGGCCTAATTCTTCTTCTGATGATTGATTCAACCTCTGATCAAAAAGATATATCTTGGTTCTATTTTATCTCTTCAACAAGTTTAGTAATGAGCATAACGGCCCTATTGTTCCGATGGAGAGAAGAACCTATGATTGCCTTTTCGGGAAATTTCCAAACGAACAATTTCAACGAAATCTTTCAATTTCTTATTTTACTATGTTCAACTCTATGTATTCCTCTATCCGTAGAGTACATTGAATGTACAGAAATGGCTATAACAGAGTTTCTCTTATTCATATTAACAACTACTCTAGGAGGAATGTTTTTATGCGGCGCTAACGATTTAATAACTATCTTTGTAGCTCTAGAATGTTTCAGTTTATGTTCCTATCTACTATCTGGATATACCAAGAAAGATGTACGGTCTAATGAGGCTACTACGAAATATTTACTCATGGGTGGAGCAAGCTCTTCTATTCTGGTTCATGGTTTCTCTTGGCTATATGGTTCATCCGGGGGAGAGATCGAGCTTCAAGAAATAGTGAATGGTCTTATCAATACACAAATGTATAACTCCCCAGGAATTTTCATTGCACTTTTATTCATCACTGTAGGAATTGGGTTCAAGCTTTCCCCAGCCCCTTCTCATCAATGGACTCCTGACGTATACGAAGGATCTCCCACTCCAGTCGTTGCTTTTCTTTCTGTTACTTCGAAAGTAGCTGCTTCAGCTTCAGCCACTCGAATTTTCGATATCCCTTTTTATTTCTCATCAAACGAATGGCATCTTCTTCTGGAAATCCTAGCTATTCTTAGCATGATATTGGGGAATCTGATTGCTATTACCCAAACAAGCATGAAACGTATGCTTGCGTATTCGTCCATAGGTCAAATCGGATATGTAATTATTGGAATAATTGTTGGAGACTCCAATGGTGGATATGCAAGCATGATAACTTATATGCTGTTCTATATCTCGATGAATCTAGGAACTTTTGCTTGCATTGTATCATTTGGTCTACGTACCGGAACTGATAACATTCGAGATTATGCAGGATTATACACGAAAGATCCTTATTTGGCTCTCTCTTTAGCCCTATGTCTCTTATCCTTAGGAGGTCTTCCTCCACTAGCAGGTTTTTTCGGAAAACTTCATTTATTCTGGTGTGGATGGCAGGCAGGCTTATATTTCTTGGTTTCAATAGGACTCCTTACAAGCGTTGTTTCTATCTACTATTATCTAAAAATAATCAAGTTATTAATGACTGGACGAAACCAAGAAATAACTCCTCACGTGCGAAATTATAGAAGGTCCCCTTTAAGATCAAACAATTCCATCGAATTAAGTATGATTGTATGTGTGATAGCATCTACTATACCAGGAATATCAATGAACCCTATTATTGAAATTGCTCAGGATACCCTTTTTTAGATGTTTCTTCTTTACGAATATGATATTTTTTGGGCATTTCTAATAATATCAAGTTTGATTCCTATTTTGGCATTTCTAATTTCTGGAATTTTAGCCCCCATTAGCAAGGGACCTGAAAAACTTTCTAGTTATGAATCCGGAATAGAACCAATAGGCGATGCTTGGTTACAATTTCGAATCCGTTATTATATGTTTGCTCTCATTTTTGTTGTTTTTGATGTTGAAACGGTTTTTCTTTATCCATGGGCAATGAGTTTCGATGTATTAGGGGTATCCGTATTTTTAGAAGCTTTCTTATTCGTGCTTATCCTAATTGTTGGTTCAGTTTATGCATGGCGAAAGGGGGCATTAGAGAATTATTTTCCTTGGTTAACAACAGTTGTAGTTTTGCCAATAGTCGGAGGTTCTTTAATTGTCTTATTTCCCCATAAAGGAAATAAGACAATTAAATGGTATACTTATTGTATATGTTTCATAGATCTCCTTCTAATAACCTATGTATTTTGTTATCATTTCGAATTAGATGATCCACTAATCCAATTGACAGAAAATTATAAATGGATCCATTTTTTTGACTTTTACTGGAGATTCGGAATAGATGGACTCTCTCTAGGACCCCTTTTATTAACGGGATTTATCACTACGTTAGCTACGTTATCAGCTCAACCGGTTACTCGAGAATCTAAATTATTCTATTTTCTAATGTTAGCAATGTATAGTGGTCAACTAGGAACATTTTCTTCTCAAGACATTTTACTTTTTTTCATCATGTGGGAATTAGAATTAATTCCCGTTTATCTACTTTTATCTATGTGGGGTGGAAAAAAACGTTTGTATTCAGCTACAAAGTTTATTTTGTACACTGCGGGAAGTTCTGTTTTTTTATTACTGGGAATTCTGGGTATGGGTTTCTATAGTTCTAATGAACCAACATTAAATTTTGAATCATTAACTAATCAATCATATCCCGTGGCACTGGAAATAATCTTCTATATGGGATTTCTTATTGCTTTTGCTGTCAAATCACCAATTATACCCTTACATACATGGTTACCTGATACCCATGGAGAGGCGCATTACAGCACTTGTATGCTTTTAGCCGGAATATTATTAAAAATGGGAGCATATGGGTTGGTTCGAATTAATATGGAATTATTATCTCGCGCTCATTCTATATTTTGTCCCTGGTTAATGTTATTAGGTTCCATTCAAATAATCTATGCAGCTTCAACATCTCTTGGTCAACGCAATGTAAAAAAAAGAATAGCTTATTCCTCGGTCTCTCATATGGGTTTCTTAATTTTAGGAATTGGTTCTATAAGCGAGACAGGGCTGAATGGGGCTATTTTACAAATAATCTCTCACGGATTTATTGGTGCTGCCCTTTTTTTCTTGGCGGGAACTAGTTATGATAGACTACGTCTTCTTTATCTCGACGAAATGGGTGGAATGGCTATCCCAATGCCAAAAATATTCACGATTTTCACTACCTTATCGATGGCTTCTCTTGCATTACCGGGCATGAGCGGTTTTGTTGCAGAATTTATAGTATTATTGGGAATAATTACCAATCAAAAATATCTTTTCATCACAAAAATACTCATAACTTTTGTAACTGCAATTGGAATGATATTAACTCCTATTTATTTATTATCTATCTTACGTCAAATGTTTTATGGATACAAGCTTTTTAATAAACAAAATTCTTATTTTTTTGATTCGGGGCCACGAGAATTATTTATTTCAATTTCTATCCTTATACCCGTAATAAGTATTGGCATTTATCCAGATTTTATTTTTTCAATTTCGGCTGACAAGGTTGAAGCTATTCTCTCTCATTTTATGATATTCGAGCATGCACTTGTTTTGAGTGCTTATTTATTTTCTATAGGTATCTATGGATTGATCACGAGCCGAAATATGGTTAGAGCCCTTATGTGTCTTGAACTTATACTAAATGCAGTTAATATAAATCTCGTAACCTTTTCTGATTTTTTTGATAGGCGGCAATTAAAAGGAAATATTTTTTCAATTTTTGTTATAGCTGTTGCAGCCGCTGAAGCAGCTATCGGACCGGCTATTGTTTCCTCAATATATCGTAATAGAAAATCAACCCGTATCAATCAATCAAATTTGTTGAATAAATAGATGGAATATACACATCAATATTCATGGATCATACCTTTTATTCCATTCCCAGTTCCGATGTTAATAGGAGTGGGACTTCTACTTTTTCCGACGGCAACGAAAAATATTCGCCGTATTTGGGCTTTTCCTAGTATCTTATTGTTAACTATAGTTATGATTTTTTCGCTTGATTTGTCTATTCATCAAATCAAGAATAGTTCGATTTTTCAATATGTATGGTCTTGGACCATAAATAATGATATTTCTTTAGAGTTTGGCTACTTGATCGATCCACTTACTTCTATTATGTCAATATTAATTACTACGGTTGGCATTCTCGTTCTTATTTATAGTGATAATTATATGTCTCATGATCAAGGATATTTGAGATTTTTTGCTTATATGACTCTTTTTAATATTTCAATGTTGGGATTAGTTACTAGTTCAAATTTGATACAAATTTATTTTTTTTGGGAATTAATTGGAATGTGTTCTTATTTATTAATAGGCTTTTGGTTCACTCGCCCTATTGCGGCAAATGCTTGTCAAAAAGCATTTGTAACAAATCGTGTAGGGGATTTTGGTTTATTATTGGGAATTTTAGGTCTTTATTGGATAACGGGTAGTTTGGAATTTCGGCATTTGTTTCAAATTATAAATAATTTGATTTCGAAAAATGAAATGAATCTTTTTTTTGTTACTCTGTTTGCTCTCTTGCTATTTTCTGGCTCAGTTGCAAAATCTGCCCAATTTCCTCTTCATGTATGGCTACCCGATGCTATGGAGGGACCTACTCCAATTTCTGCCCTTATACATGCTGCTACTATGGTAGCCGCTGGAATTTTTCTTGTGGCTCGTCTTTTTCCTCTTTTCATAGTGCTACCCAAAATAATGAACGCAATAGCTTTTATAGGTATAATAACAGTAATATTAGGAGCTACTTTAGCTATTGCTCAAAAAGATATTAAGAAAAATTTGGCCTATTCTACAATGTCTCAATTGGGTTATATGATGTTAGCTTTGGGTATGGGATCTTATCGAGGTGCTTTATTTCATTTGATTACTCATGCTTATTCAAAAGCATTGTTGTTTTTAGGATCTGGATCCATTATTCATTCAATGGAAGCTCTTGTCGGATATTCTCCAGCTAAAAGTCAAAATATGGTTTTTATGGGCGGTTTAACAAAACATGTACCAATTACAAAAACTTTTTTTTTAGTGGGTACACTCTCTCTTTGCGGTATTCCACCCTTTGCCTGTTTTTGGTCTAAGGATGAGATTCTTAATGATAGTTGGTTGTATTCACCAATTTTTGCAATAATAGCTTGTTCTGCAGCAGGATTAACTGCATTTTATATGTTTCGAATTTATTTACTTGTTTTTGAGGGATATTTAAACGTTCATTTTTTGAATTTTAATGGAAAAAAAAATAGTTCATTCTATTCAATATCTTTATGGGGGAAGAAACAAGTAAAACTTAAAAGAAAAAACGAAAATTTTTTCTTAGTTTTACTAAAAATAAAAAAGAATGAAATCACTTCTTTTTTTATCCGGAAGAGATATCTACATCGCGTTAATCAAAATATT------AAAAATATAAAACA---TCTTGTTTTTGGTATTATGCA---TTTTGGCACTAAAAAAACTGCTTGTTTATATCCTAATGAATCTAACAATACTATGCGATTTTCTATGCTTATTTTAGCGCTCTTTACTTTATTCGTTGGTGCCGTAGGAATTTCTTTCAGTCAAGACGGAATACATTTGGATATTTTATCAAAATTGTTAATTCCGTTTATAGATCTTTTACATAAAGATTCAGAAAATTTTATGAATTATTATGAATTTTTCACAAACGCAACTTTTTCTTTGAGTTTCACTTTTGGGGGAATCTTTATAGCGTCTTTTTTTTACAAATCGGTTTATTCCTATTTAAAAAATTTGAATTTATTCAATTTATTTGAAAAAAGTTTTCTT------CAAAAAAATGTTGCCGATCATTTTCAAAAGATCATATATAATTGGTCGTATAATCATGGTTATATAGATGTTTTTTATGAAAAATATTTAATTGCCAGTATCAGAAGATTAGTGAAATTCAATTCTTTTTTTGATAAAAAAAGAATTGATGGAATTACGAATGGAATAGGTATTACAAGTTTTTTTCTAGGAGAAGCTATCAAATATGTGGGGGGTGGCCGAATAGCTTCGTATATATTATTCTTTATTCTAGATATATTAATCGAAGTCTAGGAGTAGTATTCTTTACGAATCCGATTTTTTCTGCTTTTTCATTGGGACTAGTTCTTGTTTGTGTATCTTTATTCTATATTTTATCAAACTCCCATTTCGTAGCTGCCTCACAGCTACTTATTTACGTGGGCGCTATAAATGTTTTAATAATATTTGCTGTGATGTTTATGAATGGTTCGGACTATTACCAAAATTTTCGTGTTTGGACCGTTGGGGATGGAATTACTTTGATGGTTTGTACCAGTATCTTTCTTTCACAAATAACTACTATTCTAGATACATCATGGCACGGAATTATTTGGACGACAAGACCCAATCAGATTTTAGAGCAAGATTTGATAAGTACTAGTCAACAAATTGGAATTCATTTATCAACAGATTTTTTTCTCCCATTTGAACTAATTTCAATAATTCTTTTAGTTGCTTTAATAGGTGCAATTTTTGTGGCTCGCCAATAAATGAATATCTCAACGAAAAGAAAGGACTTCATGATAGTCAATATGGGGCCTCACCACCCATCAATGCACGGTGTTCTTAGACTTATTGTTACTCTAGATGGTGAGGATGTTATTGATTGTGAACCGATATTGGGTTATTTACACAGAGGAATGGAAAAAATAGCGGAAAACCGAACAATTATACAATATCTGCCTTATGTAACACGTTGGGACTATTTAGCTACAATGTTCACAGAAGCAATAACTGTAAATGGACCAGAACAGTTGGGAAATATTCAAGTACCTAAAAGAGCCAGCTATATCCGAGTAATAATGTTGGAGTTAAGCCGTATAGCTTCTCACCTACTATGGCTAGGACCTTTTATGGCAGATATTGGTGCACAAACACCTTTTTTCTATATTTTCAGAGAAAGAGAATTAATATATGATCTATTTGAAGCTGCCACAGGTATGAGAATGATGCATAATTTTTTTCGTATCGGAGGGGTAGCGACTGATCTACCTTATGGTTGGATAGATAAATGTTATGATTTCTGCGATTATTTTTTAACAAGTATTGCTGAATATCAAAAACTTATTACGCGAAATCCTATTTTTTTAGAACGGGTTGAGGGCGTCGGTGTTGTTGATGTAAAAGAAGTTATTAATTGGGGTTTATCAGGACCGATGCTTCGGGCTTCCGGAATACAATGGGATCTACGTAAAGTGGATAATTATGAATGTTACGAAGAATTTCATTGGGAAGTTCAATGGCAAAAAGAAGGAGATTCATTAGCTCGTTATTTAGTTCGAATTGGTGAAATGATAGAATCCATAAAAATTATTCAACAGGCTTTGGAAGGACTTCCCGGCGGTCCATATGAAAATTTAGAAATCCGCTGCTTTGATAGAGAAAAAGAGCCAGAATGGAATGAGTTTGAGTATCGATTTATTAGTAAAAAATCGTCTCCGAGTTTTGAATTGCCAAAACAAGAACTTTATGTAAGAGTTGAAGCCCCCAAGGGAGAATTAGGGATTTTTCTAATAGGGGATCAAAATGGTTTTCCTTGGAGATGGAAAATTCATCCGCCCGGTTTTATAAATTTGCAAATTCTTCCTCAATTAGTTAAAAGAATGAAATTGGCCGATATTATGACAATACTAGGTAGCATAGATATTATTATATGTTCCTTATGGTAACTGAATTCATAAATTATAGTGAACAAATAATACGAGCTGCTAGATATATTGGTCAAGGTCTCATGATTACCTTATCGCACGCAAATAGGTTACCCGTAACTATTCAATATCCTTATGAAAAAATAATCTCATCAGAACGTTTTCGCGGTCGAATACATTTTGAATTTGATAAATGCATTGCTTGTGAAGTATGTGTTCGTGTCTGTCCTATAGATCTACCCATTGTTGATTGGAAACTAGAAACTGATATTCGAAAAAAACGGTTGCTTAATTACAGTATTGATTTTGGAATCTGTATATTTTGTGGTAACTGTATTGAATATTGTCCAACAAATTGTTTATCAATGACCGAAGAATATGAACTGTCAACTTATGATCGCCACGAATTGAATTATAATCTAATTGCTTTGGGTCGTTTACCGGTATCAGTAATTGATGATTATACAATTCGAACATGGCTAGTCAAACATGGATTAATTCATAGATCCTTGGGTTTCGATTACCTAGGAATAGAGACTTTACAAATAAAGCCCGAGGATTGGCATTCCATTGCTGTCATTTTATATGTATATGGTTACAATTATCTACGTTCTCAATGTGCCTATGATGTAGCACCCGGAGGACTCTTAGCTAGTGTATATCATTTTACAAGAATAGAGTATGGTATAAATCAACCTGAAGAGGTATGCATAAAAATATTTGTATCAAGAAAAAATCCCAGAATTCCTTCAATTTTTTGGGATGAATTCCATTGAGTTTCCCTTACTTGATCAAACAACCCAAAATTCAGTTATTTCAACGACATTAAATGATTTTTCAAATTGGTCAAGATTATCCAGTTTATGGCCGCTTCTTTATGGTACGAGTTGTTGCTTCATTGAATTTGCTTCATTAATAGGATCACGATTTGATTTTGATCGTTATGGACTAGTACCACGATCGAGTCCTAGGCAGGCGGACCTAATTTTAACAGCGGGCACTGTAACTATGAAAATGGCCCCTTCTTTAGTTCGATTATATGAACAAATGCCCGAACCTAAATATGTTATTGCTATGGGAGCCTGTACAATTACGGGGGGGATGTTTAGTACCGATTCTTATAGTACTGTTCGAGGCGTAGATAAGCTAATTCCTGTAGATGTATATTTGCCGGGCTGTCCACCTAAACCGGAGGCCATTATAGATGCTATAACAAAACTTCGTAAGAAAATATCTCGAGAAATATATGAAGATCCAATGAGTTTTCAACGAGAGAATAGATGTTTTACCACCAACCATAAGTTTCATGTTGGATACAGTACTTATACTGGCAATTATGGTCAAGAATTTTTCTATCAACCGCCATCTACT-TCAGAGATATCGTCATATATATAATAATTCGAGCACCCTTTTCAAATGCATATCCAATTTTTGCACAGCAGGGTTATGAAAATCCCCGAGAAGCAACCGGTCGTATTGTCTGTGCCAATTGCCATTTAGCTAATAAGCCCGTGGATATTGAGGTTCCACAAGCGGTACTTCCTGATACTGTATTTGAAGCAGTTGTTCGAATTCCTTATGATATGCAAGTGAAACAAGTTCTAGCTAATGGTAAAAAGGGAACTTTGAATGTGGGGGCTGTTCTTATTTTACCGGAAGGTTTTGAATTGGCACCCCCCGATCGTATTTCGCCTGAGATTAAAGAGAAGATAGGCAATCTGTCTTTTCAAAACTATCGCCCTACAAAAAAAAATATTCTTGTAGTAGGCCCTGTTCCTGGTCAGAAATATAATGAAATCACGTTTCCTATTCTTTCCCCGGATCCCGCTAGTAAAAGAGATATTCATTTCTTAAAATATCCTATATATGTAGGCGGGAACAGGGGAAGGGGCCAGATTTATCTTGACGGGAGCAAGAGTAATAATAATGTTTATAATGCTACAGCAGCAGGTATAGTCAAAAAAATCATACGAAAAGAAAAAGGGGGATACGAAATCACTATAGTAGATGCATTAGATGAGCGTGAAGTGATTGATATTATACCTCCAGGACCAGAACTTCTTGTTTCAGAAGGTGAATCTATCAAACTTGATCAGCCATTAACAAGTAATCCTAATGTCGGTGGATTTGGTCAGGGGGATGCGGAAATAGTACTTCAAGATCCATTACGTGTTCAAGGTCTCTTGTTCTTCTTGGCATCTATTATTTTAGCACAAATCTTTTTAGTTCTTAAGAAGAAACAATTTGAGAAGGTTCAATTGTTTTATGATTGGTTCGAAGAACGTCTTGAAATTCAGGCGATTGCCGATGATATAACCAGTAAATATGTTCCGCCTCATGTGAACATATTTTATTGTTTAGGGGGAATTACACTTACTTGTTTTTTAGTCCAAGTAGCAACAGGATTTGCTATGACTTTTTATTATCGCCCAACCGTTACTGAAGCTTTTGCTTCTGTTCAATATATAATGACTGAAGCTAATTTTGGTTGGTTAATCCGATCAGTTCATCGATGGTCGGCAAGTATGATGGTCTTAATGATGATTCTACACGTATTTCGTGTGTATCTTACAGGTGGTTTTAAAAAACCTCGCGAATTAACTTGGGTTACGGGTGTAGTTTTGGCTGTATTAACTGCATCTTTTGGTGTAACTGGTTATTCCTTACCTTGGGATCAAATTGGTTATTGGGCAGTAAAAATAGTAACAGGCGTACCCGAAGCTATTCCTGTAATAGGATCGTCTTTGGTAGAATTATTACGCGGAAGTTCCAGTGTGGGCCAATCTACCTTAACTCGTTTTTATAGTTTGCATACTTTTGTATTACCTCTTCTTACTGCTGTATTTATGAAAAAAACCTGACTTGAATGATCCTGTATTAAGAGCTAAATTGGCTAAGGGAATGGGTCATAATTATTATGGAGAACCCGCATGGCCTAACGATCTTTTATATATTTTTCCAGTAGTAATTCTAGGTACTATTGCCTGTAACGTAGGCTTAGCGGTTCTAGAACCATCCATGATTGGGGAACCTGCGGATCCTTTTGCAACTCCTTTGGAAATACTACCTGAATGGTATTTTTTTCCCGTATTTCAAATACTTCGTACAGTGCCCAATAAGTTATTGGGCGTTCTTTTAATGGTTTCGGTACCTACGGGATTATTAACAGTACCCTTTTTGGAGAATGTTAATAAATTCCAAAATCCATTTCGCCGCCCAGTAGCAACTACCATCTTTTTGATTGGTACTGTAGTTGCCCTTTGGTTAGGTATTGGAGCAACATTACCTATTGAGAAATCCCTAACGTTAGGTCGTTAGGTTTAATTCCTATTACTTTGGCTGGATTATTTGTAACTGCATATTTACAATACCGACGAGGTGATCAGTTGAATCTTTGAATGCCCACTATCACTAGTTATTTCGGTTTTTTACTATCGGTTTTAATAATAACCTCGTCTCTATTTATTGGTCTTAGTAAAATACGACTTATTTATGATTATTCGTTCACCGGAACCAGAAGTTAAAATTTTGGTAGATAGGGATCCTATAAAAACTTCTTTTGAGGAATGGGCAAAACCTGGTCATTTCTCAAGAACAATAGCTAAGGGACCAGATACTACTACTTGGATCTGGAACCTACATGCTGACGCTCATGATTTTGATAGCCATACTAATGATTTAGAGGAGATTTCCCGAAAAGTTTTTAGTGCGCATTTTGGCCAACTCTCTATCATCTTTCTTTGGCTGAGTGGCATGTATTTTCATGGTGCTCGTTTTTCCAATTATGAGGCATGGTTAAGTGATCCTACTCACATTAGGCCTAGTGCTCAGGTGGTTTGGCCAATAGTGGGTCAAGAAATATTGAATGGTGATGTAGGGGGGGGGTTCCGAGGAATACAAATAACCTCTGGTTTTTTTCAGATTTGGAGAGCATCTGGAATAACTAATGAATTACAACTCTATTGTACTGCAATTGGTGCATTGGTCTTTGCAGCCTTAATGCTTTTTGCTGGTTGGTTTCATTATCACAAAGCTGCTCCAAAATTGGCTTGGTTCCAAGATGTAGAATCTATGTTGAATCACCATTTGACAGGGCTCCTAGGGTTGGGGTCTCTTTCTTGGGCAGGACATCAAATACATGTATCTTTACCGATTAACCAATTTCTAAATGCTGCAGTAGATCCCAAAGAGATACCACTTCCTCATGAATTTATCCTAAATCGGGATCTTTTGGCTCAACTTTATCCGAGTTTTTCCGAGGGAGCAACCCCATTTTTTACCTTGAATTGGTCAAAATACGGAGAATTTCTTACTTTTCGTGGAGGATTAGATCCAGTAACTGGAGGTTTATGGCTGACCGATATTATACACCATCATTTAGCTATTGCAATTCTTTTCTTGATAGCGGGTCACATGTATAGGACCAACTGGGGTATTGGTCACAATATAAAAGACATTTTAGAGGCACATAAAGGTCCATTTACAGGCCAGGGTCATAAAGGTATATATGAGATTCTAACAACGTCATGGCATGCTCAATTATCTATTAATCTAGCTATGTTAGGCTCTTTGACCATTGTTGTAGCTCACCATATGTATTCTATGCCTCCTTATCCATACCTAGCTACTGACTATGGTACACAACTGTCATTGTTTACACATCACATGTGGATTGGTGGATTTCTCATAGTCGGTGCTGCTGCGCATGCAGCGATTTTTATGGTAAGAGATTATGATCCGACTATTCGATACAACGATCTATTAGATCGTGTCCTTAGACATCGTGATTCAATCATATCACATCTTAACTGGGTATGTATCTTTTTAGGTTTTCACAGTTTTGGTTTGTATATTCATAATGATACCATGAGCGCATTAGGGCGCCCTCAAGATATGTTTTCAGATACTGCTATACAATTACAGCCGATCTTTGCTCAATGGATACAAAATACCCACGCTTTAGCACCTGGCACAACAGCCCCAGGTGCAGCAACAAGTACCAGTTTGACTTGGGGAGGTGAAAATTTAGTAGCAGTGGGCGGTAAAGTTGCTTTGTTACCTATTCCTTTAGGAACTGCGGATTTTTTGGTCCATCATATTCATGCATTTACAATTCATGTAACAGTATTGATACTCTTAAAGGGTGTTCTATTTGCTCGTAGTTCACGATTGATACCGGATAAAGCAAATCTAGGTTTTCGTTTCCCTTGTGATGGACCTGGAAGAGGGGGGACATGCCAAGTATCCGCTTGGGATCATGTCTTCTTAGGACTATTTTGGATGTACAATTCAATTTCCGTAGTTATATTCCATTTCAGTTGGAAAATGCAGTCAGATGTTTGGGGTAGTATAAGTGATCAAGGGATAGTAACTCATATCACAGGAGGAAATTTTGCGCAGAGTTCCATTACCATTAATGGGTGGCTTCGTGATTTCTTATGGGCGCAGGCATCCCAGGTAATTCAGTCTTATGGTTCTTCATTATCTGCATATGGTCTTTTTTTCTTGGGTGCACATTTTGTATGGGCTTTTAGTTTAATGTTTCTATTCAGCGGGCGTGGTTATTGGCAAGAACTTATTGAATCCATTGTTTGGGCTCATAATAAATTAAAAGTTGCTCCTGCTACTCAGCCCAGAGCCTTGAGCATTGTACAAGGACGTGCTGTAGGAGTAACACATTACCTTCTAGGTGGAATTGCCACAACATGGGCATTCTTCTTAGCAAGAATTATTGCAGTAGGATAAATGGCATTAAGATTTCCAAGCTTTAGTCAAGGCTTAGCTCAAGACCCCACTACTCGTCGTATTTGGTTTGGTATTGCTACCGCACATGACTTCGAAAGTCATGATGATATTACTGAGGAACGTCTTTATCAGAATATTTTTGCTTCTCATTTCGGGCAATTAGCAATCATTTTTCTGTGGACTTCCGGGAATCTCTTTCATGTAGCTTGGCAAGGTAATTTTGAGACATGGGTACAGGATCCTTTACATGTAAGACCTATTGCTCATGCAATTTGGGATCCTCATTTTGGTCAACCAGCTGTAGAAGCTTTTACTCGAGGGGGTGCTCTAGGTCCTGTTAATATAGCCTATTCTGGTGTTTATCAGTGGTGGTATACAATCGGTTTACGTACTAATGGGGATCTTTATACTGGAGCTATTTTTCTATTAATACTTTCTATTATATCTTTAATAGCAGGTTGGTTACACCTACAACCAAAATGGAAACCGAGTGTTTCGTGGTTTAAAAATGCCGAATCCCGCCTCAATCATCATTTGTCAGGACTATTCGGAGTAAGTTCCTTGGCTTGGACAGGGCATTTAGTTCATGTTGCTATTCCGGGGTCCAGGGGGGAATCCGTTCGATGGAACAATTTATTAGATATCTTGCCGCACCCCGAGGGATTAGGTCCATTTTTTACAGGTCAGTGGAATCTTTATGCTCAAAACCCAGATTCCAATAATCATATATTTGGTACCCCTCAAGGAGCAGGAACTGCTATTCTAACACTTCTCGGAGGATTTCATCCGCAAACTCAAAGTTTATGGTTAACTGATATTGCACACCATCATTTGGCTATTGCGTTTATTTTTCTAGTTGCTGGCCATATGTATAGAACTAATTTCGGGATTGGTCACAGTATTAAAGATCTTTTAGAAGCACATACTCCTCCGGGGGGTAGATTGGGGCGTGGGCATAAGGGTCTTTATGACACAATCAATAATTCAATTCATTTTCAATTAGGTCTTGCTCTAGCCTCTTTAGGGGTTATTACTTCCTTGGTAGCACAACACATGTACTCTTTACCTGCTTATGCGTTTATAGCGCAAGACTTTACTACTCAAGCTGCCTTATATACTCATCATCAATATATAGCAGGCTTCATTATGACAGGGGCTTTTGCTCATGGAGCTATCTTTTTTATTAGAGATTATAATCCAGAGCAGAATCAAGATAATGTCTTGGCAAGAATGTTAGACCATAAAGAAGCTATCATATCCCACTTAAGTTGGGCTAGCCTCTTTCTGGGGTTCCATACTCTGGGACTTTATGTCCATAACGATGTCATGCTTGCTTTTGGTACTCCGGAGAAACAAATTTTGATTGAACCTATATTTGCCCAATGGATACAATCTGCTCATGGTAAAACTTCCTATGGGTTCGATATACTTTTATCTTCAACGAACAGTCCGGCGTTCAATGCGGGACGAAGCATATGGTTGCCTGGTTGGTTAAACGCTGTAAATGAGAATAGTAATTCTCTATTCTTAACAATAGGGCCTGGAGACTTCTTGGTTCATCATGCTATTGCTCTTGGTTTACATACAACTACTTTGATTTTAGTAAAAGGTGCTTTGGATGCGCGTGGTTCTAAGTTAATGCCTGATAAAAAAGATTTTGGTTATAGTTTTCCTTGTGATGGCCCGGGACGAGGCGGAACTTGTGATATTTCCGCTTGGGACGCATTTTATTTGGCAGTTTTCTGGATGTTAAATACCATTGGATGGGTTACTTTTTATTGGCATTGGAAACACATTACACTATGGCAGGGTAATATTTCACAGTTTAATGAATCTTCTACCTATTTGATGGGATGGTTAAGAGATTATCTATGGTTGAACTCTTCACAACTTATCAATGGATATAACCCTTTTGGTATGAATAGTTTATCAGTCTGGGCATGGATGTTCTTGTTTGGACATCTTGTTTGGGCTACTGGATTTATGTTCTTAATTTCTTGGCGCGGATATTGGCAGGAATTGATTGAAACTTTGGCATGGGCTCATGAACGTACACCTTTGGCTAATTTGATTCGATGGAGAGATAAACCAGTGGCTCTTTCCATTGTGCAAGCAAGATTGGTTGGACTAGCCCACTTTTCCGTAGGTTATATATTTACTTATGCAGCCTTCTTAATTGCCTCTACATCGGGCAAATTCGGTTAAATGTCACATTCAGTAAAGATTTATGATACATGTATAGGATGTACTCAATGTGTACGAGCCTGCCCAACAGATGTATTAGAAATGATACCTTGGGACGGATGTAAAGCTAAACAAATTGCTTCTGCCCCAAGAACAGAGGACTGTGTTGGTTGTAAGAGGTGTGAATCCGCCTGTCCGACGGATTTCTTAAGTGTTAGAGTTTATTTATGGCATGAAACAACTCGAAGCATGGGTCTAGCTTATTGAATAAACTTTCCTTCCATTTTTGTTCCTTTAGTGGGTCTAGTATTTCCGGCAATTGCAATGGCTTCTTTATTTCTTCATGTTCAAAAAAACAAAATTTTTTAGATGCGAGATCTAAAAACATATCTTTCCGTGGCACCAGTAGTAAGTACTTTATGGTTCGGGGCTTTGGCGGGTCTATTGATAGAGATCAATCGTTTTTTTCCAGATGCATTGATATTCCCCTTTTTTTCATTTTAGATGACTGCAATTTTAGAGAGACGCGAGAGCGAAAGCCTATGGGGTCGCTTCTGTAATTGGATAACCAGCACCGAAAATCGTCTTTACATTGGATGGTTTGGTGTTTTGATGATTCCTACTTTATTGACTGCAACTTCTGTATTTATTATCGCTTTTATCGCTGCCCCTCCAGTAGATATTGATGGTATTCGTGAGCCTGTTTCTGGATCTCTACTTTATGGAAACAATATCATTTCTGGTGCGATTATTCCTACTTCTGCGGCTATAGGTTTGCATTTTTATCCGATCTGGGAAGCAGCTTCTGTTGATGAGTGGTTATACAACGGCGGTCCTTATGAACTAATTGTTCTACACTTCTTACTTGGTGTAGCTTGCTACATGGGTCGTGAGTGGGAACTTAGTTTTCGTCTGGGTATGCGTCCTTGGATTGCTGTTGCATATTCAGCTCCTGTTGCAGCCGCTACTGCTGTTTTCTTGATCTATCCTATTGGTCAAGGAAGCTTTTCGGATGGTATGCCTCTAGGAATTTCAGGTACTTTCAATTTTATGATTGTATTTCAGGCTGAGCATAATATTCTTATGCATCCATTTCACATGTTAGGTGTAGCTGGTGTATTCGGCGGCTCCCTATTCAGTGCTATGCATGGTTCCTTGGTAACTTCTAGTTTGATCAGGGAAACCACAGAAAATGAATCCGCTAATGAAGGTTACAGATTTGGTCAAGAGGAAGAAACTTATAATATTGTAGCTGCTCATGGTTATTTTGGCCGATTAATCTTCCAATATGCAAGTTTCAACAATTCTCGTTCTTTACATTTCTTCCTAGCTGCTTGGCCTGTAGTAGGTATTTGGTTTACCGCTTTAGGTATCAGCACTATGGCTTTCAACTTAAATGGTTTTAATTTCAACCAATCCGTAGTTGATAGTCAAGGTCGTGTAATAAATACCTGGGCTGATATTATTAACCGAGCTAACCTTGGTATGGAAGTAATGCATGAACGTAATGCTCATAATTTCCCTCTAGATCTAGCTGCGATGGAAGCTCCAATGGGTTTACCTTGGTATCGTGTTCATACTGTTGTTTTAAATGATCCGGGCCGTTTGCTTTCTGTTCATATAATGCACACAGCTCTAGTTGCTGGTTGGGCCGGTTCGATGGCTCTATATGAATTAGCAGTTTTTGATCCCTCTGATCCTGTTCTTGATCCAATGTGGAGACAGGGTATGTTCGTTATACCTTTCATGACTCGTTTAGGAATAACTAATTCGTGGGGCGGTTGGAATATCACAGGAGGGGCTATAACGAATCCGGGTATTTGGAGTTACGAAGGTGTGGCCGGAGCACATATAGTGTTTTCAGGCTTGTGCTTTTTAGCGGCTATTTGGCATTGGGTTTATTGGGATCTAGAAATCTTTTGTGATGAACGTACTGGAAAACCTTCTTTGGATTTGCCAAAAATTTTTGGAATTCATTTATTTCTTGCAGGGGTGGCTTGTTTTGGTTTTGGCGCATTTCATGTAACAGGATTGTATGGTCCCGGAATATGGGTGTCTGATCCTTATGGACTAACTGGAAGGATACAATCCGTAAATCCCGCGTGGGGTGTGGAAGGTTTTGATCCTTTTGTTCCGGGGGGGATAGCTTCTCATCATATTGCGGCAGGAACGTTGGGCATATTAGCGGGTCTTTTCCATCTTAGTGTGCGTCCACCCCAACGTCTGTATAAAGGATTACGTATGGGAAATATTGAAACTGTCCTTTCTAGCAGTATTGCTGCTGTCTTTTTTGCAGCTTTTGTCGTTGCTGGAACTATGTGGTATGGTTCAGCAACAACCCCCATTGAATTATTTGGTCCTACTCGGTATCAATGGGATCAGGGATACTTCCAGCAAGAAATATATCGAAGAGTTGGTGCTGGGCTAGCCGAAAATCAAAATTTATCAGAAGCTTGGTCTAAAATTCCTGAAAAATTAGCTTTTTATGATTACATCGGAAATAATCCAGCAAAAGGGGGGTTATTTAGAGCTGGTTCAATGGACAATGGAGATGGAATAGCCGTCGGTTGGTTAGGACATCCCATTTTTCGAGATAAAGAAGGACATGAGCTTTTTGTACGTCGTATGCCTACTTTTTTTGAAACATTTCCAGTTGTTTTAGTAGATGGGGACGGAATTGTTAGAGCCGATGTTCCTTTTCGAAGAGCAGAATCGAAATATAGTGTCGAACAAGTAGGTGTAACTGTTGAGTTCTATGGTGGTGAGCTTAATGGAGTAAGTTATAGTGATCCCGCTACTGTGAAAAAATATGCTAGACGTGCTCAATTGGGGGAAATTTTTGAATTAGATCGTGCTACTTTGAAATCAGATGGTGTTTTTCGTAGCAGTCCAAGGGGTTGGTTTACTTTTGGGCATGCTTCATTTGCTCTGCTATTCTTTTTCGGGCACATTTGGCATGGTTCTAGAACTTTGTTCAGAGATGTTTTTGCTGGTATCGACCCAGATTTAGATGCTCAAGTAGAATTTGGAGCATTCCAAAAACTTGGAGAAACGCTCTTTAATGGAACTTTAGCTTTAACTGGTCGTGACCAGGAAACTACCGGTTTCGCTTGGTGGGCCGGGAATGCCCGACTTATCAATTTATCTGGTAAACTATTAGGGGCCCATGTAGCCCATGCTGGATTAATAGTATTCTGGGCCGGAGCAATGAACCTTTTTGAAGTGGCTCATTTCGTACCCGAGAAGCCCATGTATGAACAAGGTTTAATTTTGCTTCCCCACCTAGCTACTCTAGGTTGGGGAGTAGGTCCTGGGGGGGAAGTTATAGACACTTTTCCATACTTTGTGTCTGGAGTACTTCACTTAATTTCCTCTGCAGTATTGGGCTTTGGCGGTATTTATCATGCACTTCTGGGACCTGAGACTCTTGAAGAATCTTTTCCGTTCTTCGGTTATGTATGGAAAGATAGAAATAAAATGACTACAATTTTGGGTATTCACTTAATCTTGTTAGGTATAGGTGCTTTTCTTCTAGTATTCAAGGCTCTTTATTTTGGAGGTATATATGATACATGGGCTCCGGGGGGGGGAGATGTAAGAAAAATAACCAATTTGACCCTTAGTCCAAGTATTCTATTTGGATATTTATTAAAATCGCCTTTTGGGGGCGAAGGGTGGATTGTTAGTGTGGACGATTTGGAAGATATTATTGGAGGGCATGTATGGTTGGGTTCCATTTGTATACTTGGTGGAATCTGGCATATCTTAACCAAACCCTTTGCATGGGCTCGGCGTGCACTTGTATGGTCTGGAGAAGCTTACTTATCTTATAGTTTAGGTGCTTTATCTGTTTTTGGTTTTATTGCTTGTTGCTTTGTCTGGTTTAATAATACCGCTTATCCTAGTGAGTTTTATGGGCCCACTGGTCCAGAAGCTTCTCAAGCTCAAGCATTTACTTTTCTAGTTAGAGACCAACGTCTTGGGGCTAATGTAGGATCTGCTCAAGGACCTACAGGTTTAGGTAAATATCTAATGCGTTCCCCGACTGGAGAAGTTATTTTTGGCGGAGAAACTATGCGTTTTTGGGATTTGCGTGCTCCTTGGTTAGAACCTCTAAGGGGTCCTAATGGTTTAGACTTGAGTAGACTGAAAAAAGATATACAGCCTTGGCAAGAACGTCGTTCTGCGGAATATATGACTCATGCTCCTTTAGGTTCATTAAATTCCGTGGGTGGCGTAGCTACAGAGATTAATGCAGTCAATTATGTTTCTCCTAGAAGTTGGTTAGCTACTTCTCATTTTGTTCTAGGATTCTTTCTATTTGTAGGCCATTTATGGCACGCGGGAAGAGCTCGCGCAGCTGCCGCAGGATTTGAAAAAGGAATTGATCGCGATTTTGAACCTGTTCTTTCCATGACTCCTCTTAATTGAATGACTATAGCTCTTGGTAAATTTACCAAAGATGAAAATGATTTATTTGATATTATGGATGACTGGTTGCGGAGGGACCGTTTCGTTTTTGTGGGTTGGTCCGGTCTATTACTCTTTCCTTGCGCCTATTTCGCCTTGGGGGGTTGGTTTACAGGTACGACCTTTGTAACTTCATGGTATACTCACGGCTTGGCAAGTTCTTATTTAGAAGGCTGCAACTTCTTAACCGCTGCAGTTTCCACTCCCGCTAATAGTTTAGCACACTCTTTGTTGTTACTGTGGGGTCCTGAAGCACAGGGAGATTTTACCCGTTGGTGTCAGTTAGGCGGTCTGTGGACTTTTGTTGCTCTCCACGGTGCTTTCGGATTAATAGGTTTCATGTTACGTCAATTTGAACTTGCTCGATCTGTTCAATTGCGACCTTATAATGCAATCGCATTCTCAGGTCCAATTGCTGTTTTTGTTTCTGTATTCCTTATTTATCCACTGGGTCAGTCTGGTTGGTTCTTTGCTCCAAGTTTTGGTGTAGCAGCTATATTTCGATTCATCCTCTTTTTCCAAGGATTTCATAATTGGACATTAAACCCATTTCATATGATGGGAGTTGCTGGTGTATTGGGCGCTGCACTACTATGCGCTATTCATGGTGCAACCGTAGAAAATACTTTATTTGAAGATGGTGATGGCGCAAATACATTCCGTGCTTTTAACCCAACCCAAGCTGAAGAAACTTATTCAATGGTTACTGCTAATCGCTTTTGGTCCCAAATCTTTGGGGTTGCTTTTTCCAATAAACGTTGGTTACATTTCTTTATGTTATTTGTACCAGTAACTGGTTTATGGATGAGTGCTCTTGGGGTAGTCGGTTTGGCCCTGAACCTACGTGCTTATGACTTCGTTTCTCAAGAAATCCGCGCAGCGGAAGATCCTGAATTTGAGACTTTCTACACAAAAAATATTCTCTTAAACGAAGGTATTCGTGCGTGGATGGCAGCTCAAGATCAGCCTCATGAAAACCTTATATTCCCTGAGGAGGTTCTACCACGTGGAAACGCTCTTTAAATGTCTGGAAGCACAGGAGAACGTTCTTTTGCTGATATTATTACCAGTATCCGATACTGGATTATTCATAGCATTACTATACCCTCCCTATTCATTGCAGGTTGGTTATTTGTCAGTACAGGTCTAGCTTACGATGTATTTGGAAGTCCCCGCCCAAACGAGTATTTTACAGAGAACCGACAAGGAATTCCATTAATAACTGGCCGTTTTGATCCTTTGGAACAACTTGATGAATTTAGTAGATCTTTTTAGATGACTATAGATAGGACCTATCCAATTTTTACAGTACGATGGCTAGCTGTTCACGGACTAGCGGTACCCACTGTTTCTTTTTTGGGATCAATATCAGCAATGCAGTTCATCCAACGATAAATGGCTACGCAAACCGTTGAGGATAATTCTAGATCTGGTTCAAGACGAACTGTTGTAGGGAATTTATTGAAACCTTTAAATTCAGAATATGGTAAAGTAGCCCCGGGGTGGGGAACTACTCCCTTGATGGGTGTTGCAATGGCTCTATTTGCGATATTTCTATCTATTATTTTGGAGATTTATAATTCGTCCATTTTATTGGACGGAATTTCTATCAATTAGATGCTTACTCTAAAACTTTTTGTTTATACGGTAGTGATCTTTTTCGTTTCTCTTTTCATCTTCGGATTCCTATCTAACGATCCAGGACGTAATCCAGGACGTGAAGAATAGATGGCCGATACTACTGGAAGAATTCCTCTTTGGATAATAGGTACTGTAACTGGTATTACTGTGATCGGTTTAATTGGTATTTTCTTTTATGGTTCATATTCCGGATTGGGCTCATCTCTCTAGATGCTTAATATCTTTAGTTGGATCTGTATTTGTATTCCCTCCGTCCTTTATTCCAGTAGTTTTTTGTTGGAGAAATTGCCCGAAGCCTACGCTTTCTTGAATCCAATTGTGGATATTATGCCAATAATACCCTTACTCTTTTTTCTTTTAGCTTTTGTTTGGCAAGCTGCATGACACAATCAAACCCAAATGAACAAAATGTTGAATTGAATCGTACCAGTCTCTACTGGGGGTTATTACTTATTTTTGTACTTGCTGTTTTATTTTCAAATTATTTCTTCAATTAAATGGAAGTAAATATTCTCGCATTTATTGCTACTGCACTGTTTATTCTAGTTCCTACTGCTTTTTTACTTATAATTTATGTAAAAACGGTAAGTAAAAGTGACTAAATGGAAACAGCAACTCTAATTGCCATCTCTATATCTGGTTTACTTGTAAGTTTTACTGGGTATGCCTTATATACTGCCTTTGGGCAACCCTCCCAACAACTAAGAGATCCATTTGAAGAACATGGGGACTAGATGGAAGCTTTGGTTTATACATTCCTCTTAGTCTCAACTTTAGGAATTATTTTTTTCGCGATTTTTTTTAGAGAACCTCCTAAAGTTCCGACGATGACTATTGCTTTCCAATTAGCTGTTTTTGCATTAATTGCTATTTCATTTATTTTATTGATTAGTGTACCTGTTGTATTTGCTTCTCCTGAAGGTTGGTCAAATAACAAAAATGTTCTATTTTCCGGTACATCATTATGGATTGGATTAGTGTTTCTAGTGGGTATTATGTCACCACAAACAGAGACTAAAGCAAGTGTTGGGTTCAAAGCTGGTGTTAAAGATTATAAATTGAATTATTATACTCCTGAGTATGAAACCAAAGATACTGATATCTTGGCAGCATTTCGAGTAACTCCTCAACCTGGAGTTCCACCTGAAGAAGCAGGTGCTGCGGTAGCCGCCGAATCTTCTACTGGTACATGGACAACTGTGTGGACCGATGGGCTTACCAGTCTTGATCGTTACAAAGGACGATGCTATCACATCGAACCTGTTGCTGGGGAAGAAAATCAATATATTGCTTACGTAGCTTATCCTTTAGACCTTTTTGAAGAAGGTTCTGTTACTAACATGTTTACTTCTATTGTCGGTAATGTATTTGGGTTCAAGGCACTGCGTGCTCTACGTCTGGAGGATTTGCGAATCCCAACCGCTTATATTAAAACTTTCCAAGGTCCGCCTCACGGCATCCAAGTTGAGAGAGATAAATTGAACAAGTATGGTCGTCCCCTATTAGGATGTACTATTAAACCTAAATTGGGGTTATCCGCTAAGAATTATGGTAGAGCTGTTTATGAATGTCTTCGTGGGGGACTTGATTTTACCAAAGATGATGAAAATGTGAATTCCCAACCATTTATGCGTTGGAGAGACCGTTTCTTATTTTGTGCTGAAGCGATTTTTAAATCACAGGCTGAAACAGGTGAAATCAAAGGGCATTACTTGAATGCAACTGCGGGTACATGCGAAGAAATGATGAAAAGAGCTGTATTTGCCAGAGAATTAGGCGTTCCTATCGTAATGCATGATTATTTAACAGGGGGATTCACTGCAAATACTAGCTTGGCTCATTATTGCCGAGATAATGGTCTACTTCTTCATATACATCGTGCAATGCATGCAGTTATCGACAGACAAAAGAATCATGGTATGCACTTTCGTGTATTAGCTAAAGCATTACGTTTGTCTGGTGGAGATCATGTTCACTCCGGTACCGTAGTAGGTAAACTTGAAGGGGAAAGAGATATCACTTTAGGTTTTGTTGACTTACTGCGTGATGATTTTGTTGAAAAAGATCGAAGTCGTGGTATTTATTTCACTCAGGATTGGGTTTCTCTACCAGGTGTTCTGCCTGTTGCTTCGGGAGGTATTCACGTTTGGCATATGCCTGCTCTGACCGAAATCTTTGGAGATGATTCCGTACTTCAATTTGGCGGAGGAACTTTAGGACACCCTTGGGGAAATGCACCAGGTGCTGTAGCTAATCGAGTAGCTCTTGAAGCCTGTGTGAAGGCTCGAAATGAAGGACGTGATCTTGCTCGTGAAGGTAATGAAATTATCCGTGAGGCTAGCAAATGGAGTCCTGAATTAGCTGCTGCTTGCGAAGTATGGAAGGAGATCAAATTTGAATTCGAAGCAATGGATACTATTTGAATGGCGATACATTTATACAAAACTTCTACCCCAAGCACACGCAATGGAACCGTAGACA---GTCAAGTAAAATCCAATCCACGAAATCATTTGATCTATGGACAGCATCGTTGTGGTAAAGGTCGTAATGCCAGAGGAATAATTACCGCAGGGCATAGAGGGGGAGGTCATAAGCGTCTATACCGTCAAATTGATTTTCGACGGAATGAAAAAAACATATATGGTAGAATCGTAACCATAGAATATGACCCTAATCGAAATGCATCCATTTGTCTCATACACTATGGGGATGGTGAGAAAAAATATATTTTACACCCCAGAGGGGCTATAATTGGAGATACCATTGTTTCTGGTACAGAAGTTCCTATCAAAATGGGAAATGCCCTACCTTTGTATGCCCTTAGGCACGGCCATACATAACATAGAAATCACACTCGGAAAGGGTGGACAATTAGCTAGAGCAGCTGGTGCTGTAGCGAAACTAATTGCAAAAGAGGGGAAATCGGCCACATTAAAATTACCTTCTGGGGAGGTCCGTTTGATATCCAAAAACTGCTCGGCAACAGTTGGACAAGTGGGAAATGTTGGGGTAAACCAGAAAAATTTAGGTAGAGCCGGATCTAAATGTTGGCTAGGTAAACGTCCTATAGTAAGAGGAGTAGTTATGAACCCTGTAGACCATCCGCATGGGGGTGGTGAAGGGAGGGCCCCCATTGGTAGAAAAAAACCCGCAACTCCTTGGGGTTTTCCTGCACTTGGAAGAAGAAGTAGAAAAAGGAAGAAATATAGTGATAATTTGATTCTTCGTCGTCGTACTAAATAGATGATTCAACCTCAAACTCATTTGAATGTAGCGGATAACAGCGGAGCACGTGAACTGATGTGTATTCGAATCCTAGGAGCTAGTAATCGACGATATGCTTATATTGGCGACATTGTTGTTGCTGTAATCAAACAAGCAGTACCAAATACGAACTTAGAAAAATCTGAAGTGATCAGAGCTGTAATTGTACGTACTTGTAAACAACTAAAACGTAGCAACGGTATAATAATTCAGTATGATGATAATGCTGCAGTTATAATTGATCAAGAAGGAAATCCAAAAGGAACTCGAATCTTTTGCGCAATCGCCCGGGAATTGAGACAGTTAAATTTCACTAAAATAGTTTCATTAGCACCCCCCAAAGAACCAGATTTCGTAAACAACATAGAGGAAGAATGAAGGGAATATCCTATCGAGGTAATAATATTTGCTTCGGAAGATATGCTCTTCAGGCACTTGAGCCAGCTTGGATAACATCTAGACAAATAGAAGCGGGACGGCGGGCAATGTCAAGAAATGTTCGCCGAGGTGGACAAATATGGGTACGTATTTTTCCAGACAAACCGGTTACAGTAAGACCTACTGAAACACGTATGGGTTCAGGAAAAGGATTTCCCGAATATTGGGTAGCTGTTGTTAAACCTGGGAAAATACTTTATGAAATGGGTGGAGTACCAGAAAATATAGCAAGAAAGGCTATTTCAATAGCATCATCCAAAATGCCGATACGAACTCAATTCATTATTTCAGGATAAATGACCAGAATTAAACGAGGATATATAGCTCACAAACGGAGGACAAAAATTCGTTTCTTCATATCAAGTTTTCGCGGAGCTCATTCAAGACTTACTCGAACTATTACTCAACAGAAATTGAAAGCTTTGGTTTCGGCTCATCGTGATAGAGATAGGAAAAAAAGAGATTTTCGTGGTTTATGGATTAGTCGAATAAATGCAGTAATTCGCGAGAATCAAAAAGTATCTTATATTTATAGTAATTTAATTAATAGTCTATACACGAAGCAATTGCTTCTTAATCGTAAAATAGTTGCACAAATTGCTATATTAAAAGAGAATTGTCTTTTTATGATTGCCGATAATATCCTAAAAACTTAAGTATTCGGTTATTGGGGAAAAATCAATATACTTTTAATGTCGAATCGGGATCAACTAGGACAGAAATAAAGCATTGGGTCGAACTCTTCTTTGATGTCAAAGTAATAGCTATGAATAGTCATCGACTCCCGGTAAAGGGTAGAAGAGTACGACCTATTATGGGACATACAATGCATTACAGACGTATGATCATTACGCTTCAACCGGGTTATTCTATTCCACCTCTTAGAAAGAAAAAATCAACGCCTCGGTTCGTAAAATTTGTGAAAAATGTCGATTGATTCGAAGACGAGGACGAATTATAGTAATTTGTTTCAATCCAAAATGGTTCAAGAGAAATTAAGAGTCTCTACTCGGACACTACAATGGAAATGTGTTGAATCACGAATAGACAGTAAGCGTCTTTATTATGGACGCTTTATTCTGTCCCCACTTATGAAAGGTCAAGCCGATACAATAGGCATTGCAATCCGAAGAATTTTACTCGGAGAAATAGAGGGAACATGTATCACACGTGTAAAATCAGAGAAAATACCACATGAATATTCTACCATAATAGGTATTGAAGAATCAGTACATGAAATTTTCATGAATTTGAAAAAAATTGTATTGAAAAGTAATATGTATGGAACACAGGACGCATGGATTTCTTTCAAAGGTCCTGGATATATAACCGCTCAAGACATCATTTTACCACCCTCGGTGGAAATCGTTGATAATAGACAACATATAGCCAACGTAACAGAACCTGTTAATTTGTGTATTGAATTAAAAATTGAGAGAAATCGTGGGTATCGGATAAAAACATTAAAAAACTTTCAAGACGGAAGTTATGATATAGATGCTAGATTCATGCCTGTTCGAAATGTAAATTATAGTATTCATTCTTATGTCAATGGGAATGAAAAACAAGAAATACTTTTTCTGGAGATATGGACAAACGGAAGTTTAACTCCTAAGGAAGCCCTTTATGAAGCCTCCCAAAATTTGATTGATTTATTTCTTCCCTTTTTACACGCAGAAGAAGATAACTTTCATTTAGAAAAAAATCAAGACAAAGTGACTTTGCCCCTTTTTACTTTTCATGATATATTGGTTAAAGATAAACTAAGGAAAAATAAAAAAGAAATAGCATTGAAATCTATTTTTATTGACCAATTAGAATTACCTCCCAGGATCTATAATTGTCTCAAAAGATCCAATATTCATACATTATTAGAACTTTTGAATAACAGTCAAGAAGACCTTCTGAAATTTGAACATTTTCGCGTAGAAGATGGAAAATCTATATTGGACATTTTAAAAATACGGGAGTGGAAATGAAGAAATGTCTACACTACCTGGATTGAATCAGATACAATTTGAAGGGTTTTGTAGGTTCATTGATCGGGGCTTAACAGAAGGGCTTTTTAAGTTTCCAAAAATTGAGGATACAGATCAAGAAATTGAATTTCAATTATTTGCCGAAACATATCAATTATTAGAACCCTTGATAAACGAAAAAGATGCTGTATATGAATCACTTACATATTCTGCTGAATTATATATATCCGCGGGATTAATTTGGAAAAGTAGTAGAGATATACAAAAACAAACTATTTTTGTTGGAAATATTCCTCTAATGAATTCTCTGGGAACTTCTATAGTAAATGGAATATACAGAATAGTAATCAATCAAATATTGCAAAGTCCTGGTATCTATTACCGTTCAGAATTGGACCCTAACGGAATTCCGGTCTATACTGGCACTATAATATCAGACTGGGGGGGTAGATTAGAATTAGAGATTGATAAAAAAGCAAGGATATGGGCTCGTGTGAGTAGGAAACAGAAAATATCTATTCTAGTTCTATCATCAGCTATGGGTTCGAATTTAAGCGAAATTCTAGAAAATGTTTGTTATCCTGAAATTTTCGTGTCTTTCCTAAATGATAAGGATAAAAAAAAAATTGGGTCAAAAGAAAATGCCATTTTGGAGTTTTATCGACAATTTGCTTGTGTTGGCGGAGATCCGGTATTTTCTGAATCTTTATGGAAAGAATTACAAAAAAAATTTTTTCAACAAAGATGTGAATTAGGAAAAATTGGTCGACGAAATATCAACCAAAAGCTTAATCTTGATATACCCCAGAACAATACATTTTTGTTACCGCGAGATATATTGACAGCTGCGGATCATTTGATTGGCATGAAATTTGGAATGGCTCTACTTGACGATATAAATCATTTGAAAAATAAACGTATTCGTTCTGTAGCAGATCTATTACAAGATCAATTTGGATTGGCCCTGGTTCGTTTAGAAAATATGGTTAGAGGAACTATATGTGGAGCAATTAGACATAAATTGATACCGACTCCTCAGAATTTGGTGACTTCAACTCCATTAACAACGACTTATGAATCTTTTTTTGGATTACACCCATTATCTCAAGTTTTGGATCAAACTAATCCATTGACGGAAATAGTTCATGGGAGAAAATTGAGTTATTTGGGCCCTGGAGGATTGACGGGGCGAACTGCGAGTTTTCGGATACGAGATATCCACCCTAGTCACTATGGACGCATTTGTCCAATTGACACGTCTGAAGGAATCAATGTTGGACTTATTGGATCTCTAGCAATTCATGCGAGGATTGGTATTTGGGGGGCCATAGAAAGTCCATTTTTTGAAATATCCGAAAGATCAAAAAGAATACGCATGCTTTATTTATCACCAAATATAGATGAATACTATAGGGTAGCAACAGGAAATTCTTTAGCACTTACTCGAGATATTCAGGAGGAACAGATTGTTCCAGCCCGATATCGTCAAGAATTTCTTACGATTGCATGGGAACAGGTTCATCTTCGAAGTATTTATCCCTTCCAATATTTTTCTATTGGAGCTTCTCTGATTCCTTTTATCGAACATAATGATGCGAATCGGGCTTTAATGAGTTCTAATATGCAACGTCAAGCAGTTCCGCTTTCTGAGTCCGAAAAATGCATTGTTGGAACTGGATTGGAATGCCAAGTAGCTTTAGATTCAGGGGTTTCCGCTATAGCCGAACACGAGGGAAACATCGTTTATACTGATACTGACAGGATCTTTTTATTTGGTAATGGAGATACTCTAAGTATTCCATTAACAATATATCAACGTTCCAACAAAAATACTTGCATGCAT------CAAAAACCCCAGGTTCACCGAGG------------TAAATGCATCAAAAAGGGACAAATTTTAGCGGATGGTGCTGCTACAGTTGGCGGCGAACTCGCTTTGGGAAAAAACGTATTAGTAGCTTATATGCCATGGGAAGGTTACAATTCTGAAGATGCTGTACTCATTAGTGAGCGCCTGGTTTATGAAGATATTTTTACTTCTTTTCACATACGGAAATATGAAATTCAGACTCATATGACAAGCTATGGTTCTGAAAGAATCACTAATAAAATTCCACATCTAGAAGCCAAATTACTCCGAAATTTAGACAAAAACGGAATTGTGATTCTCGGATCGTGGGTCGAAACGGGCGATGTTTTAGTGGGGAAATTAACACCTCAAATGGCAAAAGAATCCTCGTATTCCCCCGAAGATAGATTATTACGAGCTATACTTGGCATTCAGGTATCCACCTCAAAGGAAACTTGTCTAAAACTACCCATAGGCGGTAGAGGTCGAGTTATTGATGTGAGATGGATCCAAAAAAAGGGGGGTTCCAGTTATAATCCAGAAACGATTCGGATATCTATTTTACAGAAACGTGAAATTAAAGTCGGAGATAAAGTGGCCGGGAGACATGGAAATAAAGGTATCGTTTCTAAAATTTTGTCTAGACAGGATATGCCTTATTTGCAAGACGGAGGACCCGTTGATATGGTCTTCAATCCACTAGGGGTACCTTCACGAATGAATGTAGGACAAATATTTGAATGCTCGCTCGGTTTATCAGGAGGTATGCTAGATAGACATTATCGAATAACACCATTTGATGAGAGGTATGAACAAGAAGCTTCGAGAAAACTAGTGTTTTCTGAATTATATGAAGCCAGTAAACAAACATCTAATCCATGGATATTTGAACCCGAGTATCCTGGAAAAAGCAAAATATTTGATGGAAGAACAGGGAATTCTTTTAAACAGCCTGCTTTAATGGGAAAGACTTATATTTTGAAATTAATTCATCAAGTTGATGATAAAATCCATGGACGTTCCAGTGGACATTATGCACTTGTTACACAACAACCACTTAGAGGAAGGGCTAAGCAGGGAGGACAACGGGTAGGCGAAATGGAGGTTTGGGCCTTGGAAGGATTTGGTGTTGCTCATATTTTACAAGAGATGCTTACTTATAAATCTGATCATATTCAAACTCGCCAAGAAGTACTCGGGACTACGATCATTGGAGGAACAATACCTAAACCTACAGACGCTCCAGAATCTTTTCGATTGCTCGTTCGAGAATTACGATCTTTAGCTATGGAACTGAATCATTTCCTTATATCTGATGATTGATCAGTATAAACATCAACAACTCCGAATTGGATCAGTTTCTCCTCAACAAATAAGTGCTTGGGCAAAAAGAATCTTACCTAATGGAGAGATAGTGGGGGAGGTAAAAAAACCCTATACTTTTCATTATAAAACCAATAAACCTGAAAAAGATGGATTATTTTGTGAAAGAATTTTTGGGCCTATCAAAAGTGGGATTTGTGCTTGTGGAAATTATCGAGTAATCAGAGATAAAAAGGACGACCCAAAATTTTGTGAACAATGCGGAGTAGAATTTATAGATTCTCGAATACGTAGATATCAAATGGGCTATATAAAACTGGCATGTGTAGTAACTCATGCGTGGTATTTGAAACGTCTTCCTAGTTATATCGCAAATCTTTTAGATAAACCTCTAAAAGAATTAGAAAGTCTAGTATACGGCGATGTGTCGTTTGCTAGACCCGTAGTTAAAAAACCCACTTTCTTACGATTACGAGGTTCATTCGAATATGAAATCCAATCTTGGAAACACAGCATACCACTTTTTTTTACTACCCGAGGTTTTGATATATTTCGAAATCGAGAAATTTCAAGCGGAGCTGTTGCTATCCGAGAACAATTAGCCGATCTGGATTTGAGAATTATTATGGATTATTCGTTGATAGAATGGAAAGAATTAGGGAAAGAGGGATCCCCGGACAATGAAAACGAATGGGAAGATCGAAAAGTTGGAAGAAGAAAGAATTTTTTGGTTCGGCGTATAGAATTAGCTAAGCATTTTATACGAACAAATATAGAACCAGAATGGATGGTTTTATGTCTCTTACCAGTTCTTCCTCCCGAATTGAGACCGATTATTCAAATAGATGGGGGCAAATTAATGAGCTCAGATATTAATGAACTATATAGAAGAGTTATCTATCGGAATAATACTCTTATCGATCTATTAACAACAAGTAGATCTACTCCAGGAGAATTAGTAATATGTCAGGAGAAATTGGTACAAGCAGCCGTGGATACACTTCTTGATAATGGAATCCGCGGACAACCGATGAGGGACGGTCATAATAAGGTTTACAAATCTTTTTCTGATATAATCGAGGGTAAAGAGGGAAGATTTCGCGAGACCCTACTTGGGAAACGGGTTGATTATTCAGGTCGTTCTGTCATTATTGTAGGTCCATCACTTTCATTACATAGATGTGGATTGCCCGGCGAAATAGCAATAGAACTTTTCCAGACATTTCTAATTCGTGATCTAATTCGAAAACATTTTGCTTCCAACATAGGAATTGCTAAGAGTAAAATTCGGCAAAAAGAACCGATTGTATGGGAAATACTTCAAGAAGTTATGCAGGGACATCCCGTATTGCTAAATAGAGCACCTACTCTGCATAGATTAGGTATACAGGCATTCCAACCCATTTTAGTAGAGGGGCGTGCTATTTGTTTGCATCCATTAGTTTGTAAGGGATTCAATGCAGACTTTGATGGCGATCAAATGGCTGTTCATGTGCCTTTATCCTTAGAAGCTCAAGCAGAAGCACGTTTACTTATGTTTTCTCATACAAACCTCTTGTCTCCAGCTATCGCGGATCCAATTTCTGTACCAACTCAAGATATGCTTATTGGACTTTACATATTAACGAATGGGAATCGTCGGGGTATTTCTTCAAATAGGTATAATCCACAGAATTCCCCAAAAAAACTATAAGTATACGAAAAAAAAAGAACCTTTTTTTTGGAATTCCTATGATGCAATTGGAGCTTATCAACAGAAAAGAATAACCTTCGATAGTCCTTTGTGGCTCCGGTGGCGACTAGATCTACGCATTATTTCGTCAAGAGAAGTTCCTATCGAAGTTCACTATGAATCTTTAGGCACCTATCATGAAATTTATGGGCATTATCTAGTAGTAAGAAGTACAAAAAAACAAATTCGTTCTATTTACATTCGAACCAACGTAGGTCATATTTCTTTTTATCGAGAAATCGAAGAAGCTGTACAAGGTTTTTGCCGAGCCTATTCATATGGTATCTAAATGGCAGAACGGACCAATCTAATGTTTCACAATAAAGTGATAGGTGGAACTGCCATTAAACGACTTATTAGCAGATTAATAGATCACTTCGGAATGGCATATACATCACATATCCTGGATCAAGTCAAGACTCTGGGATTCCGCCAAGCTACGGCTACATCCATTTCATTAGGAATTGATGACCTTTTAACAATACCTTCGAAAGGATGGCTAGTCCGAGATGCTGAACACCAAAATTTGATTTTGGAAAAACAGCATCATTATGGAAATGTACATGCAGTAGAAAAATTACGCCAATCCATTGAGATATGGTATGCTACAAGTGAATATTTTCGACAAGAAATGAATCCTAATTTTAGAATGACCGATCCTTTTAATCCAGTCCATATAATGTCCTTTTCGGGAGCTAGAGGAAATGCATCTCAAGTACACCAATTAGTAGGTATGAGAGGATTAATGTCGGATCCACAAGGACAAATGATTGATTTACCTATTCAAAGCAATTTACGCGAAGGGCTATCTTTAACAGAATATATAATTTCTTGCTACGGAGCTCGTAAAGGGGTTGTAGATACTGCTGTACGAACATCAGATGCTGGATATCTTACACGTAGACTTGTTGAAGTGGTTCAACATATTGTTATACGTCGAACAGATTGTGGTACCATTCGAGGAATTTCAGTAAATACCCAGAATGAAACGATGCCGGAAAGTAGTTGGACACAAACATTAATTGGTCGTGTATTAGCAGACGATATATACAGAGGTTCACGATGCATTGCCATTAGAAATCAAGATATTGGAATTGGACTTTTCAATCGATTGAAAACCTTTCAAACACAACCAATATCTATACGAACTCCTTTTACCTGTAGGAATACATCTTGGATCTGTCGATTGTGTTATGGTCAAAGTCCTACTCAAGGTCACTTGGTGGAATTAGGAGAAGCTGTAGGTATTATTGCGGGCCAATCCATTGGAGAACCGGGCACTCAATTAACATTAAGAACTTTTCATACTGGCGGAGTATTCACAGGGGGGACTGCCGAACAGGTGCGAGCACCTTATAATGGAAAAATTAAATTCAATGAGGATTTGGTTCATCCTACACGTACACGTCACGGGCATCCTGCTTTTCTATGTTATATAGACTTGTATGTTAGTATTGAAAATGGTGACATTATACATAATGTGACTATTCCACCAAAAAGTTTTCTATTAGTTCAAAATAATCAATATGTAAAATCAGAACAAGTGATTGCCGAGATTCTCGCAGGAACATATACTTTTAATTTAAAAGAAAAAGTTCGAAAACATGTTTATTCTGACTTAGAAGGAGAAATGCATTGGAGTACGGATGTGTATCATGCATCAGAATTTAAATATAGTAATGTCCATATCTTACCAAAAACAAGTCATTTATGGATTTTATCAGGAAAATCAGACAGATCCGCTTCAGTCTCTTTTTCAACAAGATCAATTGAACATTCATTATCTTTCTACAGGAGAAAGAGATATTTGTAACCATTTAGCAAGTAATAATAAAGTAAGACATAATTTGTTTCGTTTCACTCCTTCTGAAAAAAAAGAAAGAAGGATTTCAGATTATTCAAAAAATAATCAAATCCTATGTAAAGATCATTGTCATTTTACACATCCTGCTATTTTTCACGATACTACGGATTTATTAGCAAAGAGGCGGAGAAATCGATTCATTATTCCATTTCAATTCCAATCGATTCAAGAACGAGACAAAGCACTAATGTTAGCTTCCAGTATCTCGATTGAAATACCAATCCATGGTATTTTTCGTAGAAATAGTATTTTTGCTTATTTCGATGATCCTCAATACCGAACACAGAGCTCGGGTATTACTAAATATAGGACTATTGATATAAATTACATTTTTAAAAAAGAGGATTTTTTAATCGAGTATCCAGGAATTCAAGAATTTAAGACAAAATACCAAATTAAAGTAGATCAATTTTTTTTCATTCCCGAAGAAGTGTATATTTTACCAGAATTTTCTTCCATAATGGTACGGAACAATAGTATTATTGAAGTAGATACACCAATCACTGTAAATATAAGAAGTCAAGTAAGCGGGTTGGTTCGATTGGAGAAGAAAAAAAAAAAGATTCAATTAAAAATATTTTCCGGGAATATCTATTTTCCCGGAGAAATGGATAAGATATCCCGACACAGTGCCATGTTGATACCACCGAG---AACGGTTGGATCTATGCCCAATGGATCACAATTATGAAAAAAAAGTATTTTGTTTTGGTTCGACCGGTAATTTTATATGAAATAGCAGATAGGATCAATTTAATCCAATTTTTTTCCCAAGATATGTTACAAGAAAGAGATAATTTGGAACTTCAAATTATTCATTATATTCTTTCTGGAAATGGAAAATCAATTCGGGGAA--TCTAATACAAGTATTCAATTAGTTCGGACTTGTTTAGTCTTAAATTGGGATCAAGACAAAAAATTGTCTTCTATCGAAAAAGGGCATGCTTCTTTTGTTGAACTAAGTATAAAAGGTTTGGTTAGATATTTCTTAAAAATGGACTTAGGAAAATCCCATATTTCATATATAAGAAAAAGGAAAGATCCGCTCGGTTCAAGATTTATCTTGGATAATGAGTCGGACTGGACCAACATCAATCCATTTTTTTTTATAGATCCGAGGGAAAAAGTTCAACAATCACTTAGTCAAAATCATGGAACTATTCATATGTTGTTGAATAGAAATGAGAAATGCCGATCTTTAATAATTTTGTCATCATCGAATTGTTTTCAAATACGATCATTCCACGATGGAAAATATTACAATGGGATAAAAGAAGAAATAAATCCAATTCAAAGAGATCCTCTGATTCCAATTCAAAATTCGTTAGGTCCTTTAGGAATAGCCCTTCAAGTTGCCCATTTTTAT---TTTTACCTTTTAATTACTAATAATCAGATCTCGATAAATAAAAACGGGCAACTTGACAAATTAAAAGAAACTTTTCAAGTATTCAAATATTATTTAATAGACGAAAACGAGATCATTTATAAATCTGATCTATCTAGTAACATCCTTTTAAATCCATTCTATTTGAATTGGCATTTTTTCCATCATAATTATTGTGGTTTCCCATAATAAGTCTTGGTCAATTTATTTGCGAAAATGTATGTATAGTTCAAACGAAAAATGAACCACACCTTAAATCGGGTCAAATTCTAACTGTTCAAATGGATTCTGTAGGAATAAGATCGGCTAACCCTTATTTGGCGACTCCTGGAACAACTGTTCATGGTCATTATGGAGAAATACTTTCTGAAGGAGATATATTAGTTACATTTATATATCAAAAATCGAGATCAGGTGATATAACACAAGGTCTTCCAAAAGTAGAACAGGTATTGGAAGTTCGTTCGATTGATTCAATATCCATAAACCTAGAAAAGAGAGTGGATACTTGGAATGGGCGTATAACAAGAATTCTTGGCATTCCTTGGGGATTCTTCATTAGTGCTGAGCTAACTATAGCGCAAAGTCGTATTTCTTTGGTTAATCAAATTCAAAAAGTTTATCGATCCCAGGGAGTTCACATTCATAATAGACATATAGAAATTATTGTGCGTCAAATAACATCAAAAGTATTGGTTTCAGAAGATGGAATGTCTAATGTTTTTTTGCCTGGCGAACTAATTGGATTGTTGCGGGCCGAACGAGCTGGGCGTTCCTTAGAAGAGTCGATCTGCTATCGAGTTCTATTATTGGGGATAACAAAAACATCTTTGAATACTCAAAGTTTCATATCTGAAGCAAGTTTTCAAGAAACTGCTAGAGTTTTATCAAAAGCCGCTCTCCGGGGTCGCATAGATTGGTTGAAAGGTCTGAAAGAGAACGTTGTTTTAGGGGGAATGATGCCAGTTGGTACTGGATTCAAAAGAATAATATACCGTTCAAA------GCAAAGGCAATATAACAAGATTACCCCGGAAACAA-AAAAAAGAATTTATGTGA--CGGTACTAGAAAATGGAATCCTAAAATGTCACCTTATATTTCTGCAAAGCGTAAGGGTATTCATATTACAAATCTTATTAGAACTGCTCGGTTTTTATCAGAATCTTGTGATTTAGTTTTTGATGCAGCAAGTGGGGGAAAACAATTCTTAATTGTTGGTACAAAAAAAAAAGCAGCTGATTCAGTAGCGCGGGCTGCAATAAGAGCTCGGTGTCATTATGTTAATAAAAAATGGCTCGGCGGTATGTTAACGAATTGGTATACTACAAAAACACGACTTCAAAAGTTCAGGGACTTGAGAATGCAACAAAAGACGGGGAGATTTCATAGTTTTCCAAAAAAAGATGCCGCTATATTGAAGAGACAATTAGCTCAATTGGAAACATATCTTGGCGGCATTAAATATATGAAGGGCTTACCAGATATTGTAATAATCGTCGATCAACAAGAAGAATATACGGCTCTTCGAGAATGTATAACTTTGGAAATTCCAACAATTTGTTTAATTGATACAAATAGTGACCCGGACCTCGCTGATATTTCAATTCCAGCTAATGATGATGCTATAGCCTCAATTCGATTAATTCTTAACAAATTAGTTTTTGCAATTTGTGAGGGTCGGTCTAGATATATACGAAATTCAAATCCGCTTGGTTTCAGACTTGGTACAACTCAAAGTCATGATTCTATTTGGTTTGCACAACCAACAAAATATTCTGAGAATATACAAGAAGATAAAAAAATACGAGATTGGATAAAAAATTTTATACAAAAAAATAGAAGAATATCCTCGGGTGTCGAGGGAATTGGAGAGATAAAGATTCAAAAAAGAATCGATCTGATTCAAGTCATAATATATATGGGATTTCCAAAGTTATTAATAGAGGGTAAGCCTCAAAAAATCGAAGAATTACAGACGAATATGCACAAAAAACTGAATTGTGTGAATAGAAAACTAAACATTGCTATTGTAAAAGTTACAAATGCTTATAAACACCCTAATATTCTTGCAGAATTTATAGCTGGACAATTAAAGAATAGAGTTTCATTTCGTAAAGCAATGAAAAAAGCTATTGAATTAACTGAACAAGCAGGTACAAAAGGAGTTCAAGTACAGATTGCAGGACGTATTGATGGAAAAGAAATTGCACGTGTCGAATGGATCAGAGAAGGTAGGGTTCCTCTCCAAACCATTCGAGCTAAAATTGAATATTGTTGTTATACAGTTCGAACTATTTATGGAGTTTTAGGGATAAAAGTTTGGATATTGTTACAGAGGACCTCGTTTCAAAAAAATACGTCGTCTAGGATATTTACCAGGACTTACTAGTAAAAGGCCAACAGTCAAAAACGAATTTCGAAATCAATTGCGCTTCAGTAAAAAATCTCAATATCGTATTCGTTTAGAAGAAAAACAAAAATTGCGTTTTCATTATGGTCTTACAGAACGACAATTGCTTAAATACGTTCGTATCTCCGGAAAAGCTAAAGGATCAACTGGTCAGGTTTTATTACAACTACTTGAAATGCGCTTGGATAACATACTTTTTCGATTGGGTATGGCTGCGACTATTCCTCAAGCCCGCCAATTTATAAACCATAGACATGTTTTAGTTAATGGTCGTATAGTGGATATACCAAGTTATCGTTGCAAACCTCAAGATATTATTACAGCAAAGGATGAACAAAAATCAAAAACTCTGATTCAAAATTATCTTGATTCAGCCCCCCATGAGAAATTGCCAAATCATTTGACTGTTCACCCTTTCCAATATAAAGGTTTAATTAATCAAATAATAGATAATAAATGGGTTGGTTTGAAAATAAATGAATTACTGGTTGTAGAATATTATTCTCGTCAAACTTAAATGTCACGGCGAGGTACTGCAGAAGAAAAAACCGCAAAATCCGATCCAATTTATCGTAATCGATTAGTTAACATGTTGGTTAACCGTATTCTGAAACACGGAAAAAAATCATTGGCTTATCAAATTCTCTATCGAGCTATGAAAAAGATTCAACAAAAGACAGAAACAAATCCACTATCTGTTTTACGTCAAGCAATACGTGGAGTAACTCCCGATATAGCAGTAAAAGCAAGACGCGTAGGCGGATCAACTCATCAAGTTCCCGTTGAAATAGGATCCGCACAAGGAAAAGCACTTGCCATTCGTTGGTTATTGGGGGCATCCCGAAAACGTCCGGGTCGAAATATGGCTTTCAAATTAAGTTCCGAATTAGTGGATGCTGCCAAAGGTAGTGGCGATGCCATACGCAAAAAGGAAGAGACTCATAGAATGGCAGAGGCAAATAGAGCTTTTGCACATTTTCGTTAAATGGGGAAGGACACTATCGCCAACATAATAACCTATATACGAAATGCTGACATGAATAAAAAAGGAATGGTTCAATTACCTTTTACTAACATTACAGAAAAAACTGTAAAAATACTTTTACGAGAGGGTTTTGTTGAAAACATCAGAAAACATAGAGAAAACGACAAATATTTTTTAGTTTTAACTCTACGGTATCGAAGAAATAGAAAAGAATCATATAAAAGTTTTTTCAATTTAAAACGAATAAGTACACCTGGTCTACGAATATATTACAATTATCAACAAATCCCTCGAATTTTAGGAGGCATGGGGATTGTCATTCTTTCAACTTCTAGAGGTATAATGACAGATCGAGAGGCTCGATTAGAAAAAATCGGCGGCGAAGTTTTATGTTATATATGGTAAATGGCAAAATCAATACCTAAAAAAGGTTCGCGTAAAAATGTACGTATTGGTTCGCGTAATCATACTCGTAAAATACCAAAGGGAATTATTCATGTTCAAGCTAGTTTCAACAATACTATTGTGACTATTACAGATGTACGAGGTCGGGTGATTTCTTGGTCCTCCGCGGGTACTTGTGGATTCAAGGGTACACGAAGGGGAACACCTTTTGCCGCTCAAACTGCAGCAGGAAATGCTATTCGAACAGTATCGGATCAAGGCATGCAACGAGCAGAAATCATGATAAAAGGGCCTGGCCTCGGAAGAGATGCAGCATTAAGAGCTATTCGTAGAAGTGGTATACTATTAAATTTTATACGAGATGTAACTCCTATGCCACATAATGGATGTAGGTCTCCTAAAAAAAGACGTGTATAACGTCGTTAAGTGAGAAATGGGAAATTCATGGAAAATTAGAATCACTACCGCGTAATAGTGCACCTATACGTCTTCATCGACGTTGTTTTTCGACCGGAAGACCGAGAGCTAATTATCGAGACTTTGGATTATCTGGACACATACTTCGGGAAATGGTTCATGCATGTTTCTTGCCGGGTGCAACAAGATCCAGTTGGTAAATGGTAAAAAAGTCATTTATATCTGTTATTTCACAAGAAAAAAAAGGAAAAAAACCAGGATTGGTTGAATTTCAAATATTCAAATTTACCAATAGAATACGAAGACTTACTTCACATTTTGAATTGCACCGAAAAGACTATTCATCCCAAAGAGGTTTACGTAAAATTTTGGGAAAACGGCAAAGATTACTGTCTTATTTGTCAAAGAAAGATGGAATACGGTATAAAAAATTAATCAATCAGTTTAATATTCGGCAGTCACAAATTCGTTCTAAAAAAAAATCCTTTTGTAGCGAATCATTTATTAAGAAAAATAAAGAAGCTTAACACAAAAGCGGAAAAAGATATAATATTAACTTGGTCCAGAGCATCTACCATTATACCTACAATGATTGGCCATACCATTGCTATCCATAATGGAAAAGAACATTTACCTATTTATATAACAGATCGTATGGTAGGCCATAAATTAGGAGAATTTTCACCTACTCTAAACTTCCGAGGACATGCGAAAAATGATAATAGATCTCGTCGTTAAATGCCTAGATCTCGGATAAATGAAAATTTTATTGATAAGACCTTTTCAATTGTAGCCAATATCTTATTACGAATAATTCCGACAACTTCAGGAGAAAAAAGGGCATTCACTTATTACAGAGATGG-ATGTCAGCTCAATCTGAAGGAAATTATGCAGAAGCTTTACAGAATTATTATGAGGCTATGCGACTGGAAATTGATCCCTATGATCGAAGTTATATACTTTATAACATAGGCCTTATTCACACAAGTAACGGAGAACATACTAAAGCTTTGGAATATTATTTTCGGGCGCTCGAACGAAACCCATTTTTACCCCAAGCTTTTAATAATATGGCCGTGATCTGTCATTACCGAGGAGAACAGGCCATTCGACAGGGAGACTCAGAAGTTGCGGAGTCTTGGTTTAATCAAGCCGCTGAATATTGGAAACAAGCTATAGCTCTTACCCCCGGTAATTATATTGCAGCACAGAATTGGTTGAAGATCACAGGGCGTTTTGAATAA
>Caj.cajan_cds
ATGGTAACCATTCGTGCAGATGAAATAAGTAAAATTATCCGTGAACGCATTGAGCAATATAATACCGAAGTAAAAATTGTAAATACGGGTACCGTACTTCAAGTAGGCGATGGTATTGCTCGTATTTATGGTCTTGATGAAGTAATGGCGGGTGAATTAGTGGAATTTGAAGAGGGTACAATAGGCATTGCTTTGAATTTGGAATCCAAAAATGTTGGTGTTGTATTAATGGGTGATGGTTTGATGATACAAGAGGGAAGTTCGGTAAAAGCAACAGGAAGAATTGCTCAGATACCAGTAAGTGAGGCTTATTTGGGTCGTGTTATAAATGCCCTGGCTAAACCCATTGACGGTCGAGGAGAAATTTCAGCTTCGGAATCTCGCTTAATCGAATCTCCCGCTCCCGGTATTATTTCCAGACGTTCCGTATATGAGCCTCTCCAAACAGGACTTATTGCTATTGATTCGATGATCCCCATAGGACGTGGCCAGCGAGAATTAATTATTGGAGACAGACAAACGGGTAAAACAGCAGTAGCCACAGATACAATTCTCAATCAACAGGGACAAAATGTAATATGCGTTTATGTAGCTGTTGGTCAAAAAGCATCTTCTGTGGCTCAAGTGGTGACTACCTTACAAGAAAGAGGAGCAATGGACTACACTATTGTAGTAGCTGAAACAGCGGATTCTCCAGCTACATTACAATACCTTGCCCCTTATACAGGAGCAGCTCTGGCTGAATATTTTATGTACCGTGAACGTCACACTTTAATTATTTATGACGATCCCTCCAAACAAGCACAGGCTTATCGCCAAATGTCTCTTCTATTACGAAGACCGCCTGGTCGCGAAGCTTATCCAGGGGATGTTTTTTATTTGCATTCGCGTCTTTTGGAAAGAGCCGCTAAATTAAGTTCTCAGTTAGGCGAAGGAAGTATGACTGCTTTACCAATTGTGGAAACCCAATCGGGAGATGTTTCAGCTTATATTCCTACTAATGTAATTTCCATTACAGATGGCCAAATATTCTTATCCGCCGATCTATTCAATGCTGGAATCAGACCCGCTATTAATGTCGGTATTTCCGTTTCCAGAGTAGGATCGGCAGCTCAAATTAAAGCCATGAAACAAGTCGCTGGTAAATTAAAATTGGAATTAGCACAATTCGCAGAATTAGAAGCTTTTGCACAATTCGCTTCTGATCTCGATAAAGCTACTCAAAATCAATTAGCAAGAGGTCAACGATTGCGCGAGTTGCTTAAACAATCCCAATCAGCTCCTCTTACCGTGGAAGAACAAATAATAACTATTTATACCGGAACGAATGGTTATCTTGATTCATTAGAAATTGGACAGGTAAGGAAATTTCTCGTTGAGTTACGCGCTTACTTAAAGACGAATAAACCTCAATTCAAAGAAATCATATCTTCTACCAAGACATTCACTGGGGAAGCAGAAGACCTTTTGAAGGAAGCTATTCAGGAACAGATGGAACTCTTTTTACTCCAGGAACAAGTAGAAAAAAATTGAATGCGAATAAATCCTACTACTTCTGGTCCTGAGGTTTCTGCGCTTGAAAAAAAAAATCTGGGACGTATCGCCCAAATAATTGGTCCGGTACTAGATGTAGCCTTTCCCCCAGGGAAGATGCCTAATATTTACAACGCTTTGGTAGTTAAGGGTCGAGATAATGTTGGTCAACAAATTAACGTGACTTGTGAAGTACAGCAATTATTAGGAAATAATCGAGTTAGAGCTGTAGCTATGAGTGCTACAGATGGTCTAATGAGAGGAATGGAAGTGATTGACACAGGAGCTCCCTTAAGTGTTCCAGTAGGCGGAGCAACTCTAGGACGAATTTTCAACGTACTTGGAGAGCCTATTGATAATTTAGGTCCTGTAGATACTCGCACAACATCTCCCATTCATAGATCTGCGCCTGCCTTTATCCAATTAGATACAAAATTATCTATTTTTGAAACAGGAATAAAAGTAGTAGATCTTTTAGCCCCTTATCGGCGTGGAGGAAAAATAGGACTTTTCGGTGGAGCCGGAGTAGGTAAAACAGTACTCATTATGGAATTGATCAATAACATTGCCAAAGCTCATGGAGGTGTATCTGTATTTGGCGGAGTAGGTGAGCGTACTCGTGAGGGAAATGATCTTTATATGGAAATGAAAGAATCCGGAGTAATTAATGAAAAAAATATTGCAGAATCTAAAGTAGCTCTAGTATACGGTCAAATGAATGAACCGCCCGGAGCTCGTATGAGAGTGGGTTTAACTGCCCTAACTATGGCGGAATATTTTCGAGATGTCAACGAACAAGATGTACTTCTATTTATCGACAATATATTCCGCTTCGTCCAAGCAGGATCTGAAGTATCTGCCTTATTGGGTCGAATGCCCTCTGCTGTGGGTTATCAACCCACTCTTAGTACTGAAATGGGTTCTTTACAAGAAAGAATTACTTCTACCAAAGAAGGGTCCATAACTTCTATTCAAGCAGTTTATGTACCCGCAGACGATTTAACCGATCCTGCCCCTGCTACGACATTTGCACATTTAGATGCTACTACTGTACTATCAAGAGGATTAGCGGCCAAAGGTATCTATCCAGCAGTAGATCCTTTAGATTCAACGTCAACTATGCTCCAACCTCGGATCGTTGGTGAAGAACATTATGAGACTGCACAAAGAGTTAAACAAACTTTACAACGTTACAAAGAACTTCAGGACATTATCGCTATTCTTGGCTTGGACGAATTATCCGAAGAAGATCGCTTAACTGTAGCAAGAGCACGAAAAATTGAGCGTTTCTTATCACAACCTTTTTTCGTAGCAGAAGTTTTTACAGGTTCGCCGGGGAAATATGTTGGTCTAGCAGAAACAATTAGAGGGTTTAAATTGATTCTTTCTGGAGAATTAGATGGTCTTCCTGAACAAGCCTTTTATTTGGTAGGTAATATCGATGAAGCTACTGCGAAGGCTACGAACTTAGAAATGGAGAGCAAATTGAAGAATGACTTTAAATCTTTGTGTACTGACTCCTAATCGAATTGTTTGGGATTCAGAAGTGAAGGAAATCATTTTACCTACTAATAGCGGACAAATTGGAGTATTACCAAATCATGCGCCTATTGCCACAGCTGTAGATATAGGTATTTTGAGAATACG---CCTTAAAGACCAATGGTTAATGATGGCTCTGATGGGCGGTTTTGCTAGAATAAACAATAATGAGATCACTGTTTTAGTAAATGATGCGGAAAAGGGTAGTGACATTGATCCACAAGAAGCACAGCAAACTCTTAAAATAGCAGAAGCTAATTTGAATAAGGCTGAAGGCAAGAGACAAAAAATTGAGGCAAATCTAGCTCTTAGACGAGCTAGGACACGAGTAGAGGCTATCAATGTGATTTCGTAAATGAAAAATATAACCGATTCTTTCCTTTGTTTGGGCTATTGGCCATCCGCCGGAAGTTTCGGGTTTAATACCGATATTTTAGCAACAAATCCAATAAATCTAAGTGTAGTGTTAGGTGTATTGGTTTTTTTTGGAAAGGGAGTG------------------------TTAAGTGATTTATTAGATAATCGAAAACAGAGAATCTTGAGAACTATTCGAAATTCAGAAGAACTACGGGAAGGGGCGATTGAACAGCTGGAAAAAGCCCAGGCACGTTTAAGGAAAGTTGAAACGGAAGCAGATCGGTTTCGGGTGAATGGCTATTCTGAGATCGAACGAGAAAAATTGAATTTAATTAATTCAATTTATACAACTTTAGAACAATTAGAAAATTACAAAAACGAAGCCATTCATTTTGAACAACAAAGAGTGATTAATCAAGTCCGACAACGGGTTTTACAACAAGCCTTACAGGGAGCTCTAGGAACTCTAAATAGTTGCTTGAACAACGAGTTACATTTTCGTACTGTCAATGTTAACATTGGCATGTTTGGGACGATGAAAGAAGCTGCTTCCGTTATTGCTGCTGGCTTGGCCGTAGGGCTTGCGTCTATTGGACCTGGGGTTGGTCAAGGCACTGCTGCAGGGCAAGCTGTAGAAGGGATTGCACGACAACCAGAGGCAGAAGGGAAAATACGTGGTACTTTATTGCTTAGTCTGGCTTTTATGGAAGCTTTAACAATTTATGGGCTGGTTGTAGCATTAGCGCTTTTATTTGCTAATCCTTTTGTTTAAATGAATGTTTTATTATGTTCTATCAACACAT---TCAAAAGATTATACGATATATCTGCTGTGGAAGTAGGTCAACATTTCTATTGGCAAATAGGGAGTTTCCAAGTACATGCCCAAGTACTTATTACTTCTTGGGTTGTAATTGCTTTCTTATTAGTTTCAGCCATTCTAGTTATTCGAAATCTGCAAACCATTCCCACTTTCGGTCAGAATTTCTTTGAATATGTTCTTGAATTCATTCGAGACGTGAGCAAAACTCAGATTGGAGAAGAATATGGTCCGTGGGTTCCTTTTATTGGAACTATGTTTCTATTTATTTTTGTTTCTAATTGGTCAGGGGCTCTTTTGCCTTGGAAAATCATACAATTACCTCATGGGGAATTAGCTGCACCCACAAACGATATAAATACTACCGTTGCATTAGCTTTACTTACATCTGTTGCATATTTCTATGCGGGTCTTTCAAAAAAAGGATTAGCTTATTTTAGTAAATACATCCAACCAACTCCAATCCTTTTACCGATTAACATCTTAGAAGATTTCACAAAACCCTTATCACTTAGTTTTCGACTTTTCGGAAATATATTAGCTGATGAATTAGTAGTTGTTGTTCTTGTTTCGTTAGTACCTTTAGTAGTTCCTATACCTGTCATGTTCCTTGGATTATTTACAAGCGGTATTCAAGCTCTAATTTTTGCTACTTTAGCTGCGGCTTATATAGGTGAATCCATGGAAGGCCACCATTGAATGGTATTT---TCAACTTTAGAGCATATATTAACTCATATATCGTTTTCAGTCGTATCCATTTTAATTTCAATTCATTTGATAACCTTATTATTATTCAATGAAATCATAGGATTATCTGATTTGTCCAAAAAAGGCATAATAATAACTTTTTTTTGTATAACGGGATTGTTATTTACTCGTTGGTTTTTTTCGGGCCATTTACCATTTAGTGATTTATATGAATCATTAATATTTCTTTCATGGACTTTTTCCATTTTTGATATAGTTCCTTACTTTAAAAAACATAAAAACTACTAT---------------TTAAATACAATAATCACACCAAGTGTTATTTTTACCCAAGGCTTTGCTACTTCGGGTCTTTTAACCGAAATGCATGAATCCTTAATATTAGTACCTGCTTTACAGTCTCATTGGTTAATGATGCATGTAAGTATGATGATATTGGGTTATGCAACTCTTTTATGTGGATCATTATTATCAGTAGCTATTTTAGTCATTATATTTCAAGAACTCTTCGTCTTATAGAAATTATTTTAGATCTCAATTTATTCAACAATTGGATCATTGGGGTTACCGTACTATTAGTCTAGGTTTTATCTTTTTAACGATAGGTATTATTTCAGGAGCAGTATGGGCTAATGAGGCATGGGGATCATATTGGAATTGGGATCCAAAAGAAACTTGGGCTTTTATTACTTGGACTATATTCGCGATTTATTTACATACTAGAAAAAATAAAAAATTG------GAAGATATAAATTCTTCAATAGTAGCCTCTATGGGCTTTCTTATAATTTGGGTATGTTATTTAGGAATAAATCTTTTAGGAATAGGACTACATAGTTATGGTTCATTTACACCTAAAAAAGAAAACATTCATTCCTCTTCTATATCTTACATCCATAGTCTTTTTGCCCTGGTGTATATCATTCACATTTAAGAAAAGTATTGAATCTTGGTTTATTAATTGGTGGAATACTAGGCAATCCGAAATTTTCTTGAATGAGATTCACGAAAATAGTATTCTAAAAAAATTCATAGAATTTGAGGAACTTTTTTTTTTAGATGAAATGTTAAAGGAATGTCCGGAAACACATTTACAAAACCTTCGTACCGGAATCTATAAAGAAACAATCCAATTAATCAAAACGCACAACGAAGATCGTATCAATACGATTTTGAACTTCTCGACAAATATAATATATTTCTTTATTCTAAGTGGTTATTCCATTCTTGGTAATCAAGAACTTGTTCTTATTAACTCTTGGGTTCGAGAATTTATATATAATTTAAGTGACACAATAAAAGCTTTTTCTATTCTTCTATTAACTGATTTATGTATAGGATTCCATTCAACCCATGGTTGGGAACTAATGATTGGTTTCGTCTATAAAGATTTTGGATTTGCTCAAAATGATCAAATAATATCTGGTCTTGTTTCCACTTTTCCAGTTATTTTAGATACAATTTTAAAATATTTTATTTTCCGTTATTTAAATCGCGTATCTCCATCACTTGTAGTAATTTATCATTCAATGAATGACTGACAATCGACTTTATCGAGAAAGATTACTTTTTTTAGGTCAAGAGGTTGATAGTGAAATATCGAATCAACTTATTGGTCTTATGGTATATCTCAGTATAGAGGACGATAATAAAGATTTGTATCTGTTTATAAATTCTCCGGGAGGGTGGGTAATCCCCGGAATAGCTATTTATGATACTATGCAATTTGTACAACCAGATGTACAAACAGTATGTATGGGATTAGCCGCTTCAATGGGATCCTTTATTCTGGCAGGAGGAGAAATTACCAAACGTTTAGCATTCCCTCACGCTATGATCCACCAACCCGCTAGTTCTTTTTATGAGGCACAAGCGGGAGAATTTATCCTGGAAGCAGAAGAACTACTGAAAATGCGTGAAACTATCACAAGGGTTTATGTACAAAGAACAAGCAAACCTTTATGGGTTATATCCGAAGACATGGAAAGGGATGTTTTTATGTCAGCAGCAGAAGCCCAAGCTCACGGAATTGTAGATCTTGTAGCAGTTG---AAATGGAGGAATATCAAGCATATTTAGAACTCCATAGATCTCGCTACCAGGACATCTTATACCCACTTTTTTTTCGGGAGTATATTTATGGACTCGCTTATGGTCATG---------GGTCCTTTTTTGTAGAAAATTTAGGTTATAACAATCCATTTAGTTTACTAATTGTAAAACGTTTAATTACTCGAATGTGTCAACAGACTCATTTGATCATTTTTGCTAAAGATTCTAACCAAAATCCTTTGGGGTTTTATAAC---AATAATTTTTATTCTCAAATAATATTAGAAGGTTTTGTTGTCGTTGTGGAGATTCTATTTTCCCTACAATTATTTATCTCTTCCTTAAAGGAATTAGAAATCGTAAAATCTTATAATAATTTGCGATCAATTCATTCTATTTTTCCCTTTTTAGAAGATAAATTTATATATTTAAATCATGAGTCAGATATACGAATACCCTATCCTATCCATCTGGAAATCTTGGTTCAAATCCTTCGATATTGGATAAAAGATGTCTCTTTCTTTCATTTATTAAGGTTG--------------TTGTAATTGGAATAGTCTTTTTACTCCAAAAAAATGGATTTCTACTTTTTT---TTCAAAAAGTAATCCAAGATTTTTCTTGTTCTTATATAATTTATACGTCCGGGAATCAGAATCTATCTTTCTTTTTTTACGTAACAAATCCTCTCAGTTACGATTAAAATATTTTCACGTTTTTTTTGAGCGAATTTTGTTCTATGAAAAAATAGAATATCTTGTAGAAGTATTTACTACGGATTTTTCATATACCTTATCATTC------TTCAAGGATCCTTTCATCCATTATGTTAGATATCAAGGAAAATCCATTCTGGTTTCAAAGAATACTCCTCTTTTGATAAATAAATGGAAATACTATTTTATCTATTTATGGCAATGTCATTTTGATATTTGGTCTCAATCAGTAACGATTCATATAAACCAATTATCCCAGCATTCATTTCACTTTTTGGGCTATTTTTTAAGTATTCGGCTAAATATTTCAGTGGTACGAAGTCAAATGTTGCAAAATTCATTTCTAATAAAAATTGTTATAAAAAAGCTTGATACAATAGTTCCAATTTTTCCTCTAATTAGATCATTGGCAAAAGCAAAATTTTGTAATCTATTGGGTCATCCCATTAGTAAGTCGGTTTGGGCCAATTTATCTTATTTTGATATTATTGACCGATTTTTGCGTATATGTAGAAATTTTTCTCATTATTACAATGGATCTGCAAAAAAAAAGAGTTTGTATCAAATAAAATATATACTTCGGCTTTCTTGTATAAAAACTTTGGCTCGTAAGCACAAAAGTACTGTGCGCACTTTTTTGAAAAAATTAGGTTCAGAAAAATTATTGGAAGAATTCTTTACAGAAGAAGACGATATTTTTTATTTTATTTTTACAAGAACTTCTTTTACTTTGCAGAGGTTATATATAGGTCCGATTTGGTATTTGGATATTCTTTTCAAAAACGATTTGGTCAATAATTCATAAATGATAATTGATATAAGAGAAATACAAGATATCCA---TTTTTTTTTCAGATTGGAATCTTTTAAAGAGGTATATAGAATTATATGGGTATTTGCCCCTATTTTTATTCTTGTATTGGGAATTACAATAAGTGTACTAGCTATTGTATGGTTAGAAAGAGAAATATCCGCAGGGATACAACAGCGTATTGGACCTGAATACACAGGTCCTTTTGGGGTTCTTCAAGCTTTAGCAGACGGAACAAAATTACTTTTCAAAGAGAATCTTATTCCATCTAGAGGAGATATTCGTTTATTCAGTATAGGACCATCCATATCAGTCATATCCATTATAATAAGCTATTCAGTAATTCCTTTTGGCTATAACTTTGTTTTATCTGATCTGAGTATTGGTGTTTTTTTATGGATTGCTATTTCGAGCATTGCTCCCATTGGACTTCTTATGTCAGGATATGGGTCAAATAATAAATATTCCTTTTTAGGTGGTCTACGAGCGGCTGCTCAATCGATTAGTTATGAAATACCATTAACTCTATGTGTGTTATCGATATGGGTTTCGTCGTTTTTCTAATTTCTTCTCTAGCAGAATGTGAAAGATTACCTTTTGATTTACCGGAAGCGGAAGAAGAATTAGTAGCGGGTTACCAAACCGAATATTCGGGTATCAAATTTGGTTTATTTTACATTGCTTCCTATTTAAACCTATTAATTTCTTCCTTATTTGTAACAGTTCTTTACTTGGGTGGTTCGAATTTTTCTATTCCGTACATATTCGTTTCTGATTTTTTTGAAATAAATAAAGCATATGGAGTTTTTGTAACGATAATTGGTATCTTTATTACACTAACTAAAACTTATTTATTATTATTCGTTTCTATCACAACAAGATGGACTTTGCCTAGGCTAAGAATAGACCAATTATTAAATCTTGGGTGGAAGTTTCTTTTACCCAGAAAGCCTTTCATTTGCTTCTCTTCGATGGAAGTTTTATTTTCCCAGAATGTATCCTAATTTTTGGCCTAATTCTTCTTCTGATGATTGATTCAACCTCTGATCAAAAAGATCTATCTTGGTTCTATTTTATCTCTTCAACAAGTTTAGTAATGAGCATAACGGCCCTATTGTTCCGATGGAGAGAAGAACCTATGATTAGCTTTTCGGGAAATTTCCAAACGAACAATTTCAACGAAATCTTTCAATTTCTTATTTTACTATGTTCAACTCTATGTATTCCCCTATCCGTAGAGTACATTGAATGTACAGAAATGGCTATAACAGAGTTTCTGTTATTCGTATTAACAGCTACTCTAGGAGGAATGTTTTTATGCGGCGCTAACGATTTAATAACTATCTTTGTAGCTCTAGAATGCTTCAGTTTATGCTCCTATCTACTATCTGGATATACCAAGAAAGATGTAAGGTCTAATGAGGCTACTACGAAATATTTACTCATGGGTGGGACAAGCTCTTCTATTCTGGTTCATGGTTTCTCTTGGCTATATGGTTCATCCGGGGGGGAGATCGAGCTTCAAGAAATAGTGAATGGTCTTATCAATACACAAATGTATAACTCCCCTGTCATTTTAATTGCACTTATATTCATCACTGTAGGAATTGGGTTCAAGCTTTCCCCAGCCCCTTCTCATCAATGGACTCCTGACGTATACGAAGGATCTCCCACTCCAGTCGTTGCTTTTCTTTCTGTTACTTCGAAAGTAGCTGCTTCAGCTTCAGCCACTCGAATTTTCGATATCCCTTTTTATTTCTCATCAAACGAATGGCATCTTCTTCTGGAAATCCTAGCTATTCTTAGCATGATATTGGGTAATCTCATTGCTATTACCCAAACAAGCATGAAACGTATGCTTGCATATTCGTCCATAGGTCAAATCGGATATGTAATTATTGGAATAATTGTTGGAGACTCAAATGGTGGATATGCAAGCATGATAACTTATATGCTGTTCTATATCTCCATGAATCTAGGAACTTTTGCTTGCATTGTATCATTTGGTCTACGTACCGGAACTGATAACATTCGAGATTATGCAGGATTATACACGAAAGATCCGTTTTTGGCTCTCTCTTTAGCCCTATGTCTCTTATCCTTAGGAGGTCTTCCTCCACTAGCAGGTTTTTTCGGAAAACTTCATTTATTCTGGTGTGGATGGCAGGCAGGCTTATATTTATTGGTTTCAATAGGACTCCTTACGAGCGTTGTTTCTATCTACTATTATCTAAAAATAATCAAGTTATTAATGACTGGACGAAACCAAGAAATAACTCCTCACGTGCGAAATTATAGAAGGTCCCCTTTAAGATCAAACAATTCCATCGAATTGAGTATGATTGTATGTGTGATAGCATCTACTATACCAGGAATATCAATGAACCCTATTATTGAAATTGCTCAGGATACCCTTTTTTAGATGTTTCTGCTTTATGAATATGATATTTTTTGGACATTTCTAATAATATCCAGTTTTATTCCTATTTTGGCATTTCTAATTTCTGGAATTTTAGCCCCGATTAACAAGGGACCGGAGAAACTTTCTAGTTATGAATCGGGAATAGAACCAATAGGCGATGCTTGGTTACAATTTCGAATTCGTTATTATATATTTGCTCTCATTTTTGTTGTTTTTGATGTTGAAACGGTTTTTCTTTATCCGTGGGCAATGAGTTTTGATGTATTAGGGGTATCCGTATTTATAGAAGCTTTCATATTCGTGCTTATACTAATTGTTGGTTCAGTTTATGCATGGCGAAAGGGGGCATTAGAGAATTATTTTCCTTGGTTAACAATAGTTGTAGTTTTGCCAATAATCGGGGGTTCCTTAATTTTCTTATTTCCTCATAAAGGAAATAAGGTAATTAAGTGGTATACTATTTGTATATGTTTAATCGATCTCCTTCTAATAGCCTATGCATTTTGTTATCATTTCGAATTGGATGATCCATTAATCCAATTGACAGAAAATTATAAATGGATCCATTTTTTTGACTTTTACTGGAGATTAGGAATAGATGGACTTTCTATAGGACCTGTTTTATTGACGGGATTTATCACTACTTTAGCTACGTTAGCGGCTCAGCCAGTTACTCGAGAATCAAAATTATTCTATTTCCTAATGTTAGCAATGTATAGTGGTCAAATAGGAACATTTTCTTCTCAAGACATTTTACTTTTTTTCATCATGTGGGAATTAGAATTAATTCCCGTTTATCTACTTTTATCTATGTGGGGTGGCAAAAAACGTTTGTATTCCGCTACAAAGTTTATTTTGTACACTGCAGGAAGTTCCGTTTTTTTATTACTAGGAATTCTGGGTATTAGTTTATATGGTTATAATGAACCAACATTAAATTTGGAATCATTAACTAATCAATCTTATCCCGTGGCGCTGGAAATAATATTGTATATAGGATTTCTTATTGCTTTTGCTGTCAAATTACCAATTATACCCTTACATACATGGTTACCAGATACCCATGGAGAGGCACATTACAGCACTTGTATGCTTTTAGCCGGAATATTATTAAAAATGGGAGCCTATGGGTTGATTCGAATTAATATGGAATTATTATCTCGCGCTCATTCTATATTTTGTCCCTGGTTAATGCTATTAGGTTCAATTCAAATAATCTATGCAGCTTCATCATCTCTTGGTCAACGTAATTTAAAAAAAAGAATAGCTTATTCTTCGGTATCGCATATGGGTTTCTTAATTTTAGGAATTGGTTCTATAAACGATACAGGTCTCAACGGGGCTATTTTACAAATAATCTCTCATGGATTTATTGGCGCTGCGCTTTTTTTCTTGGCGGGAACTAGTTATGATAGACTACGTCTTCTTTATCTCGACGAAATGGGTGGAATGGCTATCCCAATGCCAAAAATATTCACGGTTTTTACTATCTTATCGATGGCTTCTCTTGCATTGCCGGGCATGAGCGGTTTTGTTGCAGAATTGATAGTATTATTGGGAATAATTACCAGCCAAAAATATCTTTTAATCACAAAAATACTAATAACTTTTGTAACAGCAATTGGAATGATATTAACTCCTATTTATTCATTGTCTCTCTTACGTCAAATGTTCTATGGATACAAGCTTTTTAATACACCAAATTCTTCTTTTTTTGATTCAGGACCAAGAGAATTATTTATTTCAATTTCTCTCCTTATACCCGTAATAAGTATTGGTATTTATCCAGATTTTCTTTTTTCATTTTCGTCTGACAAGGTTGAAGCTATTCTATCTAATTTTATGATATTCGAGCATTCACTTGTTTTGAGTGCCTTTTTATTTTCTATAGGCATCCTTGGGTTGATCACGAGCCGAAATATGGTTAGAGCCCTTATGTGTCTTGAACTTATACTGAATGCAGTTAATATAAATCTCGTAACCTTTTCTGATTTTTTTGATAGTCGACAATTAAAAGGAAATATTTTTTCAATTTTTGTTATAGCTGTTGCAGCCGCTGAAGCAGCTATCGGACCGGCTATTGTTTCCTCAATTTACCGGAATAGAAAATCAACCCGTATCAATCAATCGAATTTGTTGAATAAATAGATGGAATATACACATCAATATTCATGGATCATACCTTTTATTCCATTTCCAGTTCCTATGTTAATAGGAATGGGACTTTTACTTTTTCCGACGGCAATAAAAAATCTTCGCCGTATGTGGGCTTTTCCTAGTACTTTATTGTTAACTATAGTTATGGTTTTTTCGATTGATCTGTCTATTCATCAAATCAATAAAAGTTCTATTTATCAATATGTATGGTCTTGGACCATAAATAATGATCTTTCGTTAGAGTTTGGATACTTGATCGATTCACTTACTTCTATTATGTTAATCTTAATTACTACTGTTGGCATTCTGGTTCTTATTTATAGTGATAATTATATGTCTCATGATCAAGGATATTTGAGATTTTTTGCTTATATGACTCTTTTTAATTTTTCAATGTTGGGATTAGTTACTAGTTCGAATTTGATACAAATTTATGTTTTTTGGGAATTGGTTGGAATGTGTTCTTATTTATTAATAGGCTTTTGGTTCACACGTCCTATTGCGGCAAATGCTTGTCAAAAAGCATTTGTAACTAATCGTGTAGGGGATTTTGGGTTATTATTGGGAATTTTAGGTCTTTATTGGATAACGGGTAGTTTGGAATTTCGGGATTTATTTCAAATAATAAATAACTTGATTTATAAAAATGAAGTTAATATTTTTTTTCTTACTTTGTTTGCCCTCTTGCTATTTTGTGGCTCAGTCGCTAAATCCGCACAATTTCCTCTTCATGTATGGCTACCAGATGCTATGGAAGGGCCTACTCCTATTTCCGCCCTTATACACGCTGCTACTATGGTAGCGGCGGGAATTTTTCTTGTAGCTCGGCTTATTCCTCTTTTCATAGTTCTACCCATAATAATGAATGGAATAGCTTTTATCGGTATAATAACAGTAGTATTGGGAGCGACTTTAGCTATTGCGCAAAAAGATATTAAGAAAAATTTGGCCTATTCCACAATGTCTCAATTGGGTTATATGATGTTAGCTCTAGGTATGGGATCTTATCGAGCCGCTTTATTTCATTTGATTACTCATGCTTATTCAAAAGCATTGTTGTTCTTAGGATCTGGATCCATTATTCATTCAATGGAAGCTCTTGTTGGTTATTCTCCAGATAAAAGTCAAAATATGGTTCTTATGGGCGGTTTAACAAAACATCTACCAATTACAAAAACTTCTTTTTTAGTGGGTACACTTTCTCTTTGTGGTATTCCACCTTTTGCTTGTTTTTGGTCTAAAGATGAGATTCTTAATGATAGTTGGTTATATTCACCAATTTTCGCAATAATAGCTTGTTCCACAGCAGGATTAACTGCATTTTACATGTTTCGGATCTATTTACTAGTTTTTGAAGGATATTTAAACGTTCATTTTCTAAATTTCAATGGAAAAAAAAATAGTTCATTCTATTCAATATCTTTATGGGGGAAAAAAGAAGTAAAATATATATTAAAAAACAAAAATTTTTTCTTAGCTTTATCAAGAATAAATAATAATGAAATTACTGCTTTTATTATCCAGAAGATATATCCACATCGAATTAATCAAAATGTC------AAAAATATAACACG---TCTTTTTTTCCATATTACCCA---TTTCGGTACTAAAAAAACTGCTTGTTTATATCCTCATGAATCGGACAATACTATGCAATTTTCTATGCTTGTTTTAGTGCTCTTTACTTTATTGGTCGGGGCCATAGGAATTTCTTTCAGCCAAAAAGGAATAGATTCGGATATATTATCAAAATTGTTAATTCCCTTTATAGATCTTTTGCATACAAATTCACAAAATTTTGTGGATTGGTATGAATTTTTTATAAATGCTACTTTTTCGGTGATTCTAACTTTTTTCGGAATATTTATAGCGTCTTTTTATTACAAACCGATTTCTTCCGATTTACAAAATTTGAATTTAGTAAATTTATTTGAAAAAAGTTTTCCT------AATAAAATTGTTGTCAATAATTTTAAAAATGTCATATATGATTGGTCATATAATCGTGGTTATATAGATGTTTTTTATGAGAGATCTTTAATTAAAAGTGTAAGAAAATTCGTTAAATTCAATTATTTTTTTGATAAAAAAATAATTGATGGAATTCCAAATGGAATAGGTATTACAAGTTTTTTGATGGGGGAGACTATCAAATATGTGGGAGGTGGGCGAATTTCTTCGTATATATTATTCTATATTCTATATTTATTACTCGAAGTCTAGGAGTAGTTTTATTTACGAATCCAATTTTTTCTGCTTTTTCGTTGGGACTTGTTCTTGTTTGTATATCTTTATTCTATATTTTATCAAACTCCCATTTTGTAGCTGCATCACAGCTACTTATTTACGTGGGCGCTATAAATGTTTTAATAATATTTGCTGTGATGTTCATGAATGGTTCAGAATATTATCAAGATTTTCGTCCTTGGACCATTGGGGATGGAATTACTTTGATGGTTTGTACAAGTATTTTTGTTTCACTAATAATTACTATTCTAGATACATCATGGCACGGGATTATTTTGACTACAAAACCAAATCAGATTATAGAGCAAGATTTGATAAGTATTAGTCAACAAATTGGAATTCATTTATCAACAGATTTTTTTCTTCCATTTGAACTTATTTCCATAATTCTTTTAGTTGCTTTAATAGGTGCAATTGTCGTGGCTCGCCAATAAATGAATATCTCAACTACAAGAAAGGACTTCATGATAGTAAATATGGGCCCTCATCACCCATCAATGCATGGTGTTCTTAGACTTATTGTTACTCTAGATGGTGAGGATGTTATTGCTTGTGAACCAATATTGGGTTACTTACACAGAGGAATGGAAAAAATAGCGGAAAATCGAACAATTATACAATATCTGCCTTATGTAACACGTTGGGATTATTTAGCTACTATGTTCACAGAAGCAATAACTGTAAACGGACCAGAACAGTTGGGAAATATTCAAGTACCTAAAAGAGCTAGCTATATCCGAGTAATTATGTTGGAGTTGAGTCGTATAGCTTCTCACCTACTCTGGCTAGGACCTTTTATGGCAGATATTGGTGCACAAACCCCTTTCTTCTATATTTTCAGAGAAAGAGAATTAATATATGATCTATTCGAAGCTGCGACGGGTATGAGAATGATGCATAATTTTTTTCGTATCGGGGGGGTAGCGACTGATCTACCTTATGGTTGGGTGGATAAATGTTATGATTTCTGCGATTATTTTTTAACAAGGATTGTTGAATATCAAAAACTTATTACACGAAATCCTATTTTTTTAGAACGGGTTGAGGGGATAGGTGTTATTGATGGAAAGGAAGTAATAAATTGGGGTTTGTCGGGACCGATGCTTCGAGCTTCTGGAATACAATGGGATCTGCGTAAAGTTGATAATTATGAATGTTACGAAGAATTTGCTTGGGAAGTTCAATGGCAAAAAGAAGGAGATTCATTAGCTCGTTATTTGGTTCGAATTGGTGAAATGATAGAATCCATAAAAATTATTCAACAGGCTTTGGAAGGAATTCCCGGCGGGCCGTATGAAAATTTAGAAATCCGCAGCTTTGATAGAGAAAAAGAGCCAGAATGGAATGATTTTGAGTATCGATTTATTAGTAAAAAACCGTCTCCGACTTTTGAATTACCAAAACAAGAACTTTATGTAAGAATTGAGGCCCCAAAGGGAGAATTAGGAATTTTTCTAATAGGAGATCAAAATGGTTTTCCTTGGAGATGGAAAATTCGTCCACCGGGGTTTATCAATTTGCAAATTCTTCCTCAATTAGTTAAAAGAATGAAATTGGCCGATATTATGACAATACTAGGTAGTATAGATATTATTATATGCTCTTTATGGTAACTGGATTCATAAATTATGGTCAACAAACAGTCCGAGCTACAAGGTACATTGGTCAAAGTTTCATGATTACCCTATCTCACGCAAATAGGTTACCTGTAACTATTCAATATCCTTATGAAAAAATAATCTCATCAGAACGTTTCCGTGGTCGAATACATTTTGAATTTGATAAATGCATTGCTTGTGAAGTATGTGTTCGTGTATGTCCCATAGATCTACCCGTTGTTGATTGGAAACTTGAAACTGATATTCGAAAGAAACGCTTGCTTAATTACAATATTGATTTCGGAATATGTATATTTTGTGGTAACTGTATTGAATATTGTCCAACAAATTGTTTATCAATGACTGAAGAATATGAACTTTCGACTTATGATCGCCACGAATTGAATTATAATCAAATTGCTTTGGGCCGTTTACCAGTATCAGTAATTGATGATTATACAATTAGAACATGTTTAGTCAAACATGGATTAATTCATAGATCATTGGGTTTCGATTACCAAGGAATAGAGACTTTACAAATAAAGCCCGAGGATTGGCATTCTATTGCTGTCATTTTATATGTATATGGTTACAATTATCTACGTTCCCAATGTGCCTATGATGTAGCACCAGGAGGACTATTAGCTAGTGTATATCATCTTACGAGAATAGAGTATGGTATAGATCAACCCGAAGAGGTATGCATAAAAATATTTGTCGCAAGAAAAAATCCCAGAATTCCTTCTATTTTCTGGGATGAATTCCATTGAGTTTCCCTTACTTGATCAAACAACCAAAAATTCAGTCATTTCTACTACATTAAATGATCTTTCAAATTGGTCAAGATTATCCAGTTTATGGCCGCTTCTCTATGGTACCAGTTGTTGCTTCATTGAATTTGCTTCATTAATAGGATCACGATTCGACTTTGATCGTTATGGACTAGTACCACGATCGAGTCCTAGGCAGGCAGACCTAATTTTAACAGCGGGCACCGTAACTATGAAAATGGCTCCTTCTTTAGTTCGATTATATGAACAAATGCCCGAACCAAAATATGTTATTGCTATGGGAGCCTGTACAATTACGGGGGGGATGTTTAGTACCGATTCTTATAGTACTGTTCGGGGCGTGGATAAGTTAATTCCTGTGGATGTCTATTTGCCGGGCTGTCCACCTAAACCGGAAGCCATCATAGATGCTATAACAAAACTTCGTAAGAAAATATCTCGAGAAATCTATGAAGATCAAATGAGTTCTCAACGAGAGAATAGATGTTTTACTACCAACCACAAGTTTCATGTTGGATGCAGTACTCATACGGGCAATTATGGTCAAGAATTCTTCTATCAACCGCCATCTACTGTCAGAGATACTGTCATATATATAATAATTCGAACACCCATTTCAAATGCATATCCCATTTTTGCACAGCAGGGTTATGAAAATCCGCGAGAAGCAACCGGTCGTATTGTCTGTGCCAATTGCCATTTAGCTAATAAGCCCGTAGATATTGAGGTTCCACAAGCGGTACTTCCAGATACTGTATTCGAAGCAGTTGTTCGAATTCCTTATGATATGCAAGTGAAACAAGTTCTTGCTAATGGTAAAAAGGGGGCTTTGAATGTGGGGGCTGTTCTTATTTTACCGGAAGGCTTTGAATTGGCACCCCCAGATCGTATTTCGCCTGAGATTAAAGAAAAAATAGGTAATCTGTCTTTTCAAAACTACCGCCCTACAAAAAAAAATATTATTGTGGTAGGCCCCGTTCCTGGTCAGAAATATAATGAAATCACCTTTCCTATACTTTCCCCGGATCCCACTACTAAGAGAGATGTTCATTTCTTAAAATATCCCATATACGTAGGCGGGAACAGGGGAAGGGGTCAGATTTATCTCGACGGGAGCAAGAGTAATAATAATGTGTATAATGCTACAGCAGCAGGTATGGTAAAAAAAATCATACGGAAAGAAAAAGGGGGATACGAAATAACTATAGTGGATGCATTGGATGGACGTGAAGTGATTGATATTATACCTGCAGGACCAGAACTTCTTGTTTCAGAAGGTGAATCTATCAAACTGGATCAGCCATTAACAAGTAATCCTAATGTGGGTGGATTTGGTCAGGGGGATGCGGAAATAGTACTTCAAGATCCGTTACGTGTCCAAGGTCTGTTGTTCTTCTTGTCATCCATTATTTTAGCACAAATCTTTTTAGTTCTTAAGAAGAAACAATTTGAGAAGGTTCAATTGTCCTATGATTGGTTCGAAGAACGTCTTGAAATTCAGGCGATTGCTGATGATATAACCAGTAAATACGTACCTCCTCATGTGAATATATTTTATTGTTTAGGAGGAATTACACTTACTTGTTTTTTAGTCCAAGTAGCAACGGGATTTGCTATGACCTTTTATTATCGTCCGACCGTTACTGAAGCTTTTGCTTCTGTTCAATATATAATGACCGAGGCTAACTTTGGTTGGTTAATAAGATCAGTTCATCGATGGTCGGCAAGTATGATGGTCTTAATGATGATCCTACACGTATTTCGTGTGTATCTCACGGGTGGTTTTAAAAAACCTCGCGAATTAACTTGGGTTACGGGTGTAGTTTTGGCTGTATTAACCGCATCTTTTGGTGTAACTGGTTATTCCTTACCTTGGGACCAAATTGGTTATTGGGCAGTTAAAATTGTAACAGGCGTACCCGAAGCTATTCCTGTAATAGGATCGTCTTTGGTAGAGTTATTACGCGGAAGTTCTAGTGTGGGACAGTCTACCTTAACTCGTTTTTATAGTTTGCATACTTTTGTATTACCTCTTCTTACTGCTGTATTTATGAAAAAAACCTGACTTGAATGATCCTGTATTAAGAGCTAAATTGGCTAAAGGAATGGGTCATAATTATTATGGAGAACCCGCATGGCCCAACGATCTTTTATATATTTTTCCAGTAGTAATTCTAGGTACTATTGCCTGTAATGTAGGCTTAGCAGTTCTAGAACCATCAATGATTGGGGAACCCGCGGATCCATTTGCAACTCCTTTGGAAATACTACCTGAATGGTATTTCTTTCCCGTATTTCAAATACTTCGTACAGTGCCCAATAAGTTATTGGGCGTTCTTTTAATGGTTTCGGTACCTGCGGGATTATTAACAGTACCCTTTTTAGAGAATGTTAATAAATTTCAAAACCCATTTCGGCGTCCAGTAGCAACAACCATCTTTTTGATTGGTACCGTAGTTGCCCTTTGGTTAGGTATTGGAGCAACATTACCTATTGAGAAATCCTTAACTTTAGGTAGTTAGGTTTAATTCCTATTACTTTGGCTGGATTATTTGTAACTGCATATTTACAATATCGACGAGGTGATCAGTTGGATCTTTAAATGTCCACTATAACTAGTTATTTCGGTTTTTTACTAGCGGTTTTAATTATAACTTTAGCTCTTTTTATTGGTCTGAGTAAAATACGACTTATTTATGATTATTCGTTCACCGGAACCAGAAGTAAAAATTTTGGTAGATAGGGATCCCATAAAAACTTCTTTCGAGGAATGGGCAAAACCTGGTCATTTCTCAAGAACAATAGCTAAGGGACCTGATACTACTACTTGGATCTGGAACCTACATGCTGACGCTCATGATTTTGATAGCCATACTAGTGATTTGGAGGAGATTTCCCGAAAAGTTTTTAGTGCCCATTTCGGCCAACTCTCTATCATCTTTCTTTGGCTGAGTGGCATGTATTTTCATGGTGCTCGTTTTTCCAATTATGAAGCATGGTTAAGTGATCCTACTCACATTAGGCCTAGTGCTCAGGTGGTTTGGCCAATAGTGGGCCAAGAAATATTAAATGGTGATGTAGGGGGAGGGTTCCGAGGAATACAAATAACCTCTGGTTTTTTTCAGATTTGGAGAGCATCTGGAATAACTAATGAATTACAACTCTATTGTACCGCAATTGGTGCATTGGTCTTTGCAGCCTTAATGCTTTTTGCTGGTTGGTTCCATTATCACAAAGCTGCTCCAAAATTGGCTTGGTTTCAAGATGTGGAATCTATGTTGAATCACCATTTGACAGGGTTACTAGGATTGGGCTCTCTTTCTTGGGCAGGACATCAAATACATGTATCTTTACCAATTAACCAATTTCTAAATGCTGCAGTAGATCCCAAAGAAATCCCACTTCCTCATGAATTTATCCTGAATCGGGATCTTTTGGCTCAAATTTATCCAAGTTTTGCCGAGGGAGCTACCCCATTTTTCACCTTGAATTGGTCAAAATACGCAGAATTTCTGACTTTTCGTGGGGGATTAGATCCAGTAACTGGAGGTCTATGGCTGACCGATATTGTACACCATCATTTAGCTATTGCAATTCTTTTCTTGATAGCGGGTCACATGTATAGGACCAACTGGGGTATTGGTCACAGTATAAAAGATATTTTAGAGGCACATAAGGGTCCATTTACGGGCCAGGGTCATAAAGGTCTATATGAGATCCTAACAACGTCATGGCATGCTCAATTATCTATTAACCTAGCTATGTTAGGCTCTTTGACCATTGTTGTAGCTCACCATATGTATTCTATGCCTCCTTATCCATACCTAGCTACTGACTATGGTACACAACTTTCATTGTTTACACATCACATGTGGATTGGTGGATTTCTCATAGTTGGTGCTGCTGCGCATGCAGCTATTTTTATGGTAAGAGACTATGATCCGACTATTCGATACAACGATCTATTAGATCGTGTCCTTAGACATCGCGATGCAATCATATCACATCTTAACTGGGTATGTATATTTTTAGGCTTTCACAGTTTTGGTTTGTATATTCATAATGATACCATGAGCGCTTTAGGGCGCCCTCAAGATATGTTTTCTGATACCGCTATACAATTACAACCCGTCTTTGCTCAATGGATACAAAATACCCATGCTTTAGCACCAGGCACAACGGCCCCCGGTGCAACAACAAGTACCAGTTTGACTTGGGGAGGTGATAATTTAGTATCAGTGGGCGGTAAAGTTGCTTTGTTACCGATTCCATTAGGAACAGCCGATTTTTTGGTCCATCATATTCATGCATTTACAATTCATGTAACAGTATTGATACTTCTAAAGGGTGTTCTATTTGCTCGTAGCTCACGATTGATACCGGATAAAGCAAATCTAGGTTTTCGTTTCCCTTGTGATGGACCTGGAAGAGGGGGGACATGCCAAGTATCCGCTTGGGATCATGTCTTCTTAGGACTATTTTGGATGTACAATTCCATTTCGGTAGTAATATTCCATTTCAGTTGGAAAATGCAGTCAGATGTTTGGGGTAGTATAAGTGATCAAGGGATAGTAACTCATATCACAGGAGGCAATTTTGCGCAGAGTTCCATTACCATTAATGGGTGGCTCCGTGATTTCTTATGGGCGCAGGCATCCCAGGTAATTCAGTCTTATGGTTCTTCATTATCTGCATATGGTCTTTTTTTCTTGGGTGCCCATTTTATATGGGCTTTTAGTTTAATGTTTCTATTCAGCGGGCGTGGTTATTGGCAAGAACTTATTGAATCCATTGTTTGGGCTCATAATAAATTAAAAGTTGCTCCTGCTACTCAGCCTAGAGCCTTGAGCATTGTACAGGGACGTGCTGTAGGAGTAACACATTACCTTCTAGGTGGAATTGCCACAACATGGGCATTCTTCTTAGCAAGAATTATTGCAGTAGGATAAATGGCATTAAGATTTCCAAGGTTTAGTCAAGGCTTAGCTCAAGACCCCACTACTCGTCGTATTTGGTTTGGTATTGCTACCGCACATGACTTCGAAAGTCATGATGATATTACTGAGGAACGTCTTTATCAGAATATTTTTGCTTCTCATTTCGGGCAATTAGCAATAATTTTTCTGTGGACTTCCGGGAATTTGTTTCATGTAGCTTGGCAAGGGAATTTTGAGGCATGGGTACAGGATCCTTTACATGTAAGACCTATTGCTCATGCAATTTGGGATCCTCATTTTGGTCAACCGGCTATAGAAGCTTTTACTCGAGGGGGTGCTCTAGGCCCAGTTAATATAGCCTATTCTGGTGTTTATCAGTGGTGGTATACAATTGGTTTACGTACTAATGGAGATCTTTATACTGGAGCTCTTTTTCTATTATTTCTTTCTACTATATCTTTAATGGCGGGTTGGTTACACCTGCAACCAAAATGGAAACCGAGCGTTTCGTGGTTTAAAAATGCCGAATCCCGCCTTAATCATCATTTGTCAGGACTATTCGGAGTTAGTTCCTTGGCTTGGACAGGTCATTTAGTCCATGTCGCTATTCCAGGATCCAGAGGGGAAAACGTTCGATGGAATAATTTATTAAATGTATTGCCACACCCCGAAGGATTAGGTCCATTTTTTACAGGTCAGTGGAATCTTTATGCTCAAAACCCGGATTCCAATAGTCATATATTTGGTACCTCTCAAGGAGCAGGAACTGCTATTCTAACACTTCTCGGGGGATTCCATCCGCAAACTCAAAGTTTATGGCTAACCGATATTGCACATCATCATTTAGCTATTGCATTTATTTTTCTAGTTGCTGGCCATATGTATAGAACAAACTTCGGGATTGGTCACAGTATAAAAGATCTTTTAGAAGCACATACTCCTCCGGGGGGTAGATTGGGGCGTGGACATAAGGGTCTTTATGACACAATCAATAATTCAATTCATTTTCAATTAGGTCTTGCTCTAGCCTCTTTAGGGGTTATTACTTCCTTGGTAGCTCAACACATGTACTCTTTACCCGCTTATGCATTTATAGCACAAGACTTTACTACTCAAGCTGCGTTATATACTCATCATCAATATATAGCAGGCTTCATTATGACAGGGGCTTTTGCTCATGGAGCTATCTTTTTTATTAGAGATTATAATCCAGAACAGAATGAAGATAATGTTTTGGCAAGAATTTTAGACCATAAAGAAGCTATCATATCCCACTTAAGTTGGGCTAGCCTCTTTCTGGGTTTCCATACTCTGGGACTTTATGTCCATAATGATGTCATGCTTGCTTTTGGTACTCCGGAGAAACAAATCTTGATCGAACCTATATTTGCCCAATGGATACAATCTGCTCATGGTAAAACTTCCTATGGGTTCGATGTACTTTTATCTTCAACGAACAGTCCAGCGTTCAATGCGGGACGAAGCATATGGTTGCCTGGTTGGTTAAATGCTGTTAATGAGAATAGTAATTCTCTATTCTTAACAATAGGGCCTGGAGACTTCTTGGTTCATCATGCTATTGCTCTTGGTTTACATACAACTACATTGATCTTAGTAAAAGGTGCTTTGGATGCACGTGGTTCAAAGTTAATGCCAGATAAAAAAGATTTTGGTTATAGTTTTCCTTGCGATGGTCCCGGACGAGGTGGTACTTGTGATATTTCGGCTTGGGACGCATTTTATTTGGCAGTTTTCTGGATGTTAAATACCATTGGATGGGTTACTTTTTATTGGCATTGGAAACACATTACACTATGGCAGGGTAATGTTTCACAGTTTAATGAATCTTCTACCTATTTGATGGGATGGTTAAGAGATTATCTATGGTTGAACTCTTCCCAACTTATCAATGGATATAACCCTTTTGGTATGAATAGTTTATCAGTCTGGGCGTGGATGTTCTTGTTTGGACATCTTGTTTGGGCTACCGGATTTATGTTCTTAATTTCTTGGCGCGGATATTGGCAGGAATTGATTGAAACTTTAGCATGGGCTCATGAACGCACACCTTTGGCTAATTTGATTCGATGGAGAGATAAACCAGTGGCTCTTTCCATTGTGCAAGCAAGATTGGTTGGACTAGCCCACTTTTCCGTAGGTTATATATTTACTTATGCAGCCTTCTTGATTGCCTCTACATCGGGCAAATTTGGTTAAATGTCACATTCAGTAAAGATTTATGATACATGTATAGGATGTACTCAATGTGTCCGAGCCTGCCCCACAGATGTATTAGAAATGATACCTTGGGACGGATGTAAAGCTAAACAAATTGCTTCTGCCCCAAGAACAGAGGATTGTGTTGGTTGTAAGAGGTGTGAATCCGCTTGTCCGACGGATTTCTTAAGTGTTAGAGTTTATTTATGGCATGAAACAACGCGAAGCATGGGTCTAGCTTATTGAATAAACTTTCCTTCCATTTTTGTTCCTTTAGTGGGCCTAGTTTTTCCGGCAATTGCAATGGCTTCTTTATTTCTTTATGTTCAAAAAAACAAGATTTTTTAGATGCGAGATCTAAAAACATATCTTTCCGTGGCACCAGTAGTAAGTACTCTATGGTTCGGGGCTTTGGCAGGTCTCTTGATAGAGATCAATCGTTTTTTTCCAGATGCATTGATATTCCCCTTTTTTTCATTCTAGATGACTGCAATTTTAGAGAGACGCGAGAGCGAAAGCCTATGGGGTCGCTTCTGTAACTGGATAACTAGCACCGAAAATCGTCTTTACATTGGATGGTTTGGTGTTTTGATGATTCCTACCTTATTGACCGCAACTTCTGTATTTATTATTGCTTTTATTGCTGCCCCTCCAGTAGATATTGATGGTATTCGTGAGCCTGTTTCTGGATCTCTACTTTATGGAAACAATATTATTTCTGGTGCCATTATTCCTACTTCTGCGGCTATAGGTTTGCATTTTTATCCTATATGGGAAGCGGCATCCGTTGATGAATGGTTATACAATGGCGGTCCTTATGAACTAATTGTTCTACACTTCTTACTTGGTGTAGCTTGCTATATGGGTCGTGAGTGGGAACTTAGTTTTCGTCTGGGTATGCGTCCTTGGATTGCTGTTGCATATTCAGCTCCTGTTGCAGCGGCGACTGCTGTTTTCTTGATCTATCCTATTGGTCAGGGAAGCTTTTCAGATGGTATGCCTCTAGGAATTTCTGGTACTTTCAATTTTATGATTGTATTTCAGGCTGAGCATAATATTCTTATGCATCCATTTCACATGTTAGGTGTTGCTGGTGTATTCGGCGGCTCCCTATTCAGTGCTATGCACGGTTCCTTGGTAACTTCTAGTTTGATCAGGGAAACCACAGAAAATGAATCTGCTAATGAAGGTTACAGATTCGGTCAAGAGGAAGAAACCTACAATATTGTAGCAGCTCATGGTTATTTTGGCCGATTGATCTTCCAATATGCAAGTTTCAACAATTCTCGTTCTTTACATTTCTTCCTAGCTGCTTGGCCTGTAGTAGGTATTTGGTTTACCGCTTTAGGTATCAGCACTATGGCTTTCAATTTAAATGGTTTTAATTTCAACCAATCCGTAGTTGATAGTCAAGGTCGTGTAATTAATACCTGGGCTGATATTATTAACCGAGCTAACCTTGGTATGGAAGTAATGCATGAACGTAATGCTCATAATTTCCCTCTAGATCTAGCTGTGATTGAAGCTCCAATGGGTTTACCTTGGTATCGTGTTCATACTGTTGTATTAAATGATCCAGGCCGTTTGCTTTCTGTTCATATAATGCACACAGCTCTGGTTGCTGGTTGGGCCGGTTCGATGGCTCTATATGAATTAGCAGTTTTTGATCCCTCTGACCCTGTTCTTGACCCAATGTGGAGACAGGGTATGTTCGTTATACCTTTCATGACTCGTTTAGGAATAACCAATTCGTGGGGCGGTTGGAATATCACAGGAGGGACTATAACGAATCCGGGTATTTGGAGTTACGAAGGGGTGGCCGGAGCACATATTGTGTTTTCGGGCTTGTGCTTTTTAGCGGCTATTTGGCATTGGGTTTATTGGGATCTCGAAATCTTTTGTGATGAACGTACTGGAAAACCTTCGTTGGATTTGCCCAAAATTTTTGGAATTCATTTATTTCTTGCAGGGGTGGCTTGTTTTGGTTTTGGCGCATTTCATGTAACAGGATTGTATGGTCCTGGAATATGGGTATCTGATCCTTATGGACTAACTGGAAGGATACAATCCGTAAATCCCGCGTGGGGTGTGGAAGGTTTTGATCCTTTTGTTCCGGGAGGGATAGCTTCTCATCATATTGCAGCAGGAACGTTGGGCATATTAGCGGGTCTTTTCCATCTTAGTGTGCGTCCGCCCCAACGTCTATATAAAGGATTACGTATGGGAAATATTGAAACCGTTCTTTCCAGCAGTATTGCTGCTGTCTTTTTTGCAGCTTTTGTCGTTGCTGGAACTATGTGGTATGGTTCAGCAACAACTCCCATTGAATTATTTGGTCCTACTCGTTATCAATGGGATCAGGGATACTTCCAGCAAGAAATATATCGAAGAGTTGGTGCTGGACTAGCCGAAAATCAAAATTTATCAGAAGCTTGGTCTAAAATTCCCGAAAAATTAGCTTTTTATGATTACATTGGCAATAATCCAGCAAAAGGGGGGTTATTTAGAGCGGGTTCAATGGACAATGGAGATGGAATAGCTGTCGGTTGGTTAGGACATCCCATCTTTAGAGATAAAGAGGGGCATGAACTTTTTGTACGGCGTATGCCTACTTTTTTTGAAACATTTCCAGTTGTTTTGGTAGACGGGGATGGAATTGTTAGAGCCGATGTTCCTTTTCGAAGGGCAGAATCTAAATATAGTGTCGAACAAGTAGGTGTAACTGTTGAGTTCTATGGTGGCGAACTTAATGGAGTCAGTTATAGTGATCCTGCTACTGTGAAAAAATATGCTAGACGTGCTCAATTGGGTGAAATTTTTGAATTAGATCGTGCGACTTTGAAATCAGATGGTGTTTTTCGTAGCAGTCCAAGGGGTTGGTTTACTTTTGGACATGCTTCATTTGCTTTGCTATTCTTTTTCGGGCACATTTGGCATGGTGCTAGAACTTTGTTCAGAGATGTTTTTGCTGGTATCGACCCAGATTTAGACGCTCAAGTAGAATTTGGAACCTTCCAAAAACTTGGAGAAACGCTCTTTAATGGAACTTTAGCTTTAACTGGTCGTGACCAAGAAACTACCGGTTTCGCTTGGTGGGCCGGGAATGCCCGACTTATCAATTTATCCGGTAAATTATTAGGGGCCCATGTAGCCCATGCTGGATTAATAGTATTCTGGGCCGGAGCAATGAACCTTTTTGAAGTGGCTCATTTCGTACCCGAGAAGCCCATGTATGAACAAGGTTTAATTTTACTTCCCCATCTAGCTACTCTAGGGTGGGGGGTAGGTCCTGGAGGGGAAGTTATAGACACCTTTCCATACTTTGTGTCTGGAGTACTTCACTTAATTTCTTCTGCAGTATTGGGCTTTGGCGGCATTTATCATGCACTTCTGGGACCTGAGACTCTTGAAGAATCTTTTCCATTCTTCGGTTATGTATGGAAAGATAGAAATAAAATGACTACAATTTTGGGTATTCACTTAATCTTGTTAGGTATAGGTGCTTTTCTTCTAGTATTCAAGGCTCTTTATTTTGGAGGTATATACGATACATGGGCTCCGGGGGGCGGAGATGTAAGAAAAATAACCAATTTGACCCTTAGTCCAAGTATTATATTTGGATATTTATTAAAATCCCCTTTTGGAGGAGAAGGATGGATTGTTAGTGTGGACGATTTGGAAGATATAATTGGAGGGCATGTATGGTTGGGTTCCATTTGTATATTTGGTGGAATCTGGCATATCTTAACCAAACCCTTTGCATGGGCTCGGCGTGCACTTGTATGGTCTGGAGAAGCTTACTTATCTTATAGTTTAGGTGCTTTATCTGTTTTTGGTTTTATTGCTTGTTGCTTTGTTTGGTTTAATAATACCGCTTATCCTAGTGAGTTTTACGGGCCCACTGGACCAGAAGCTTCTCAAGCTCAAGCATTTACTTTTCTAGTTAGAGACCAACGTCTTGGGGCTAACGTAGGATCGGCTCAAGGACCGACAGGTTTAGGTAAATATCTAATGCGTTCTCCCACTGGAGAAGTTATTTTTGGGGGAGAAACTATGCGTTTTTGGGATTTGCGTGCTCCTTGGTTAGAACCTCTAAGGGGTCCCAATGGTTTAGACTTGAGTAGACTAAAAAAAGACATACAGCCCTGGCAAGAACGTCGTTCCGCGGAATATATGACTCATGCTCCTTTAGGTTCCTTAAATTCCGTGGGTGGCGTAGCTACAGAGATTAATGCAGTCAATTATGTCTCTCCTAGAAGTTGGTTAGCTACTTCTCATTTTGTTCTAGGATTCTTCCTATTTGTTGGCCATTTATGGCACGCGGGAAGAGCTCGTGCAGCTGCTGCAGGATTTGAAAAAGGAATTGATCGAGATTTTGAACCTGTTCTTTCCATGACTCCTCTTAATTAAATGACTATAGCTCTTGGTAAATTTACCAAAGATGAAAATGATTTATTTGACATTATGGATGACTGGTTGCGCAGGGATCGTTTCGTTTTTGTGGGTTGGTCTGGTCTATTACTCTTTCCTTGCGCCTATTTCGCCTTGGGGGGTTGGTTCACAGGTACAACCTTTGTAACTTCATGGTATACTCATGGATTGGCAAGTTCTTATTTGGAAGGATGCAACTTCTTAACCGCAGCAGTCTCCACTCCTGCTAATAGCTTAGCACACTCTTTGTTGTTACTGTGGGGTCCTGAAGCACAGGGAGATTTTACCCGTTGGTGTCAATTAGGTGGTCTGTGGACTTTTGTTGCTCTCCACGGTGCTTTCGGATTAATAGGTTTCATGTTACGTCAATTTGAACTTGCTCGATCTGTTCAATTGCGGCCTTATAATGCAATTGCATTCTCAGGTCCAATTGCTGTTTTTGTTTCTGTATTCCTTATTTATCCACTGGGTCAGTCTGGTTGGTTCTTTGCTCCTAGTTTTGGTGTAGCAGCTATATTTCGATTTATCCTATTTTTCCAGGGGTTTCATAATTGGACATTAAACCCATTTCATATGATGGGAGTTGCTGGTGTATTGGGCGCTGCGCTACTATGCGCTATTCATGGTGCCACCGTAGAAAATACTTTATTTGAAGATGGTGATGGCGCAAATACATTCCGTGCTTTTAACCCAACCCAAGCTGAAGAAACTTATTCAATGGTTACTGCTAACCGCTTTTGGTCCCAAATCTTTGGGGTTGCTTTTTCCAATAAACGTTGGTTACATTTCTTTATGTTATTTGTACCAGTAACTGGTTTATGGATGAGTGCTCTTGGAGTAGTCGGTCTGGCCCTGAACCTACGTGCCTATGACTTCGTTTCTCAAGAAATCCGCGCAGCGGAAGATCCTGAATTTGAGACTTTCTACACCAAAAATATTCTCTTAAACGAAGGTATTCGTGCGTGGATGGCGGCTCAAGATCAGCCTCATGAAAACCTTATATTCCCTGAGGAGGTTCTACCACGTGGAAACGCTCTTTAAATGTCTGGAAGCACAGGAGAACGTTCTTTTGCTGATATTATTACCAGTATCCGATACTGGATTATTCATAGCATTACTATACCCTCCCTATTCATTGCAGGTTGGTTATTTGTCAGCACGGGTCTAGCTTACGATGTATTTGGAAGCCCCCGCCCAAACGAGTATTTTACAGAGAGCCGACAAGGAATTCCATTAATAACTGGCCGTTTTGATCCTTTGGAACAACTCGATGAATTTAGTAGATCTTTTTAGATGACCATAGATAGGACCTATCCAATTTTTACAGTACGATGGTTGGCTGTTCACGGACTAGCGGTACCCACTGTTTCTTTTTTGGGATCAATATCAGCAATGCAGTTCATCCAACGATAAATGTCTACTCAAACCGTTGAGGATAATTCTAGATCTGGTCCAAGACGAACTGTTGTAGGGGATTTATTGAAACCATTAAATTCAGAGTATGGTAAAGTAGCTCCGGGGTGGGGAACTACTCCTTTGATGGGTGTTGCAATGGCTCTATTTGCGATATTTCTATCTATTATTTTAGAGATTTATAATTCGTCCATTTTACTGGACGGAATTTCTATGAATTAGATGCTTACTCTAAAACTATTTGTTTACACGGTAGTGATATTCTTCGTTTCTCTTTTCATCTTCGGATTCTTATCTAACGATCCAGGACGTAACCCAGGACGTGAAGAATAAATGGCCGATACTACTGGAAGGATTCCTCTTTGGATAATAGGTACTGTAACTGGTATTCCTGTGATCGGTTTAATTGGTATTTTCTTTTATGGTTCATATTCCGGATTGGGCTCATCCCTGTAGATGCTTAATATCTTTAGTTTGGTCTGTATTTGTATTCACTCCGTACTTTATTCAAGTAGTTTTTTCTCGGCGAAATTGCCCGAAGCCTACGCTTTCTTGAATCCAATTGTAGATATTATGCCAATAATACCTCTACTTTTTTTTCTCTTAGCTTTTGTTTGGCAAGCTGCACGACACAATCAAACCCAAATGAACAAAATGTTGAATTGAATCGTACCAGTCTCTACTGGGGGTTATTACTCATTTTTGTACTTGCTGTTTTATTTTCAAATTATTTCTTCAATTAAATGGAAGTAAATATTCTCGCATTTATTGCTACTGCACTGTTTATTCTAGTTCCTACTGCTTTTTTACTTATAATTTACGTAAAAACGGTAAGTAAAAGTGACTAAATGGAAACAGCAACCCTAATTGCCATCTCTATATCTGGTTTACTTGTAAGTTTTACCGGGTATGCCTTATATACTGCTTTTGGGCAACCCTCTCAACAATTAAGAGATCCATTCGAAGAACATGGGGACTAGATGGAAGCATTGGTTTATACATTCCTCTTAGTCTCGACTTTAGGAATTATTTTTTTCGCTATCTTTTTTAGAGAACCCCCTAAAGTTCCAACGATGACTATTGCTTTCCAATTAGCTGTTTTTGCATTAATTGCTATTTCATTTATTTTATTGATTAGTGTACCTGTTGTATTTGCTTCTCCCGAAGGTTGGTCGAGTAACAAAAATGTTGTATTTTCCGGTACATCATTATGGATTGGATTAGTATTTCTAGTGGGTATTATGTCACCACAAACAGAGACTAAAGCAAGTGTTGGGTTCAAAGCTGGTGTTAAAGATTATAAATTGACTTATTATACGCCTCAGTATCAAACCAAAGATACTGATATCTTGGCAGCATTCCGAGTAACTCCTCAACCTGGAGTTCCGCCTGAAGAAGCAGGTGCCGCGGTAGCTGCAGAATCTTCTACTGGTACATGGACAACTGTGTGGACTGATGGGCTTACCAGTCTTGATCGTTACAAAGGACGATGCTACCACATCGAACCTGTTGCTGGAGAAGAAAATCAATTTATTGCTTATGTAGCTTATCCCTTAGACCTTTTTGAAGAAGGTTCTGTTACTAACATGTTTACTTCCATTGTCGGTAATGTATTTGGGTTCAAGGCCCTGCGTGCTCTACGTCTGGAGGATTTGCGAATCCCTATTTCTTATGTTAAAACTTTCCAAGGTCCGCCTCATGGTATCCAAGTTGAGAGAGATAAATTGAACAAGTATGGCCGTCCCCTATTAGGATGTACTATTAAACCTAAATTGGGGTTATCTGCTAAGAATTACGGTAGAGCTGTTTATGAATGTCTTCGCGGGGGACTTGATTTTACTAAAGATGATGAAAATGTGAATTCCCAACCATTTATGCGTTGGAGAGACCGTTTCTTATTTTGTGCCGAAGCGCTTTTTAAAGCACAGGTTGAAACTGGTGAAATCAAAGGGCATTACTTGAATGCAACTGCAGGTACATGCGAAGAGATGATAAAAAGAGCTGTATTTGCCAGAGAATTAGGCGTTCCTATCATAATGCATGATTATTTAACAGGGGGATTCACTGCAAATACTAGCTTGGCTCATTATTGCCGAGATAATGGTCTACTTCTTCATATACATCGTGCAATGCATGCAGTTATAGACAGACAAAAGAATCATGGTATGCACTTTCGTGTACTAGCTAAAGCGTTACGTTTGTCTGGTGGAGATCATGTTCACTCTGGTACCGTAGTAGGTAAACTTGAAGGGGAAAGAGAAATCACTTTAGGTTTTGTTGATTTACTACGTGATGATTTTATTGAAAAAGATCGAAGTCGCGGTATTTATTTCACTCAGGATTGGGTTTCTCTACCAGGTGTTCTGCCTGTTGCTTCTGGAGGTATTCACGTTTGGCATATGCCTGCTCTGACCGAGATCTTTGGAGATGATTCTGTACTCCAATTTGGCGGAGGAACTTTAGGACATCCTTGGGGAAATGCACCCGGTGCTGTAGCTAATCGAGTAGCTCTTGAAGCATGTGTACAAGCTCGAAATGAAGGACGTGATCTTGCTCGTGAAGGTAATGAAATTATCCGTGAGGCTAGCAAATGGAGTCCTGAATTAGCTGCTGCTTGTGAAGTATGGAAGGCGATCAAATTTGAATTCGAAGCAGTAGATACAATTTAGATGGCGATACATTTATACAAAACTTCTACCCCAAGCAGACGCAATGGAGCCGTAGACAGTCGTCAAGTAAAATCCAATCCACGAAATCATTTAATCTATGGACAGCATCGTTGTGGTAAAGGCCGTAATGCCAGAGGAATCATTACCGCAGGGCATAGGGGGGGAGGTCATAAGCGTCTATACCGTAAAATAGATTTTCGACGGAATGAAAAAGACATATATGGTAGAATCGTAACCATAGAATACGACCCTAATCGAAATGCATACATTTGTCTCATACACTATGGGGATGGTGAGAAAAAATATATTTTACACCCCAGAGGGGCTATAATTGGAGATACCATTGTTTCTGGTACAGAAGTTCCTATAAAAATGGGAAATGCCCTACCTTTGTATGCCCTTAGGTACGGCCATACATAACATAGAAATCACACTCGGAAAGGGTGGACAATTAGCTAGAGCAGCAGGTGCTGTAGCGAAACTAATTGCAAAAGAGGGGAAATCAGCCACATTAAAATTACCTTCTGGGGAGGTCCGTTTGATATCCAAAAACTGCTCGGCAACAGTCGGACAAGTGGGAAATGTGGGGGTAAACCAGAAAAATTTGGGTAGAGCCGGATCTAAATGTTGGCTAGGTAAGCGTCCTGTAGTAAGAGGAGTAGTTATGAACCCTGTAGACCATCCGCATGGGGGTGGTGAAGGGAGGGCCCCAATTGGTAGAAAAAAACCCGCAACTCCTTGGGGTTTTCCTGCACTTGGGAAAAGAAGTAGAAAAAGGAATAAATATAGTGATAATTTGATTCTTCGTCGTCGTAGTAAATAGATGATTCAACCTCAAACTCATTTGAATGTAGCTGATAACAGCGGAGCACGCGAACTGATGTGTATTCGAATCCTAGGAGCAAGTAATCGACGATATGCTTATATTGGTGACATTGTTGTTGCTGTAATAAAAGAAGCAGTACCAAATACGAACTTAGAAAGATCAGAAGTGATCAGAGCTGTAATTGTACGTACTTGTAAAGAACTCAAACGTAGCAACGGTATAATAATTCAGTATGATGATAATGCTGCAGTTGTCATTGATCAAGAAGGAAATCCAAAAGGAACTCGAATCTTTTGTGCAATCGCCCGGGAATTGAGACAATTAAATTTCACTAAAATAGTTTCATTAGCACCCCCCAAAGAACCAGATTTCGTAAACAACATAGAGGAAGAATGAAAGGAATATCCTATCGAGGTAATCATATTTGCTTCGGAAGATATGCTCTTCAGGCACTTGAGCCCGCCTGGATAACATCTAGACAAATAGAAGCGGGACGACGGGCAATGTCACGAAATGTTCGCCGAGGTGGACAAATATGGGTACGCATATTTCCAGACAAACCAGTTACAGTAAGACCTACTGAAACACGTATGGGTTCGGGAAAAGGATCTCCCGAATATTGGGTAGCTGTCGTTAAACCAGGGAAAATACTTTATGAAATGGGCGGGGTCCCAGAAAATATAGCGAGAAAGGCTATTTCAATAGCATCATCCAAGATGCCTATACGAACTCAATTCATTATTTCAGGATAAATGAACAGAATTAAACGAGGATATATAGCTCGGAAACGGAGAACAAAAATTCGTTTATTTACATCAAGTTTTCGCGGAGCTCATTCAAGACTTACTCGAACTATTACTCAACAGAAAATTAAAGCTTTGGTTTCAGCTCATCGGGATAGAGATAGGAAAAAAAGAGATTTTCGTGGTTTATGGATTAGTCGAATAAATGCAGTAATTCGAGAGAATCCAAAAGTATATTATATTTATAGTAATGTTATATATAATATATACACCAGGCAATTGCTTCTTAATCGTAAAATAGTTGCACAAATAGCTATATTAAAAGAGAATTGTATTTTTATGATTGCCAATGATATCATAAAAACCAAAGTATTCGGTTATTGGGGAAAAATCAATATACTTTTAATGTCGAATCGGGATCAACTAGGACAGAAATAAAGCATTGGGTCGAACTCTTCTTTGATGTCAAAGTAATAGCTATGAATAGTCATCGACTCCCGGTAAAGAGTAGAAGAGTACGACCTATTATGGGACATACAATGCATTACAGACGTATGATCATTACGCTTCAACCGGGTTATTCTATTCCACCTCTTAGAAAGAAAAAATAAGGGCCTCCGTTCGTAAAATTTGTGAAAAATGTCGATTGATTCGAAGACGGGGGCGAATTATAGTAATTTGTCCTAATCCAAGATGGTTCGAGAGAAAATAAGAGTATCTACTCGGACACTACAATGGAAGTGTGTTGAATCAAGAATAGACAGTAAACGTCTTTATTATGGACGCTTTATTCTGTCTCCACTTATGAAAGGTCAAGCCGATACAATAGGCATTGCAATGCGAAGAGTTTTACTCGGAGAAATAGAGGGAACTTGTATCACATGTTTAAAATCAGAGAAAATACCACATGAATATTCTACCATAGTAGGTATTCAAGAATCAGTACATGAAATTCTAATGAATTTGAAAGATATTGTATTGAGAAGTAATCTGTATGGAACTCGGGACGCGTCTATTTGTTTCAAAGGCCCTGGATATGTAACCGCTCAAGACATCATTTTACCACCCTCTGTGGAAATCGTTGATAATACACAACATATAGCCAACGTAATGAAACCTATTCATTTTTGTATTGGATTAGAAATCGAGAGGAATCGTGGGTATCGTATAAAAACACTAAAAAACTTTCAAGATGGATGTTATCCTATAGATGCTGTATTCATGCCTGTTCGAAATGTAAATCATAGTATTCATTCTTATGTGAATGGGAATGAAAAACAAGAGATACTCTTTCTCGAAATATGGACAAATGGAAGTTTAACTCCTAAGGAAGCGCTTTATGAAGCCTCTCGGAATTTGATTGATTTATTTCTTCCCTTTTTACATGCAGAAGAAGATAAC---------GAAAACAATCAACAAAAAGTTACTTTGCCCCTTTTTACTTTTCATGATATATTGGCTAAGACTAAACTAAGGAAAAATAAAAAAGAAATAGCATTGAAATCTATTTTTATTGACCAATTCGAATTGCCTCCCAGGATCTATAATTGTCTCAAAAGATCCAATATTCATACATTATTAGAACTTTTGAATAATAATCAAGAAGACCTTCTGCAAATTGAACATTTGCGGATAGAAGATGTAAAATATATATTGGACATTTTAGAAATATGGGGGTGGAAATGAAGGAATGTCTACAGTACCTGGATTGAATCAGATACAATTTGAAGGGTTTTGTAGGTTCATTGATCAGGGCTTAATAGAAGGTCTTTTAAAGTTTCCAAAAATTGAGGATACAGATCAAGAAATTGAATTTCAATTATTTGTAGAAACATATCAATTATTAGAACCCTCAATAAATGAAAAAGATGTTGTATATGAATCGCTTACATATTCTGCTGAATTATATATATCCGCGGGATTAATTTGGAAAAGTAGTAGAGACATACAAGAACAAACTATTTTTGTTGGAAACATTCCTCTAATGAATTCTCTGGGAACTTCTATAGTAAATGGAATATACAGAATTGTAATCAATCAAATATTGCAAAGCCCTGGTATCTATTACCGTTCAGAATTGGACCCTAACGGAATTTCGGTCTATACCGGCACCATAATATCAGATTGGGGGGGGAGATTAGAATTAGAGATTGATAGAAAAGCAAGGATATGGGCTCGTGTGAGTAGGAAACAGAAAATCTCTATTCTAGTTCTATCATCAGCTATGGGTTCGAATTTAAGCGAAATTCTAGAGAATGTTTGTTATCCTGAAATTTTCGTGTCTTTCCTAAATGATAAGGATAAAAAAAAAATAGGGTCAAAAGAAAATGCCATTTTGGAGTTTTATCGACAATTTGCTTGTGTTGGCGGAGATCCAGTATTTTCTGAATCTTTATGTAAAGAATTAAAAAAAAAATTTTTTCAACAAAGATGTGAATTAGGAAGGATTGGTCGACGAAATATGAACCAAAAGCTTAATCTTGATATACCTCAGAACAATACATTTCTGTTACCACGAGATATATTGACAGCTGCGGATCATTTGATTGGAATGAAATTTGGAATGGGCATATTTGACGATATAAATCATTTGAAAAACAAACGTATTCGTTCCGTAGCAGATCTATTACAAGATCAATTTGGATTGGCCCTGGTTCGTTTAGAAAATATGGTTAGAGGAACTATATGTGGAGCAATTAGACATAAATTGATACCAACTCCTCAGAATTTGGTGACTTCAACTCCATTAACAACTACTTATGAATCTTTTTTTGGATTACATCCATTATCTCAAGTTTTGGATCAAACCAATCCATTGACCCAAATAGTTCATGGAAGAAAATTGAGTTATTTGGGCCCCGGAGGATTGACAGGGCGAACTGCTAGTTTTCGGATACGAGATATCCACCCTAGTCACTATGGACGCATTTGTCCAATTGACACGTCTGAAGGAATTAATGTTGGACTTATTGGATCTCTAGCAATTCATGTGAGGATTGGTAGTTGGGGGTCTATAGAAAGTCCATTTTATGAAATCTCTGAGAGATCTAAAAGAATACGCATGCTTTATTTATCACCAAGTAGAGATGAATACTATATGGTAGCAACAGGAAATTCTTTGGCACTTAATCGAGATATTCACGAGGAACAGATTGTTCCAGCCCGATACCGTCAAGAATTTCTTACAATTGCATGGGAACAGGTTCATCTTCGAAGTATTTTTCCCTTCCAATATTTTTCTATTGGAGCTTCCCTAATTCCTTTTATCGAACATAATGATGCGAATCGAGCTTTAATGAGTTCTAATATGCAACGTCAAGCAGTTCCGCTTTCTCGGTGCGAAAAATGCATTGTTGGAACTGGATTAGAACGTCAAGTAGCTTTAGATTCAGGGGTTTCCGCTATAGCGGAACACGAGGGAAACATCATTTATACCGATACTGACAAGATTTTTTTATTTGGTAATGGGGATACCCTAAGCATTCCATTAACTATATATCAACGTTCCAACAAAAATACTTGCATGCAT------CAAAAATCCCAGGTTCAGCGAGG------------TAAATACATTAAAAAGGGACAAATTTTAGCGGATGGTGCTGCTACAGTTGGCGGCGAACTCGCTTTGGGAAAAAACGTATTAGTAGCTTATATGCCATGGGAGGGTTACAATTCTGAAGATGCTGTACTCATTAGTGAACGTCTGATCTATGAAGATATTTATACTTCTTTTCACATACGGAAATATGAAATTCAGACTCATATGACAAGCTATGGTTCTGAAAGAATCACTAATCAAATTCCACACCTAGAAGCCCATTTACTCCGAAATTTAGACAAAAATGGAATTGTGATCCTGGGGTCATGGGTAGAAACGGGCGATATTTTAGTGGGTAAATTAACGCCTCAAATAGCGAAAGAATCCTCGTATTCCCCGGAAGATAGATTATTACGAGCTATACTTGGCATTCAGGTATCCACCTCAAAGGAAACTTGTCTAAAACTACCTATAGGTGGTAGGGGTCGAGTTATTGATGTGAGATGGATCCAAAAAAAGGGAGGTTCCAGTTATAATCCAGAAACGATTCGTATATATATTTTACAGAAACGTGAAATTAAGGTAGGAGATAAAGTGGCCGGGAGACATGGAAATAAAGGTATCGTTTCAAAGATTTTGTCTAGACAAGATATGCCTTATTTGCAAGATGGAAGACCTGTTGATATGGTCTTCAATCCATTAGGGGTACCTTCACGAATGAATGTAGGACAAATATTTGAATGTTCACTCGGGTTAGCAGGAGGTATGCTGGATAGACATTATCGAATAACACCTTTCGATGAGAGATATGAACAAGAAGCTTCAAGAAAACTTGTGTTTTCTGAATTATATGAAGCCAGTAAACAAACATCGAATCCATGGATATTTGAACCCGAGTATCCCGGAAAAAGCAGAATATTTGATGGAAGAACAGGCAATTCTTTTAAACAACCTGCTATAATGGGAAAGCCTTATATCTTGAAATTAATTCATCAAGTTGATGATAAAATACACGGACGTTCCAGTGGACATTATGCACTTGTTACGCAACAACCACTTAGAGGAAGGGCCAAACAGGGAGGACAACGGGTAGGCGAAATGGAGGTTTGGGCCTTGGAGGGATTTGGTGTTGCTCATATTTTACAAGAGATGCTTACTTATAAATCTGATCATATTAAAACTCGCCAAGAAGTACTTGGGACTACGATCATTGGAGGAACAATACCTAAACCTACAGATGCTCCAGAATCTTTTCGATTGCTCGTTCGAGAATTACGATCTTTAGTTATGGAACTGAATCATTTCCTTGTATGCGATGATTGATCAGTATAAACATCAACAACTCCGAATTGGATCAGTTTCTCCTCAACAAATAAGTGCTTGGGCAAAAAAAATCCTACCGAATGGAGAGATAGTGGGGGAGGTAACAAAACCTTATACTTTTCATTACAAAACTAATAAACCCGAAAAAGATGGATTATTTTGTGAAAGAATTTTCGGACCTATAAAAAGTGGGATTTGTGCTTGTGGAAATTATCGAGTAATCAGAGATAAAAAGGACAACCCAAAATTTTGTGAACAATGCGGAGTAGAATTTATTGATTCTCGGATACGTAGATATCAAATGGGCTATATAAAGCTGGCATGCCTAGTAACTCATGTGTGGTATTTGAAACGTCTTCCTAGTTATATCGCAAATCTTTTAGATAAACCTCTAAAGGAATTAGAAAGTCTAGTATACTGCGATTTTTCGTTTGCTAGACCCGTATTTAAAAAACCCACTTTCTTACGATTACGGGGTTCATTCGAATATGAAATCCAATCTTGGAAACACAGCATACCACTTTTTTTTACTACCCAAGGTTTTGATATATTTCGAAATCGAGAAATTTCAAGTGGAGCTGGTGCTATCCGAGAACAATTAGCCGATCTAGATTTGAGAATTCTTATTGATTCTTCATTGATAGAGTGGAAAGAATTAGGGGAAGAGGGATCTACGGACAATGAAAACGAATGGGAAAATCGAAAAGTTGGAAGAAGAAAGAATTTTTTGGTTCGACGCATAGAATTAGCTAAGCATTTTATCCGAACAAATATAGAACCAGAATGGATGGTTTTATGTCTCTTACCAGTTCTTCCTCCTGAATTGAGACCGATTATTCAAATAGATGGGGGTAAACTAATGAGTTCGGATATTAATGAGCTATATAGAAGAGTTCTCTATCGGAATAATACTCTTATTGATCTATTAACAACAAGTAGATCTACGCCAGGAGAATTAGTAATGTGTCAGGAAAAATTGGTACAAGAAGCCGTGGATACACTTCTGGATAATGGAATCCGCGGACAACCGATAAGGGACGGTCATAATAAGGTTTACAAATCTTTTTCTGATATAATTGAGGGTAAAGAGGGAAGATTTCGCGAAACTCTGCTTGGGAAACGAGTTGATTATTCGGGGCGTTCTGTCATTGTCGTAGGTCCATCACTTTCATTACATCGATGTGGATTACCCCGCGAAATAGCAATCGAACTTTTCCAGACATTTCTAATTCGTGGTCTAATTCGAAAACATTTTGCTTCGAACATAGGAATTGCTAAGAATAAAATTCGAGAAAAAGAACCGATTGTATGGGAAGTACTTCAAGAAGTTATGCAGGGACATCCCGTATTGCTGAATAGAGCACCTACTCTGCATAGATTAGGTATACAGGCATTCCAACCCATTTTAGTAGAAGGGCGTGCTATTTGTTTGCATCCATTAGTTTGTAAGGGATTTAATGCAGACTTTGATGGGGATCAAATGGCTGTTCATGTGCCCTTATCTTTAGAAGCTCAAGCAGAAGCTCGTTTACTTATGTTTTCTCATACGAACCTTTTGTCTCCGGCTATTGGGGATCCAATTTCTGTACCAACTCAAGATATGCTTATTGGACTTTACGTATTAACGAATGGAAATCGCCGAGGTATTTATTCAAATAGGTATAATCCATCGAATTCGAGATAATAAATATAAGTATACGAAAAAAAAAGAACCTTTTTTTTGTAATTCCTATGATGCAATTGGAGCTTATCAACAGAAAAGAATAAACTTCGATAGTCCTTTGTGGCTCCGGTGGCGACTAGATCAACGCATTATTTCGTCACGAGAAGTTCCTATCGAAGTTCATTACGAATCTTTTGGTACCTATCATGAAATTTATGGGCATTATCTAGTAGTAAGAAGTACAAAAAAAGAAATTCGTTCTATATACATTCGAACCACTGTTGGTCATATTTCTTTTTATCGAGAAATCGAAGAAGCTATACAAGGTTTTTGCCGGGCCTACTCATATGATATCTAGATGGCAGAACGGGCCAATCTAGTCTTTCACAATAAAGTGATAGGTGGAACTGCCATTAAACGACTTATTAGCAGATTAATAGATCACTTCGGAATGGCATATACATCACATATCCTGGATCAAGTAAAGACTCTGGGATTCCGTCAAGCTACGGCTACATCCATTTCATTAGGAATTGATGACCTTTTAACAATACCTTCTAAAGGGTGGCTAGTCCAAGATGCTGAACAACAAAGCTTTATTTTGGAAAAACATCACCATTATGGGAATGTACATGCGGTAGAAAAATTACGTCAATCCATTGAGATATGGTATGCTACAAGTGAATATTTGCGACAAGAAATGAATCCTAATTTTAGGATGACCGACCCCTTTAATCCAGTCCATATAATGTCTTTTTCGGGAGCTAGAGGAAATGCATCTCAAGTACACCAATTAGTAGGTATGCGAGGATTAATGTCGGACCCACAAGGACAAATGATTGATTTACCTATTCAAAGCAATTTACGCGAAGGGCTATCTTTAACAGAATATATAATTTCTTGCTACGGAGCCCGTAAAGGGGTTGTAGATACTGCTGTACGAACATCAGATGCTGGATATCTTACACGCCGACTTGTTGAAGTGGTTCAACACATTGTTGTACGTCGAACAGATTGTGGTACCTTTAGAGGAATTTCGGTGAATACCCAGAATGGGATGATGCCGGAAAGAATTTGGATACAAACATTAATTGGTCGTGTATTAGCAGACGATATATACAGAGGTTCGCGATGCATTGCCATTAGAAATCAAGATATTGGAATTGGACTTATCAATCGATTTAAAACCTTTCAAACACAACCAATATTTATTAGAACCCCCTTTACCTGTAGGAATACTTCTTGGATCTGCCGATTGTGTTATGGCCAAAGTCCTACTCATGGCCACTTGGTGGAATTAGGAGAAGCTGTAGGTATTATTGCGGGTCAATCAATTGGAGAACCTGGCACTCAACTAACATTAAGAACTTTTCATACGGGCGGAGTATTCACTGGGGGTACTGCAGAACATGTGCGAGCACCTTATAATGGAAAAATAAAATTCAATGAGGATTTGGTTCATCCTACACGTACACGTCACGGGCATCCTGCTTTTCTATGTTATATAGACTTGTATGTAACTATTGAAAGTGGTGATATTACACATAATGTTACTATTCCACCAAAAAGTTTTCTATTAGTTCAAAATAATCAATATGTAAAATCAGAACAAGTGATTGCCGAGATTCGCGCAGGAACAGACACTTTGAATTTAAAAGAAAAAGTTCGAAAACATGTCTATTCTGATTTAGAAGGAGAAATGCATTGGAGTACCGATGTGTACCATGCATCAGAATTTAGATATAGTAATGTCCATATTTTACCAAAAACAAGTCATTTATGGATATTATCAGGAAAATCATACAGGTCCGGTTCAATCTCTTTTTCACCAAGATCAAATGAGCATCCATTTTCTTTCTACTGGAGAAAGAGATATTTATAACCTTTTAGTAAGTAATGATCAAGTAAGACATAAATTATTTCGTTTCAAGCCTTCTGATAAAAAAGAAAGAAGGATTCCAGATTATTCAATATTTAATCAAATCATATGTATAGATCATTGTAATTTTACACATACTGCTATTTTATATGATACTACGTATTTATTAGCAAAGAGGCGGAGAAATAGAGTCATCATTCCATTTCCATTCCAATCTATTCAAAAACGAGACAAAGAACTAATGTTAGCTTCCAGTATCTCGATTGAAATACCAATCCATGGTATTTTTTGTAGAAATAGTATTCTTGCTTATTTCGACGATCCTCAATACCGAACAAAGAGTTCAGGAATTACTAAATATAGGACTATAGGTATAAATTCCATTTTAAAAAAAGAGGATTTTTTAATTGAGTATAAAGGAGTTAAAGAATTTAAGCCAAAATACCAAATCAAAGTAGATCGCTTTTTTTTCATTCCCGAGGAAGTGCATATTTTACCAGAATCTTCTTTCATAATGGTACGGAACAATAGTATCGTTGAAGTAGATACACCAATCACTTTTAATATAAGAAGTCGAGTAGGGGGATTGGTCCGAATGGAGAAGAAAAAAAAAAAGATTGAATTAAAAATATTTTCCGGGGATATCTATTTTCCCGAAGAAATGGATAAAATATCCAGACACAGTGCCATCTTGATACCACCCCG---AATAGTGGGATCTATGTCCAATGGATCACAATTACAAAAAAAAAGTATTTTGTTTTGGTTCGACCCGTCATTTTATATGAAATAGCGGATGGTATCAATTTAGTAAAACTTTTTCCGAAAGATATGTTCCAAGAAAGAGATAATCTGGAACTTAAAGTTATAAATTATATTCTTTCTAGAAATGGAAAATCAATTCGGGGAA--TATGATACAAGTATTCAATTAGTTCGGACTTGTTTAGTCTTAAATTGGGATCAAAACAAAAAATGTTCTTCTTTAGAAAATGCGCATGCTTCTTTTGTTGAAGTAAGTACAAATGGTTTGGTTAGATATTTCTTAAGAATTGACTTAGTGAAATCCCATATTTCATATATAAGAAAAAGGAATGATCCGCTCGGTTCAGGATTTATCTCAGATAATGAGTCGGATCGGACCAACATCAATCCATTTTTTTCTATTGATTCGAAGGAAAAAATTCAACAATCACTTAGCCAAAATCACGGAACTATTCGTATGTTGTTGAATAGAAATGAGAAATGCCGATCTTTTATAATTTTGTCATCATCTAATTGTTTTCAAATACGATCATTCAATGATGTAAAATATTACAATGGGATAAAAGAAGAAATTAATCAAATTCAAAGAGATCTTATAATTCCAATTCATAATTCGTTAGGTCCTTTAGGAATAGCCCTTCAAGTTGCAAATTTTTAT---TTATACCGTTTAATAACTCATAATCAGATTTCGATAAATAAAAATTTGCAACTTGACAAATTTAAGGAAACTTTTCAAGTATTCAAATATTATTTAATGGACGAAAACGATAAAATTTATAAACCTGATCTATGTAATAACATCGTTTTAAATCCATTCTATTTGAATTGGCATTTTCTCCATCATAATTATTGTGGTTTCTAATAATTAGTCTTGGGCAATTTATTTGCGAAAATGTATGTATAGTTCAAACGAAAAATGCACTACACTTAAAATCGGGTCAAGTTCTAATTGTTCAAATGGATTCTGTAGGGATAAGATTGGCTAACCCTTATTTGGCGACTCCAGGAGCAACTGTTCATGGCCATTATGGAGAAATACTTTCTGAAGGAGATATATTAGTTACATTTATATATGAAAAATCTAGATCAGGTGATATAACACAAGGTCTTCCAAAAGTGGAACAGGTATTAGAAGTTCGTTCGATTGATTCAATATCGATGAACCTAGAAAAGAGAGTTGATACTTGGAACGGGCGTATAACAAGAATTCTTGGCATTCCTTGGGGATTCTTGGTTGGTGCTGAGCTAACTGTAGCGCAAAGTCGTATTTCTTTGGTTAATAAAATTCAAAAAGTTTATAGATCCCAGGGAGTTTACATCCATAATAGACATATAGAAATTATTGTGTGTCAAATAACATCAAAAGTATTGGTTTCAGAAGATGGAATGTCTAATGTTTTTTCGCCCGGTGAACTAATTGGATTGTTGCGAGCCGAACGAGCTGGGCGTGCCTTAGAAGAGGCGATTTGCTATAGAGTTCTATTATTGGGAATAACAAAAACATCTCTCAATACTCAAAGTTTCATATCTGAAGCAAGTTTTCAAGAAACTGCTAGAGTTTTAGCAAAAGCCGCTCTCCGAGGTCGCATAGATTGGTTGAAAGGTCTGAAAGAGAACGTTGTTTTAGGAGGAATGATACCTGTTGGTACCGGGTTCAAAAGAATAATGCACCGTTCAAA------GTCAATGCAATATACCAAAATTACCTTGGAAACAAAAAAAAAGAATATATTCAAGGCGGTACTAGAAAATGGAATCCTAAAATGTCACCTTATATATCTGCAAAACGTAAGGGTATTCATATTATAAATCTTATTAGAACTGCTCGGTTTTTATCAGAAGCTTGTGATTTAGTTTTTGATGCAGCAAGTGGGGGAAAACAATTCTTAATTGTTGGTACAAAAAAAAAAGCAGCTGATTCAGTAGCGCGGGCTGCAATAAGAGCTCGGTGTCATTATGTTAATAAAAAATGGCTCGGTGGTATGTTAACGAATTGGTATACTACAGAAACACGACTTCAAAAGTTCAGGGACTTGAGAAGGCAACAAAAAACGGGAAGACTCCATTTTTTTCCAAAAAGGGATGCCGCTATATTGAAGAGACAATTAGCTCATTTGGAAACATATCTTGGCGGCATTAAATATATGACGGGGTTACCAGATATTGTAATAATCGTCGATCAACAAGAAGAATATACGGCTCTTCGAGAATGTATAACTTTGGAAATTCCAACAATTTGTATAATCGATACAAATTGTGATCCGGACCTAGCTGATATTTCGATTCCAGCTAATGATGATGCTATAGCCTCAATTCGATTAATTCTTAACAAATTAGTATTTGCAATTTGTGAGGGTCGTTCTAGCTATATACGAAATTCAAATCCGCTTGGTTTCAGACTTGGTACAACTCAAAGTCATGATTCTGTTTGGTTTGCACAACCAAAAAATTATTCGGAGAATATACAAGAAGATAAAAAAATACGAGATTTTATCAAAAATTATATACAAAAAAATATAAGAGTATCTTCTGGTGTCGAGGGAATTGGACAGATAAAGATTCAAAAAAGAATTGATCTGATTCAAGTCATAATATATATGGGGTTTCCAAAATTATTAATAGAGGGTAAGCCTCAAAAAATTGAAGAATTACAGACGAATATGCAAAAAAAACTGAATTGTGTGAATCGAAAACTAAACATTGCTATTGCAAGAGTTGCAAATGCTTATAAACACCCTAATATTCTTGCAGAATTTATAGCTGGACAATTAAAAAATAGAGTTTCATTTCGTAAAGCAATGAAAAAAGCCATTGAATTAACCGAACAAGCGGGTACAAAAGGAGTTCAAATACAAATTGCAGGACGTATCGATGGAAAAGAAATTGCACGTGTTGAGTGGATCAGAGAGGGTAGGGTTCCTCTACAAACCATTCGAGCTAAAATTGATTATTGTTGCTATACAGTTCGAACTATTTATGGGGTTTTAGGAATCAAAGTTTGGATATTGTTACAGAGGACCTCGTTTCAAAAAAATACGCCGTCTGGGGTCTTTACCAGGACTAACTCGTAAAAAGCTAACAGTCAAAAGCGAACTTAGAAATCAATCGCGATCCAGTAAAAAATCTCAATATCGTATTCGTTTAGAAGAAAAACAAAAATTGCGTTTTCATTATGGTCTTACAGAACGACAATTGCTTAAATACGTCCGTATCGCCGGAAAAGCTAAAGGATCAACTGGTCAGGTTTTATTACAACTACTTGAAATGCGCTTGGATAACATACTTTTTCGATTGGGTATGGCTGCGACGATTCCTCAAGCCCGCCAACTAATTAACCATAGACATGTTTTAGTTAATGGTCGTATAGTAGATATACCAAGTTATCGTTGCAAACCTCAAGATATTATTACAGCGAAGGATGAACAAAAATCGAAAACTCTGATTCAAAATTATCTTGATTCAGCCCCCCGTGATAAATTGCCAAATCATTTGACTCTTCACCCATTCCAATATAAAGGATTAATCAATCAAATAATAGATAATAAATGGGTTGGTTTGAAAATAAATGAATTACTGGTCGTAGAATATTATTCTCGTCAGACTTAAATGTCACGGCGAGGTACTGCAGAAGAAAAAACCGCAAAATCCGATCCAATTTATCGTAATCGATTAGTTAACATGTTGGTTAACCGTATTCTGAAACACGGAAAAAAATCATTGGCTTATCAAATTATTTATCGAGCTATGAAAAAGATTCAACAAAAGACAGAAACAAATCCACTATCTGTTTTACGTCAAGCAATACGTGGAGTAACTCCCGATATAGCAGTAAAAGCAAGACGCGTAGGCGGATCGACTCATCAAGTTCCCGTTGAAATAGGATCCACACAAGGAAAAGCACTTGCCATTCGTTGGTTATTAGGGGCATCCCGAAAACGTCCGGGTCGAAATATGGCTTTCAAATTAAGTTCCGAATTAGTGGATGCTGCCAAAGGGAATGGCGATGCCATACGCAAAAAGGAAGAGACTCATAGAATGGCAGAGGCAAATAGAGCTTTTGCGCATTTTCGTTAAATGGGTAAGGACACCATCGCTGACATAATAACCTATATACGAAATGCTGACATGAATAAAAAAGGAATGGTTCAAATACCATTTACTAACATCACAGAAAACACTGTAAAAATACTTTTACGAGAGGGTTTTGTTGAAAACGTCAGAAAACATAGAGAAAACGGCAAATATTTTTTAGTTTTAACTCTCCGGTATAGAAGAAATAGAAAAGGATCATATAAAAGTTTTTTAAATTTAAAACGGATCAGTACACCCGGTCTACGAATATATTCTAATTATCAAAGAATCCCTCGAATTTTAGGGGGCATGGGAATTGTAATTCTTTCAACTTCTAGAGGTATAATGACAGATCGAGAGGCTCGAGTAGAGAGAATCGGTGGAGAAGTTTTATGTTATATATGGTAAATGGCAAAACCTATACCTAAAAAGGGTTCGCGTAAAAATGGACGTATTGGTTCGCGTAAGCATACTCGTAAAATACCAAAGGGAGTTATTCATGTTCAAGCTAGTTTCAACAATACTATTGTGACTGTTACAGATGTACGAGGTCGGGTGATTTCCTGGTCCTCCGCCGGTACTTGTGGATTCAAGGGTACACGAAGGGGGACGCCTTTTGCCGCTCAAACCGCAGCAGGAAGTGCTATTCGAACAGTAACGGATCAGGGCATGCAACGGGCAGAAGTCATGATAAAAGGTCCCGGTCTCGGAAGAGATGCGGCATTAAGGGCTATTCGTAGAAGTGGTATACTATTAAATTTTATACGAGATGTAACACCTATGCCACATAATGGATGTAGATCTCCTAAAAAAAGACGTGTGTAACGTCGTTAATTGATAAATGGGAAATTCATGGAAAATTAGAATCACTACCGCGTAATAGTGCACCTATACGTTTACATCGACGTTGTTTTTCGACCGGAAGACCGAGAGCTAATTATCGAGACTTTGGATTATCTGGACACATACTTCGTGAAATGGTTCATGCAGGTTTCTTGCCGGGTGCAACAAGATCCAGTTGGTAAATGGTAAAAAATTCATTTATACCTGTTATTTCACAAGAAAAAAAAGAAGAAAACCCGGGATCGGTTGAATTTCAAGTATTCCATTTTACCAATAGAATACGAAGACTTACTTCACATTTTGAATTGCATCGAAAAGACTATTTGTCTCAAAGGGGTTTACGTAAAATTCTGGGAAAACGGAAACGATTATTGTCTTATTTGTCAAAGAAAGATGGAATACGTTATAAAAAATTAATAAATCAATTTGATATTCGGGAGTCACGAATTCGTTCTAAAAAAAAATCCTTATGTAGCGAATAATTTATTAAGAAAAATAAAGAAGCTTAATACAAAAAAGGAAAAAGACATAATAATAACTTGGTCCAGAGCATCTACCATTATACCCACAATGATTGGCCATACCATTGCTATCCATAATGGAAAAGAGCATTTACCTATTTATATAACAGATCGTATGGTAGGCCATAAATTGGGAGAATTTTCACCAACTTTAAACTTCCGAGGACATGCAAAAAATGATAATAGATCTCGTCGTTAAATGCCTAGATCTCGGATAAATGAAAATTTTATTGACAAGACCTTTTCAATTGTAGCCAATATCTTATTACGAATAATTCCGACAACTTCGGGAGAAAAAAAGGCATTCACTTATTACAGAGATGG-ATGTCAGCTCAATCTGAAGGAAATTATGCGGAAGCTTTACAGAATTATTATGAGGCTATGCGACTGGAAATTGATCCCTATGATCGAAGTTATATACTTTATAACATAGGCCTTATCCACACAAGTAACGGGGAACATACAAAAGCTTTGGAATATTATTTTAGGGCGCTCGAACGAAACCCATTCTTACCCCAAGCTTTTAATAATATGGCCGTGATCTGTCATTACCGAGGAGAACAGGCCATTCGACAGGGAGACTCGGAAGTTGCGGAATCTTGGTTTAATCAAGCCGCTGAATATTGGAAACAAGCTATAGCCCTTACCCCTGGTAATTATATTGAAGCACAGAATTGGTTGAAGATCACAGGGCGTTTTGAATAA
>Ped.arpophyllum_cds
ATGGTAACCATTCGTGCAGATGAAATTAGTAAAATTATCCGTGAACGCATTGAGCAATATAATACGGAAGTCAAAATTGTAAATACGGGTACCGTACTTCAAGTAGGCGATGGTATTGCTCGTATTTATGGTCTTGATGAAGTAATGGCGGGTGAATTAGTGGAATTTGAAGAGGGTACTATAGGCATTGCTTTGAATTTGGAATCCAAAAATGTTGGTGTTGTATTAATGGGTGATGGTTTGATGATACAAGAGGGAAGTTCAGTAAAAGCAACTGGAAGAATTGCTCAGATACCAGTAAGTGAGGCTTATTTGAGTCGTGTTATAAATGCGTTGGCTAAACCAATTGATGGTCGAGGAGAAATTTCAGCTTCGGAATCTCGATTAATCGAATCTCCTGCGCCCGGTATTATTTCGAGACGTTCCGTATATGAGCCTCTCCAAACAGGACTTATTGCTATTGATTCGATGATCCCTATAGGACGTGGCCAGCGAGAATTAATTATTGGAGACAGACAAACGGGTAAAACAGCAGTAGCCACAGATACAATTCTCAATCAACAGGGACAAAATGTAATATGTGTTTATGTAGCTGTTGGTCAAAAAGCATCTTCTGTGGCTCAAGTGGTGAATACCTTACAAGAAAGAGGAGCAATGGAATACACTATTGTAGTAGCTGAAACAGCAGATTCTCCAGCTACATTACAATACCTCGCCCCTTATACAGGAGCAGCTCTGGCTGAATATTTTATGTACCGTGAACGTCACACTTTAATCATTTATGACGATCTCTCCAAACAAGCACAGGCTTATCGCCAAATGTCTCTTCTATTACGAAGACCACCAGGTCGCGAAGCTTATCCAGGAGATGTTTTTTATTTACATTCGCGTCTTTTGGAAAGAGCCGCTAAATTAAGTTCTCAATTAGGCGAAGGAAGTATGACTGCTTTACCAATAGTTGAAACTCAATCGGGAGATGTTTCAGCTTATATTCCTACTAATGTAATTTCCATTACAGATGGCCAAATATTCTTATCTGCCGATCTATTCAATGCTGGAATCAGACCCGCTATTAATGTCGGTATTTCCGTTTCCAGAGTTGGATCGGCGGCTCAAATAAAAGCCATGAAACAAGTAGCTGGTAAATTAAAATTGGAATTAGCACAATTCGCAGAATTAGAAGCTTTTGCCCAATTCGCTTCTGATCTCGATAAAGCTACTCAAAATCAATTAGCAAGAGGTCAACGATTGCGCGAATTGCTTAAACAATCCCAATCAGCTCCTCTTACCGTGGAAGAACAGATAATAACTATTTATACCGGAACGAATGGTTATCTTGATTCATTAGAAATTGGACAGGTAAGGAAATTTCTTGTTGAGTTACGTGCTTACTTAAAGACAAATAAACCTCAATTCAAAGAAATCATATCGTCTACCAAGACATTCACTGGGGAAGCAGAAGCCCTTTTGAAGGAAGCTATTCAAGAACAGATGGAACTCTTTTTACTACAGGAACAGGTAGAAAAAAATTGAATGCGAATCAATCCTACTACTTCTGGTCCTGAGGTTTCTGCGCTTGAAAAAAAAAATCTGGGACGTATCGCCCAAATAATTGGTCCGGTACTAGATGTAGCTTTTCCCCCAGGGAAGATGCCTAATATTTACAACGCTCTGATAGTTAAGGGTCGAGATACTGTTGGTCAACAAATTAACGTGACTTGTGAAGTACAGCAATTATTAGGAAATAATCGAGTTAGAGCTGTAGCTATGAGTGCAACAGATGGTCTAACGAGAGGAATGGAAGTGATTGACACAGGAGCCCCCCTAAGTGTTCCAGTAGGTGGAGCAACTCTAGGACGAATTTTCAACGTGCTTGGAGAGCCCATTGATAATTTAGGTCCTGTAGATACTCGTACAACATCTCCCATTCATAGATCTGCGCCTGCCTTTATACAATTAGATACAAAATTATCCATTTTTGAAACAGGAATAAAAGTAGTAGATCTTTTAGCTCCTTATCGTCGTGGAGGAAAAATAGGACTTTTCGGTGGAGCTGGAGTGGGTAAAACAGTACTGATTATGGAATTGATCAATAACATTGCCAAAGCTCATGGAGGTGTATCTGTATTTGGCGGAGTAGGTGAACGTACTCGTGAGGGAAATGATCTTTATATGGAAATGAAAGAATCTGGAGTAATTAATGAACAAAATATTGCAGAATCAAAAGTAGCTCTAGTATATGGTCAAATGAATGAACCGCCCGGAGCTCGTATGAGAGTTGGTTTAACTGCCCTGACTATGGCGGAATATTTTCGAGATGTCAATGAACAAGATGTACTTCTATTCATCGACAATATCTTCCGCTTCGTCCAAGCAGGATCTGAAGTATCTGCCTTATTGGGTCGAATGCCCTCTGCTGTGGGTTATCAACCCACTCTTAGTACTGAAATGGGTTCTTTACAAGAAAGAATCACTTCTACCAAGGAGGGGTCCATAACTTCTATTCAAGCAGTTTATGTACCCGCAGACGATTTAACCGACCCTGCCCCTGCTACGACATTTGCACATTTAGATGCTACTACTGTACTATCAAGAGGATTAGCGGCCAAAGGTATCTATCCAGCTGTAGATCCTTTAGATTCAACCTCAACTATGCTCCAACCTCGGATCGTTGGTGAAGAACATTATGAGACTGCGCAAAGAGTTAAACAAACTTTACAACGTTACAAAGAACTTCAAGACATTATAGCTATCCTTGGCTTGGACGAATTATCCGAAGAAGATCGCTTAACCGTAGCAAGAGCGCGAAAAATTGAGCGTTTCTTATCACAACCTTTTTTCGTAGCAGAAGTTTTTACTGGTTCGCCTGGGAAATATGTTGGTCTAGCAGAAACAATTAGAGGGTTTAAATTGATTCTTTCTGGAGAATTAGATGGTCTTCCTGAACAAGCCTTTTATTTGGTAGGTAATATCGATGAAGCTACTGCGAAGGCTACGAACTTAGAAATGGAGAGCAATTTGAAGAATGACTTTAAATCTTTGTGTACTGACCCCCAATCGAATTGTTTGGGATTCGGAAGTGAAGGAAATCATTTTATCTACTAATAGCGGACAAATTGGAGTATTACCAAACCATGCGCCTATTGCCACAGCTATAGATATAGGTATTTTAAGAATACGTCTTCTTAAAGACCAATGGTTAACGATGGCTCTGATGGGCGGTTTTGCTAGAATAAACAATAATGAGATCACTGTTTTAGTAAATGATGCGGAAAAGAGTAGTGACATTGATCCACAAGAAGCACAGCAAACTCTTGAAATAGCAGAAGCTAATTTGAATAAGGCGGAAGGCAAGAGACAAACAATTGAGGCAAATCTAGCTCTTAGACGAGCTAGGACACGAGTAGAGGCTATCAATGTGATTTCATAAATGAAAAATACAACCAACTCTTTCCTTTGTTTGGGCTACTGGCCATCCGCCGAAAGTTTTGGGTTTAATACCGATATTTTAGCAACAAATCCAATAAATCTTAGTGTAGTGTTAGGTGTGTTGGTTTTTTTTGGAAAGGGAGTG------------------------TTAAGTGATTTATTAGATAATCGAAAACAGAAAATCTTGAGAACTATTCGAAACTCAGAAGAATTACGGGAAGGGGCCATTGAACAGCTGGAAAAAGCCCAAGCCCGCTTAAGGAAAGTCGAAACGGAAGCAGATCGGTTTCGGGTGAATGGCTATTCTGAGATCGAACGAGAAAAATTGAATTTAATTAATTCAATTTATACGACTTTGGAACAATTAGAAAATTACAAAAACGAAGCCATTCATTTTGAACAACAAAGAGTGATTAATCAAGTCCGACAACGGGTTTTACAACAAGCCTTACAGGGAGCTCTAGGAACTCTAAATAGTTGCTTGAACAACGAGTTACATTTACGTACTGTCAGTGCTAATATTGGCATGTTTGGGACGATGAAAGAAGCTGCTTCTGTTATTGCTGCTGGGTTGGCCGTAGGGCTTGCTTCTATTGGACCTGGAGTTGGTCAAGGCACTGCTGCAGGACAAGCTGTAGAAGGGATTGCACGACAACCGGAGGCAGAGGGAAAAATACGAGGTACTTTATTGCTTAGTCTGGCTTTTATGGAAGCTTTAACAATTTATGGACTGGTTGTAGCATTAGCGCTTTTATTTGCTAATCCTTTTGTTTAAATGAATGTTTTATTATGTTCTATCAACACAT---TAAAAAGATTATATGATATATCTGCTGTGGAAGTAGGTCAACATTTCTATTGGCAAATAGGGAATTTCCAAGTACATGCCCAAGTACTTATAACTTCTTGGGTTGTAATTGCTATCTTATTGGTTTCAGCCATTCTAATTATTCGAAATCTGCAAACCATTCCCGCTTTCGGTCAGAATTTCTTTGAATATGTTCTTGAATTCATTCGAGACGTGAGCAAAACTCAGATTGGAGAAGAATATGGTCCGTGGGTTCCTTTTATTGGAACTTTGTTTCTATTTATTTTTGTTTCTAATTGGTCGGGGGCTCTTTTACCTTGGAAAATAATACAATTACCTCATGGGGAGTTAGCTGCACCCACAAATGATATAAATACTACCGTTGCATTAGCTTTACTTACATCAATTGCATATTTCTATGCGGGTCTTTCAAAAAAAGGATTAGCTTATTTTAGTAAATACATCCAACCAACCCCAATCCTTTTACCGATTAACATCTTAGAAGATTTCACAAAACCCTTATCTCTTAGTTTTCGACTTTTCGGAAATATATTAGCTGATGAATTAGTAGTTGTTGTTCTTGTTTCTTTAGTACCTTTAGTAGTTCCTATACCTGTCATGTTCCTCGGATTATTCACAAGCGGTATTCAAGCTCTCATTTTTGCTACTTTAGCTGCGGCTTATATAGGTGAATCCATGGAAGGCCATCATTGAATGGTATTT---TCAAGTTTAGAACATATATTAACTCATATATCGTTTTCGGTTGTATCTATTTTAATTTCAATTCAGTTGATAACCTTATTATTTGTCAATGAAATCATAGGATTATATGATTCGTCCAAAAAAGGCATGATAATACCTTTTTTTTGTATAACGGGATTGTTAGTTACTCGTTGGGTTTTTTCAGGCCATTTACCATTTAGTGATTTATATGAATCGTTAATATTTCTTTCATGGACTTTTTCCATTTTTTATATGATTCCTTGCTTGAAAAAACCTAAAAACTACTAT---------------TTAAGTACAATAATAACACCAAGTGTTATTTTTACCCAAGGCTTTGCTACTTCGGGTCTTTTAACCGAAATGCATGAATCCTTAATATTAGTACCAGCTTTACAGTCGCATTGGTTAATGATGCACGTAAGTATGATGATATTGGGTTATGCAACTCTTTTATGTGGATCATTATTATCAGTGGCTATTTTAGTCATTACATTTCGAGAACTCTTCGTCTTATAAAAATTATTATAGATCTCAATTTATTCAACAATTGGATCGTTGGTGTTACCGTATTATTAGTTTAGGTTTTATCTTTTTAACGATAGGGATTATTTCAGGAGCAGTATGGGCTAATGAGGCATGGGGATCATATTGGAATTGGGATCCAAAGGAAACTTGGGCTTTTATTACTTGGACTATATTCGCAATTTATTTACATACTAGAAAAAATAAAAAATTG------GAAGATTTAAATTCTTCAATAGTTGCCTGTACGGGTTTTCTTATAATTTGGGTATGTTATTTAGGGATAAATCTTTTAGGAATAGGACTACATAGTTATGGTTCATTTACACCTAAAAAATAAAAAAAGGATTCCCCTTCTATATCTTACATCTATAGTCTTTTTGCCTTGGTGTATCTCTTTCACATTTAAGAAAAGTATCGAATCTTGGTTTATTAATTGGTGGAATACTAGGCAATCTGAAATTTTCTTGAATGATATTAAAGAAAAGAGTATTCTAAAAAAATTCATAGAATTTGAAGAACTGTTTTTCTTAGATGACATGTTAAAGGAATGTCCGGAAACACATCTACAAAACCTTCGTACTGGAATCTATAAAGAAACAATCCAATTAATCAAAACGCACAACGAAGATCGTATGAATACGATTTTGCACTTCTCAACAAATATAATTTGTTTCTTTATTCTAAGCGGTTATTCTACTCTTGGTAATCAAGAACTTGTTCTTATTAATTCTTTGGTTCGAGAATTTATATATAATTTAAGTGACACAATAAAAGCTTTTTCTATTCTTCTATTAACTGATTTATGTATAGGATTCCATTCAACCCATGGTTGGGAACTAGTGATTGGTTTCGTCTATAAAGATTTTGGATTTGCTCAAAATGAGCAAATTATATCCGGTCTTGTTTCCACTTTTCCAGTCATTTTAGATACAATTTTAAAATATTTTATTTTCCGTTATTTAAATCGCGTATCTCCATCACTTGTAGTGATTTATCATTCAATGAATGATTGACAATCGACTTTATCGAGAAAGATTACTTTTTTTAGGTCAAGAGGTTGATAGTGAAATATCGAATCAACTTCTTAGTCTTATGGTATATCTTAGTATAGAGGACGAGAATAAAGATTTGTATCTGTTTATTAATTCTCCGGGGGGGTGGGTAATACCCGGAATAGCTATTTATGATACTATGCAATTTGTACAACCAGATGTACAGACAATATGTATGGGATTAGCCGCTTCAATGGGATCCTTTCTTTTGGCAGGAGGAGAAATTACCAAACGTTTAGCATTCCCTCACGCTATGATCCACCAACCCGCTAGTTCTTTTTATGAGGCACAAACGGGAGAATTTATCCTGGAAGCAGAAGAGCTACTGAAAATACGTGAAACTATCACAAGGGTTTATGTACAAAGAACGGGCAAACCTTTATGGGTTATATCCGAAGACATGGAAAGGGATGTTTTTATGTCAGCAGCAGAAGCCCAAGCTCACGGAATTGTAGATCTTGTAGCCGTTG---AAATGGAGGAATATCGAGCATATTTAGAACTCCATAGATCTCGACACCAGGACACCCTATACCCACTTTTTTTTCGGGAATATATTTATGGACTAGCTTGTGGTTATG---------GGTCCATTTTTGTAGAAAATGTAGGTTATAACAAAAAATTTAGTTTACTAATTGTAAAACGTTTAATTACTCGAATGTATCAACAGACCCATTTCATCATTTTTGCTAACGATTCTAACAAAAATCCTTTTAGGGGTTATAAT---AATCATTTTAATTCTCAAATAATATTAGAAGGTTTTGTTGTCGTCGTGGAGATTCTATTTTCCCTACAATTATTTACCTCTTCCTTAAGGGAATTAGAAATCGTAAAATCTTATAAAAATTTGCGATCAATTCATTCCATTTTTCCCTTTTTCGAAGATAAACTGATATATTTAAATCATGAGTCAGATATACGAATACCTTATCCTATCCATCTGGAAATCTTGGTTCAAATCCTTCGATATTGGATAAAAGATGTCTCTTTCTTTCATTTATTAAGGTTT--------------TTATAATTGGAATAGTCTTTTTACTCCAAAAAAAAGGATTTCTACTTTTTT---TTCAAAAAGGAATCCAAGATTTTTCTTGTTCCTATATAATTTATATGTATGGGAATATGAATCTATCTTTCTTTTTCTACGTACCAAATCCTCTCAGTTACGGTTAAAATATTTTCGCGTTTTTTTTGAACGAATTTTTTTCTATGAAAAAATAGAACATCTTGTAGAAATATCTGTTAAGGATTGTTCATATACCTTATCATTC------TTTAAGGATACTTTCATCCATTATGTTAGATATCAAGGAAAATCAATTCTGATTTCAAAGAATACTCCTCTTTTGATAAATAAATGGAACTACTATTTTATCTATTTATGGCAATGTCATTTTGATATTTGGTCTCGATCAGGAACGATCCATATAAACCAATTATCCCAGCATTCATTTCACTTTTTGGGCTATTTTTTAAGTATTCAGCTCAATATTTCAGTGGTACGAAGTCAGATGTTGCAAAATTCATTTCTAATCAAAATTATTATGAAAAAGCTTGATACAATAGTTCCAATTATTCCTATAATTCGATCTTTTGCTAAAGCAAAATTTTGTAATGTATTTGGTCATCCTATTAGTAAGCCGGTTTGGGCAAATTTATCTGATTTTGATATTATTGACCAGTTTTTGCGGATATGCCGAAATTTTTCTCATTATTACAATGGATCCACAAAAAAAAAAAGTTTGTATCAAATAAGATATATACTTCGGCTTTCTTGTATAAAAACCTTGGCTCGTAAGCACAAAAGTACTGCGCGCACTTTTTTGAAAAGATTGGGTTCAGAAAAATTATTGGAAGAATTCTTTACAGAAGAAGAAGATATTTTTTCTTTGATTTTTCCAAGAACTTCTGTTACTTTGCAGAGGTTATATAGAGGTCGGATTTGGTATTTGGATATTCTTTTCAGAAACGATTTCGTCAATCATTTATAAATGATAATTTATTTAACAGAAATACAAGATATCCA---TTTTTTTTTCAGATTGGAATCTTTTAAAGAGATATATGGAATTCTATGGGTATTTGCCCCTATTTTGATTCTTATATTGGGAATTACAATAAGTGTACTAGGAATTGTATGGTTAGAAAGAGAAATATCCGCAGGGATACAACAACGTATTGGACCTGAATACACCGGTCCTTTTGGAGTTCTTCAAGCTCTAGCAGACGGAACAAAATTACTTTTCAAAGAGAATCTTATTCCATCTAGAGGAGATATTCGTTTATTCAGTATAGGACCATCTATATCAGTCATATCCATTATAATAAGCTATTCAGTAATTCCTTTTGGTTATAACTTTGTTTTATCTGATTTGAATATTGGTGTTTTTTTATGGATTGCTATTTCGAGTATTGCTCCCATTGGACTTCTTATGTCAGGATATGGGTCAAATAATAAATATTCCTTTTTGGGTGGTCTACGAGCGGCTGCTCAATCGATTAGTTATGAAATACCATTAACTCTATGTGTGTTATCGATATGGGTTTCATCGTTTTTCTAATCTCTTCCCTAGCAGAATGTGAAAGATTACCTTTTGATTTACCGGAAGCGGAAGAAGAACTAGTGGCGGGTTATCAAACCGAATATTCGGGTATAAAATTTGGTTTATTTTACGTTGCTTCCTATTTAAACCTATTCATTTCTTCCTTATTTGTAACAGTTCTTTACCTTGGTGGTTCAAATATATCTATTCCATACATATTGGTTTCTTATTTTTTTGAAATAAATCAAACATATGGAGTTTTTGTAACGATAATTGGTATCTTTATTACACTAGCTAAAACTTATTTATTCTTATTCGTTTCGATCGCAACAAGATGGACTTTGCCTAGACTAAGAATCGATCAATTATTAAATCTTGGGTGGAAGTTTCTTTTACCCAGAAAGCCTTTCATTTGCTTCTCTTCGATGGAAGTTTTATTTTCCCAGAATGTATCCTCATTTTTGGCCTAATTCTTCTTCTGATGATTGATTCAACCTCTGATCAAAAAGATATATCTTGGTTCTATTTTATCTCTTCAACAAGTTTAGTAATGAGCATAACGGCCCTATTGTTCCGATGGAGAGAAGAACCTATGATTAGCTTTTCGGGAAATTTCCAAACGAACAATTTCAACGAAATCTTTCAATTTCTTATTTTACTATGTTCAACTCTATGTATTCCTCTATCCGTAGAGTACATTGAATGTACAGAAATGGCTATAACAGAGTTTCTGTTATTCATATTAACAGCTACTCTAGGAGGAATGTTTTTATGCGGCGCTAACGATTTAATAACTATCTTTGTAGCTCTAGAATGTTTCAGTTTATGTTCCTATCTACTATCTGGATATACCAAGAAAGATGTACGGTCTAATGAGGCTACTACGAAATATTTACTCATGGGTGGGGCAAGCTCTTCTATTCTGGTTCATGGTTTCTCTTGGCTATATGGTTCATCCGGGGGAGAGATCGAGCTTCAAGAAATAGTGAACGGTCTTATCAATACACAAATGTATAACTCCCCAGGAATTTTAATTGCACTTTTATTCATCACTGTAGGAATTGGGTTCAAGCTTTCCCCAGCCCCTTCTCATCAATGGACTCCTGACGTATACGAAGGATCTCCCACTCCAGTCGTTGCTTTTCTTTCTGTTACTTCGAAAGTAGCTGCTTCAGCTTCAGCCACTCGAATTTTCGATATCCCTTTTTATTTCTCATCAAACGAATGGCATCTTCTTCTGGAAATCCTAGCTATTCTTAGCATGATATTGGGGAATCTCATTGCTATTACCCAAACAAGCATGAAACGTATGCTTGCATATTCGTCCATAGGTCAAATCGGATATGTAATTATTGGAATAATTGTTGGAGACTCAAATGGTGGATATGCAAGCATGATAACTTATATGCTGTTCTATATCTCGATGAATCTAGGAACTTTTGCTTGCATTGTATCATTTGGTCTACGTACCGGAACTGATAACATTCGAGATTATGCAGGATTATACACGAAAGATCCTTATTTGGCTCTCTCTTTAGCCCTATGTCTCTTATCCTTAGGAGGTCTTCCTCCACTAGCAGGTTTTTTCGGAAAACTTCATTTATTCTGGTGTGGATGGCAGGCAGGCTTATATTTCTTGGTTTCAATAGGACTCCTTACGAGCGTTGTTTCTATCTACTATTATCTAAAAATAATCAAGTTATTAATGACTGGACGAAACCAAGAAATAACTCCTCACGTGCGAAATTATAGAAGGTCCCCTTTAAGATCAAACAATTCCATCGAATTAAGTATGATTGTATGTGTGATAGCATCTACTATACCAGGAATATCAATGAACCCTATTATTGAAATTGCTCAGGATACCCTTTTTTAGATGTTTCTTCTTTACGAATATGATATTTTTTGGGCATTTCTAATAATATCAAGTTTTATTCCTATTTTGGCATTTCTAATTTCTGGAATTTTAGCCCCGATTAGTAAGGGACCGGAGAAACTTTCTAGTTATGAATCGGGAATAGAACCAATAGGCGATGCTTGGTTACAATTTCGAATCCGTTATTATATGTTTGCTCTCATTTTTGTTGTTTTTGATGTTGAAACGGTTTTTCTTTATCCATGGGCAATGAGTTTCGATGTATTAGGAGTATCCGTATTTATAGAAGCTTTGATATTCGTGCTTATCCTAATTGTTGGTTCAGTTTATGCATGGCGAAAGGGGGCATTAGAGAATTATTTTCCTTGGTTAACAACAATAGTAGTTTTGCCAATAGTCGGGGGTTCCTTTATTTTATTATTTCCCCATAAAGGAAATAAGGTCATTAAATGGTATACTATTTGTATATGTTTAATCGATCTCCTTCTAACAGCTTATGTATTTTGTTATCATTTCGAATTGGATGATCCACTAATCCAATTGACAGAAAATTATAAATGGATCCATTTTTTTGACTTTTATTGGAGATTCGGAATAGATGGACTCTCTCTAGGACCCATTTTATTGACCGGATTTATCACTACGTTAGCTACGTTAGCGGCTCAACCGGTTACTCGAGAATACAAATTATTCTATTTCCTGATGTTAGCAATGTATAGTGGTCAAATAGGAACATTTTCTTCTCAAGACATTTTACTTTTTTTCATCATGTGGGAATTAGAATTAATTCCCGTTTATCTACTTTTATCTATGTGGGGTGGAAAAAAACGTTTGTATTCAGCGACCAAGTTTATTTTGTACACTGCGGGAAGTTCTATTTTTTTATTACTGGGAATTCTGGGTATGAGTTTATATAGCTCTAATGAACCAACATTAAATTTTGAATCATTAACTAATCAATCATATCCCGCGGCGCTGGAAATAATATTCTATATCGGGTTTCTTATTGCTTTTGCTGTCAAATCACCAATTATACCCTTACATACATGGTTACCAGACACCCACGGAGAGGCACATTACAGCACTTGTATGCTTTTAGCCGGAATATTATTAAAAATGGGAGCATATGGGTTGGTTCGAATTAATATGGAATTTTTATCTCGCGCTCATTCTATATTTTCTCCTTGGTTAATGCTATTAGGTTCAATTCAAATAATCTATGCAGCTTCAACATCTCTTGGTCAACGCAATTTAAAAAAAAGAATAGCTTATTCCTCCGTATCTCATATGGGTTTCTTAATTTTAGGAATTGGTTCTATAAGCGATACAGGTCTCAATGGGGCGATTTTACAAATAATATCTCACGGATTTATTGGCGCTGCGCTTTTTTTCTTGGCGGGAACTAGTTATGATAGACTACGTCTTCTTTATCTCGACGAAATGGGTGGAATGGCTATCCCAATGCCCAAAATATTCACAGTTTTCACTATCTTATCGATGGCTTCTCTTGCATTGCCGGGCATGAGCGGTTTTGTTGCCGAATTGATAGTCTTATTGGGAATAATTACTAGCCAAAAATATCTTTTAATCACAAAAATACTAATAACTTTTGTAACAGCAATTGGAATGATATTAACTCCTATTTATTCATTATCTATCTTACGTCAAATGTTCTATGGATACAAGCTTTTTAATACACCAAATTCTTATTTTTTTGATTCAGGGCCGCGAGAATTATTTATTTCAATTTCTATCCTTATACCCATAATAAGTATTGGCATTTATCCAGATTTTATTTTTTCATTTTCGGCTGACAAGGTTGAAGCTATTCTATCTAATTTTATGATATTCGAGCATGCACTTGTTTTGAGTGCCTATTTATTTTCGATAGGTATATATGGGTTGATCACGAGCCGAAATATGGTTAGAGCCCTTATGTGTCTTGAACTTATACTGAATGCAGTTAATATAAATCTCGTAACCTTTTCTGATTTTTTTGATAGTCGACAATTAAAAGGAAATATTTTTTCAATTTTTGTTATAGCTGTTGCAGCTGCTGAAGCAGCTATCGGACCGGCTATTGTATCCTCCATTTATCGTAATAGAAAATCAACTCGTATCAATCAATCAAATTTGTTGAATAAATAAATGCAATATACACATCAATATTCATGGATCATACCTTTTATTCCATTTCCAGTTCCAGTGTTAATAGGAGTAGGACTTCTACTTTTTCCGACAGCAACCAAAAATCTTCGCCGTATGTGGGCTTTTCCTAGTATTTTATTGTTAACTATAGTTATGATTTTTTCGCTTGATTTGTCTATTTATCAAATAAATAATAGTTCGATTTTTCAATATGTATGGTCTTGGACCATAAATAATGATCTTTCTTTAGAGTTTGGGTACTTGATCGATTCACTTACTTCTATTATGTCAATATTAATTACTACTGTTGGCATTCTGGTTCTTATTTATAGTGATAATTATATGTCTCATGATCAAGGATATTTGAGATTTTTTGCTTATATGACTCTTTTTAATATTTCAATGTTGGGATTAGTTACTAGTTCGAATTTGATACAAATTTATGTTTTTTGGGAATTGGTTGGAATGTGTTCTTATTTATTAATAGGCTTTTGGTTCACACGTCCTATTGCCGCAAATGCTTGTCAAAAAGCATTTGTAACTAATCGTGTAGGGGATTTTGGTTTATTATTGGGAATTTTAGGTCTTTATTGGATAACGGGTAGTTTGGAATTTCGGGATTTGTTTCAAATAATAAATAACTTGATTTATAAAAATGAAGTTAATATTTTTTTTGTTACTTTGTTTGCTCTCTTGCTTTTTTGTGGCTCAGTCGCTAAATCCGCCCAATTTCCTCTTCATGTATGGTTACCAGATGCTATGGAAGGTCCTACGCCAATTTCTGCCCTTATACATGCTGCTACTATGGTAGCCGCGGGAATTTTTCTTGTGGCTCGACTTCTTCCTCTTTTCATAGTTCTACCTGCAATAATGAACGGAATAGCTTTTATAGGTATAATAACAGCAGTATTAGCAGCTACTTTAGCTATTGCTCAACAAGATATTAAGAAAAATTTGGCCTATTCTACAATGTCTCAATTGGGTTATATGATGTTAGCTCTCGGTATGGGATCTTATCGAGTCGCTTTATTTCATTTAATTACTCATGCTTATTCAAAAGCATTGTTGTTTTTAGGATCTGGATCCATTATTCATTCAATGGAAGCTCTTGTCGGATATTCTCCAGCTAAAAGTCAAAATATGGTTCTTATGGGCGGTTTAACAAAACATGTACCAATTACAAAAACGTCTTTTTTAGTGGGTACACTTTCTCTTTGTGGTATTCCACCTTTTGCCTGTTTTTGGTCTAAGGATGAAATTCTTAATGATAGTTGGTTGTATTCACCCATTTTTGCAATAATAGCTTATTGTACAGCAGGATTAACTGCATTTTATATGTTTCGGATCTATTTACTTGTTTTTGAAGGATATTTAAACGTTCATTTTTTAAATTTCAATGGAAAAAAAAATAGTTCATTCTATTCAATATCTTTATGGGGGAAGAAAGAGGTAAAACAGAAATTAAAAAACAAAAATTTTTTCTTAGGTTTACTAAGAATGAAAAATGATGAAATGACTTCTTTTTTTATCCAGAAGATATATCCACATCGCATTAATAAAAATGTC------AAAAACATAACTCG---TCTATTTTTTGATATTAACTA---TTTTGGCAATAAAAAAACTGCTAGTTTATATCCTAAGGAATCAGACAATACTATTAGATTTTCTATGCTTGTTTTAGTGCTCTTTACTTTATTCGTTGGGGCCATTGGAATTTCGTTCAGTCAAAAAGGAATAGATTTCGATATATTATCAAAATTGTTAATTCCGTTTATAGACCTTTTACATAAAAATTCAAAAAATGTTGTGGATTGGTATGAATTTTTGACAAACGCAACTTTTTCGCTGATTCTAACTTTTTTAGGAGTATTTATAGCTTCTTTTTTTTACAAACCGGTTTATTCATATTTAAAAAATTTGAATTTATTAAATTTATTTGAAAAAAGTCTTCTT------AATAAAAAAATTGCTGATAATTTTCAAAATAGCATATATGATTGGTCGTATAATCGTGGTTATATAGATGTTTTTTATGATATATCTTTAATTACGAGTGTAAGAAAATTAGTGAAATTCAATTATTTTTTTGATAAAAAAATAATTGATGGAATTCCAAATGGAATAGGTATTACAAGTTTTTTTATGGGAGAGGCTATCAAATATGTGGGAGGCGGGCGAATTTCTTCGTATATTTTATTGTATATATTATATATAGTAATCGAAGTCTGGGAGTAGTATTATTTACGAATCCCATTTTTTCTGCTTTTTCGTTGGGACTAGTTCTTGTTTGTATATCTTTATTCTATATTTTATCAAACTCCCATTTTGTAGCTGCATCACAACTACTTATTTATGTGGGCGCTATAAATGTTTTAATAATATTTGCCGTGATGTTTATGAATGGTTCGGAATATTACCAAGATTTTCGTCTTTGGACCGTTGGAGATGGAATTACTTTGATGGTTTGTACAAGTATCTTTGTTTCACTAATAACTACTATTCTAGATACATCATGGCATGGGATTATTTGGACTACAAGACCTAATCAGATTATAGAGCAAGATTTGATAAGTACTAGTCAACAAATTGGAATTCATTTATCAACAGATTTTTTTCTTCCATTTGAACTAATTTCAATAATACTTTTAGTTGCTTTGATAGGTGCAATTGTCGTGGCTCGCCAATAAATGAATATCTCAACTACAAGAAAGAACTTCATGATAGTCAATATGGGGCCTCACCACCCATCAATGCATGGTGTTCTTAGACTTATTGTTACTCTAGACGGTGAGGATGTTATTGATTGTGAACCAATATTGGGTTATTTACACAGAGGAATGGAAAAAATAGCGGAAAACCGAACAATTATACAATATTTGCCTTATGTAACACGTTGGGACTATTTAGCTACTATGTTCACAGAAGCAATAACTGTAAATGGACCAGAACAGTTGGGAAATATTCAAGTACCTAAAAGAGCCAGTTATATCCGAGTCATAATGTTGGAGTTAAGTCGTATAGCTTCTCACCTACTATGGCTAGGACCTTTTATGGCAGATATTGGTGCACAAACCCCCTTCTTCTATATTTTCAGAGAAAGAGAATTAATATATGATCTATTTGAAGCTGCGACAGGTATGAGAATGATGCATAATTTTTTTCGTATCGGGGGGGTTGCGACTGATCTACCTTATGGCTGGATAGATAAATGTTCTGATTTCTGCGATTATTTTTTAACAAGAATTGTTGAATATCAAAAACTTATTACGCGAAATCCTATTTTTTTAGAACGGGTTGAGGGGGTAGGTGTAGTTGATATAAAGGAAGTAATAAATTGGGGTTTATCGGGACCGATGCTTCGGGCTTCCGGAATACCATGGGATCTCCGTAAAGTGGATAATTATGAATGTTACGAAGAATTTGATTGGGAAGTTCAATGGCAAAAAGAGGGCGATTCATTAGCTCGTTATTTAGTTCGAATTGGTGAAATGCTGGAATCCATAAAAATTATTCAACAGGCTTTGGAAGGAATTCCCGGCGGACCATATGAAAATTTAGAAATTCGCTGCTTTGATAGAGAAAAAGAGCCTGAATGGAATGAGTTTGAGTATCGATTTATTAGTAAAAAACCGTCTCCGACTTTTGAATTGCCAAAACAAGAACTTTATGTAAGAGTTGAAGCCCCCAAGGGAGAATTGGGAATTTTTCTAATAGGGGATCAAAATGGTTTTCCTTGGAGATGGAAAATTCGTCCACCAGGTTTTATCAATTTGCAAATTCTTCCTCAATTAGTTAAAAGAATGAAATTGGCCGATATTATGACAATACTAGGTAGCATAGATATTATTATATGTTCCTTATGGTAACTGGATTCTTAAATTATAGTCAACAAACAGTCCGAACTGCAAGGTACATTGGTCAAGGTTTCATGATTACCCTATCTCATGCAAATCGGTTACCCGTAACGATTCAATATCCTTATGAAAAAATAATCTCATCAGAACGTTTCCGCGGTCGAATACATTTTGAATTTGATAAATGCATTGCTTGTGAAGTATGTGTTCGTGTATGTCCCATAGATCTACCTGTTGTTGATTGGAAACTAGAAACAGATATTCGAAAAAAACGGTTGTTTAATTATAGTATTGATTTCGGAATCTGTATATTTTGTGGTAACTGTATTGAGTATTGTCCAACAAATTGTTTATCAATGACCGAAGAATATGAACTTTCAACTTATGATCGCCACGAATTGAATTATAATCAAATTGCTTTAGGCCGTTTACCAGTGTCAGTAATTGATGATTATACAATTCGAACATGGCTAGTCAAACATGGACTAATTCATAGATCATTGGGTTTCGATTACCAAGGAATAGAGACTTTACAAATAAAGCCCGAGGATTGGCATTCCATTGCTGTCATTTTATATGTATATGGTTACAATTATCTACGTTCCCAATGTGCCTATGATGTAGCACCAGGAGGACTATTAGCTAGTGTATATCATCTTACGAGAATAGAGTATGGTATAGATCAACCCGAAGAGGTATGCATCAAAATATTTGTTGCAAGAAAAAATCCCAGAATTCCTTCGATTTTCTGGGATGAATTCCATTGAGTTTCCCTTACTTGATCAAACAACCAAAAATTCAGTTATTTCAACAACATTAAATGATCTTTCAAATTGGTCAAGATTATCCAGTTTATGGCCGCTTCTCTATGGTACTAGTTGTTGCTTCATTGAATTTGCTTCATTAATAGGATCACGATTCGACTTTGATCGTTATGGACTAGTACCACGATCGAGTCCTCGGCAGGCAGACCTTATTTTAACAGCGGGCACAGTAACTATGAAAATGGCTCCTTCTTTAGTTCGATTATATGAACAAATGCCCGAACCTAAATATGTTATTGCTATGGGAGCCTGTACAATTACGGGGGGGATGTTTAGTACCGATTCTTATAGTACTGTTCGGGGCGTGGATAAACTAATTCCTGTGGATGTCTATTTGCCGGGCTGTCCACCTAAACCGGAGGCCATTATAGATGCTATAACAAAACTTCGTAAGAAAATATCTCGAGAAATCTATGAAGATCAAATGAATTCTCAACGAGAGAATAGATGTTTTACAACCAATCACAAGTTTGATGTTGGATACAGTACTCATACCGGCAATTATGGTCAAGAATTATTCTATCAACTGCCATCTACT-TCAGAGATACCATCATATATATAATAATTCGAGCACCCATTTCAAATGCATATCCAATTTTTGCACAGCAGGGTTATGAAAATCCCCGAGAAGCAACCGGTCGTATTGTCTGTGCCAATTGCCATTTAGCTAATAAGCCCGTGGATATTGAGGTTCCACAAGCGGTACTTCCTGATACTGTATTTGAAGCAGTTGTTCGAATTCCTTATGATATGCAAGTGAAACAAGTTCTTGCTAATGGTAAAAAGGGAGCTTTGAATGTGGGGGCTGTTCTTATTTTACCGGAAGGTTTTGAATTGGCACCCCCCGATCGTATTTCGCCTGAGATTAAAGAGAAGATAGGCAATCTGTCTTTTCAAAACTATCGCCCTACAAAAAAAAATATTCTTGTGGTAGGCCCTGTTCCTGGTAAGAAATATAATGAAATCACCTTTCCTATTCTTTCCCCGGATCCCACTACTAAGAGAGATGTTCATTTCTTAAAATATCCTATATACGTGGGCGGGAACAGGGGAAGGGGTCAGATTTATCTTGACGGGAGCAAGAGTAATAATAATGTGTATAATGCTACAGCAGCAGGTACGGTAAAAAAAATAATACGAAAAGAAAAAGGGGGATACGAAATAACTATAGTGGATGCATTGGATGGGCATGAAGTGATTGATATTATACCTCCAGGACCAGAACTTCTTGTTTCAGAAGGTGAATCTATCAAACTTGATCAGCCATTAACAAGTAATCCAAATGTGGGTGGATTTGGTCAGGGGGATGCGGAAATAGTACTTCAAGATCCGTTACGTGTCCAGGGTCTCTTGTTCTTCTTGGCATCTATTATTTTAGCACAAATCTTTTTAGTTCTTAAGAAGAAACAATTTGAGAAGGTTCAATTGTCCTATGATTGGTTCGAAGAACGTCTTGAAATTCAGGCGATTGCCGATGATATAACCAGTAAATATGTTCCGCCTCATGTGAATATTTTTTATTGTTTAGGAGGAATTACCCTTACTTGTTTTTTAGTCCAAGTAGCAACGGGATTTGCTATGACTTTTTATTATCGTCCGACCGTTACTGAAGCTTTTGCTTCTGTTCAATATATAATGACTGAAGCTAACTTTGGTTGGTTAATCCGATCCGTTCATCGATGGTCGGCAAGTATGATGGTCTTAATGATGATCCTACACGTATTTCGTGTGTATCTCACAGGTGGTTTTAAAAAACCTCGTGAATTAACTTGGGTTACGGGTGTAGTTTTGGGTGTATTGACTGCATCTTTTGGTGTAACCGGTTATTCCTTACCTTGGGATCAAATTGGTTATTGGGCAGTAAAAATTGTAACAGGCGTACCCGACGCTATTCCCGGAATAGGATCGTCTGTGGTAGAGTTATTACGTGGAAGTTCCAGTGTGGGACAATCTACTTTAACTCGTTTTTATAGTTTGCATACTTTTGTATTACCCCTTCTTACTGCTGTATTTATGAAAAAAACCTGACTTGAATGATCCTGTATTACGAGCTAAATTGGCTAAGGGAATGGGTCATAATTATTATGGAGAACCCGCATGGCCCAACGATCTTTTATATATTTTTCCAGTAGTAATTCTAGGTACTATTGCCTGTAACGTGGGCTTGGCGGTTCTAGAACCATCCATGATTGGGGAACCCGCGGATCCATTTGCAACTCCTTTGGAAATATTACCAGAATGGTATTTCTTTCCCGTATTTCAAATACTTCGTACAGTGCCCAATAAGTTATTGGGCGTTCTTTTAATGGTTTCGGTACCTACGGGATTATTAACAGTACCCTTTTTGGAGAATGTTAATAAATTCCAAAACCCATTTCGCCGTCCAGTAGCAACCACTATCTTTTTGATTGGTACTGTAGTTGCCCTTTGGTTAGGTATTGGAGCAACATTACCTATTGAGAAATCCCTAACTTTAGGTAGTTAGGTTTAATTCCCATTACTTTGGCTGGATTATTTGTAACTGCATATTTACAATACCGACGAGGTGATCAGTTGGATCTTTGAATGCTCACTATAACTAGTTATTTCGGTTTTTTACTAGCGGTTTTAATTATAACCTCATCTCTATTTATTGGTCTGAGTAAAATACGACTTATTTATGATTATTCGTTCACCGGAACCAGAAGTTAAAATTTTGGTAGATAGAGATCCCATAAAAACTTCTTTCGAGGAATGGGCAAAACCCGGTCATTTCTCAAGAACAATAGCTAAGGGACCTGATACTACTACTTGGATCTGGAACCTACATGCTGACGCTCATGATTTTGATAGCCATACTAATGATTTAGAGGAGATTTCCCGAAAAGTTTTTAGTGCCCATTTCGGCCAACTCTCTATCATCTTTCTTTGGCTGAGTGGCATGTATTTTCATGGTGCTCGTTTTTCCAATTATGAGGCATGGTTAAGTGATCCTACTCACATTAGGCCTAGTGCTCAGGTGGTTTGGCCTATAGTGGGCCAAGAAATATTGAACGGTGATGTAGGGGGGGGGTTCCGAGGAATACAAATAACCTCTGGTTTTTTTCAGATTTGGAGAGCATCTGGAATAACTAGTGAATTACAACTCTATTGTACCGCAATTGGAGCATTGGTCTTTGCAGCCTTAATGCTTTTTGCTGGTTGGTTTCATTATCACAAAGCTGCTCCAAAATTGGCTTGGTTCCAAGATGTAGAATCTATGTTTAATCACCATTTGACAGGGCTCCTAGGGTTGGGGTCTCTTTCTTGGGCAGGCCATCAAATACATGTAGCTTTACCAATTAACCAATTTCTAAATGCTGCAGTAGATCCCAAAGAGATTCCACTTCCTCATGAATTTATCTTGAATCGGGATCTTTTGGCTCAACTTTATCCAAGTTTTGCCGAGGGAGCAACCCCATTTTTCACCTTGAATTGGTCAAAATACGCAGAATTTCTGACTTTTCGTGGAGGATTAGATCCAGTAACTGGAGGTCTATGGCTGACCGATATTATACACCATCATTTAGCTATTGCAATTCTTTTCTTGATAGCGGGTCACATGTATAGGACCAACTGGGGTATTGGTCACAGTATAAAAGACATTTTAGGGGCACATAAAGGTCCATTTACGGGCCAGGGTCATAAAGGTTTATATGAGATCCTAACAACGTCATGGCATGCTCAATTATCTATTAACCTAGCTATGTTAGGTTCTTTGACCATTATTGTAGCTCACCATATGTATTCTATGCCCCCTTATCCATACCTAGCTACTGACTATGGTACACAACTGTCATTGTTTACACATCACATGTGGATTGGTGGATTTCTCATAGTCGGTGCTGCTGCGCATGCAGCTATTTTTATGGTAAGAGACTATGATCCTACTATTCGATACAACGATCTATTAGATCGTGTCCTTAGACATCGAGATGCAATCATATCACACCTTAACTGGGTATGTATATTTTTAGGCTTTCACAGTTTTGGTTTGTATATTCATAATGATACCATGAGCGCTTTAGGGCGTCCTCAAGATATGTTTTCAGATACCGCTATACAATTACAGCCGGTCTTTGCTCAATGGATACAAAATACCCACGCTTTAGCACCAGGCACAACAGCCCCTGGTGCAACAACAAGTACCAGTTTGACTTGGGGGGGTGATAATTTAGTAGCAGTGGGCGGTAAAGTTGCTTTGTTACCTATTCCGTTAGGAACTGCGGATTTTTTGGTCCATCATATTCATGCATTTACAATTCATGTAACAGTATTGATACTCCTAAAGGGTGTTCTATTTGCTCGTAGTTCACGATTGATACCGGATAAAGCAAATCTAGGTTTTCGTTTTCCTTGTGATGGACCTGGAAGAGGGGGGACATGCCAAGTATCCGCTTGGGATCATGTCTTCTTAGGACTATTTTGGATGTACAATTCAATTTCGGTAGTAATATTCCATTTCAGTTGGAAAATGCAGTCAGATGTTTGGGGTAGTATAAGTGATCAAGGGATAGTAAATCATATCACAGGGGGAAATTTTGCGCAGAGTTCCATTACCATTAATGGGTGGCTCCGTGATTTCTTATGGGCACAGGCATCCCAGGTAATTCAGTCTTATGGTTCTTCATTATCTGCATATGGTCTTTTTTTCTTGGGTGCACATTTTATATGGGCTTTTAGTTTAATGTTTCTATTCAGCGGGCGTGGTTATTGGCAAGAACTTATTGAATCCATTGTTTGGGCTCATAATAAATTAAAAGTTGCTCCTGCTACTCAGCCTAGAGCCTTGAGCATTATACAAGGACGTGCTGTAGGAGTAACACATTACCTTCTAGGTGGAATTGCCACAACATGGGCATTCTTCTTAGCAAGAATTATTGCAGTAGGATAAATGGCATTAAGATTTCCAAGGTTTAGTCAAGGCTTAGCTCAAGACCCCACTACTCGTCGTATTTGGTTTGGTATTGCTACCGCACATGACTTCGAAAGTCATGATGATATTACTGAGGAACGTCTTTATCAGAATATTTTTGCTTCTCATTTCGGGCAATTAGCAATCATTTTTCTGTGGACTTCCGGGAATCTATTTCATGTAGCTTGGCAAGGTAATTTTGAGGCATGGGTACAGGATCCTTTACATGTAAGACCTATAGCTCATGCAATTTGGGATCCTCATTTTGGTCAACCAGCTGTAGAAGCTTTTACTCGAGGAGGTGCTCTAGGCCCAGTTAATATAGCCTATTCTGGTGTTTATCAGTGGTGGTATACAATCGGTTTACGTACTAATGGGGATCTTTATACTGGAGCTCTTTTTCTATTATTTCTTTCTACTATATCTTTAATAGCGGGTTGGTTACACTTGCAACCAAAATGGAAACCGAGCGTTTCGTGGTTTAAAAATGCCGAATCCCGCCTCAATCATCATTTGTCAGGACTATTCGGAGTTAGTTCCTTGGCTTGGACGGGGCATTTAGTCCATGTCGCTATTCCGGCATCCAGGGGGGAATACGTTCGATGGAATAATTTATTAAGTATATTGCCGCACCCCGAAGGATTAGGTCCATTTTTCACAGGTCAGTGGAATCTTTATGCTCAAAACCCCGATTCCAATAGTCATATATTTGGTACCCCTCAAGGAGCAGGAACTGCTATTCTAACACTTCTCGGGGGATTTCATCCGCAAACTCAAAGTTTATGGCTGACCGATATTGCACACCATCATTTAGCTATTGCATTTCTTTTTCTAGTTGCTGGCCATATGTATAGAACTAACTTCGGGATTGGTCACAGTATAAAAGATCTTTTAGAAGCACATACTCCTCCGGGGGGTAGATTGGGACGTGGACATAAGGGTCTTTATGACACAATCAATAATTCAATTCATTTTCAATTAGGTCTTGCTCTAGCCTCTTTAGGGGTTATTACTTCCTTGGTAGCTCAACACATGTACTCTTTACCCGCTTATGCGTTTATAGCGCAAGACTTTACTACTCAAGCTGCGTTATATACTCATCATCAATATATAGCGGGCTTCATTATGACAGGTGCTTTTGCTCATGGAGCTATCTTTTTTATTAGAGATTATAATCCAGAACAGAATGAAGATAATGTCTTAGCAAGAATGTTAGACCATAAAGAAGCTATCATATCCCACTTAAGTTGGGCTAGCCTCTTTCTGGGGTTCCATACTCTGGGACTTTATGTCCATAATGATGTCATGCTTGCTTTTGGTACTCCGGAAAAACAAATCTTGATTGAACCTATATTTGCCCAATGGATACAATCTGCTCATGGTAAAACTTCCTATGGGTTCGATATACTTTTATCTTCAACGAACAGTCCGGCATTCAATGCAGGACGAAGCATATGGTTGCCTGGTTGGTTAAACGCTGTTAATGAGAATAGTAATTCTCTATTCTTAACAATAGGGCCTGGAGACTTCTTAGTGCATCATGCTATTGCTCTTGGTTTACATACAACTACATTGATCTTAGTAAAGGGTGCTTTGGATGCGCGTGGTTCTAAATTAATGCCAGATAAAAAAGATTTTGGTTATAGTTTTCCTTGCGACGGTCCGGGACGAGGCGGTACTTGCGATATTTCGGCTTGGGACGCATTTTATTTGGCAGTTTTCTGGATGTTAAATACCATTGGGTGGGTTACTTTTTATTGGCATTGGAAACACATTACACTATGGCAGGGAAATGTTTCACAGTTTAATGAATCTTCTACCTATTTGATGGGGTGGTTAAGAGATTATCTATGGTTGAACTCTTCACAACTTATCAACGGATATAACCCTTTTGGTATGAATAGTTTATCAGTCTGGGCATGGATGTTCTTGTTTGGACATCTTGTTTGGGCTACTGGATTTATGTTCTTAATTTCCTGGCGCGGATATTGGCAGGAATTGATTGAAACTTTAGCATGGGCTCATGAACGCACACCTTTGGCTAATTTGATTCGATGGAGAGATAAACCTGTGGCTCTTTCCATTGTGCAAGCAAGATTGGTTGGACTAGCCCACTTTTCCGTAGGTTATATATTTACTTATGCAGCCTTCTTAATTGCCTCTACTTCGGGCAAATTCGGTTAAATGTCACATTCAGTAAAGATTTATGATACATGTATAGGATGTACTCAATGTGTCCGAGCCTGCCCAACAGATGTATTAGAAATGATACCTTGGGACGGATGTAAAGCTAAACAAATTGCTTCTGCCCCAAGAACCGAGGACTGTGTTGGTTGTAAGAGGTGTGAATCCGCCTGTCCGACAGATTTCTTAAGTGTTAGAGTTTATTTATGGCATGAAACAACTCGAAGCATGGGTCTAGCTTATTGAATAAACTTTCCTTCCATTTTTGTTCCTCTAGTAGGCCTAGTATTTCCGGCACTTGCAATGGCTTCTTTATTTCTTCATGTTCAAAAAAACAAGATTTTTTAGATGCGAGATCTAAAAACATATCTTTCCGTGGCACCAGTAGTAAGTACTCTATGGTTCGGGGCTTTGGCGGGTCTCTTGATAGAGATCAATCGTTTTTTTCCAGATGCGTTGATATTCCCCTTTTTTTCATTCTAGATGACTGCAATTTTAGAGAGACGCGAGAGCGAAAGCCTATGGGGTCGCTTCTGTAACTGGATAACCAGCACTGAAAATCGTCTTTACATTGGATGGTTTGGTGTTTTGATGATTCCTACTTTATTGACCGCAACTTCTGTATTTATTATCGCTTTTATTGCTGCCCCTCCAGTAGATATTGATGGTATTCGTGAGCCTGTTTCTGGATCTCTACTTTATGGAAACAATATCATTTCTGGTGCCATTATTCCTACTTCTGCGGCTATAGGTTTGCACTTTTATCCTATATGGGAAGCGGCATCCGTGGATGAATGGTTATACAACGGCGGTCCTTATGAACTAATTGTTCTACACTTCTTACTTGGTGTAGCTTGCTACATGGGTCGTGAGTGGGAACTTAGTTTTCGTCTGGGTATGCGTCCTTGGATTGCTGTTGCATATTCAGCTCCTGTTGCAGCTGCTACTGCTGTTTTCTTGATCTATCCTATTGGTCAGGGAAGCTTTTCAGATGGTATGCCTCTAGGAATTTCTGGTACTTTCAATTTTATGATTGTATTTCAGGCTGAGCATAATATTCTTATGCATCCATTTCACATGTTAGGTGTAGCTGGTGTATTCGGCGGCTCCCTATTCAGTGCTATGCATGGTTCTTTGGTAACTTCTAGTTTGATCAGGGAAACCACAGAAAATGAATCTGCTAATGAAGGTTACAGATTTGGTCAAGAGGAAGAAACTTATAATATTGTAGCTGCTCATGGTTATTTTGGCCGATTGATCTTCCAATATGCAAGTTTCAACAATTCTCGTTCTTTACATTTCTTCTTAGCTGCTTGGCCTGTAGTAGGTATTTGGTTTACCGCTTTAGGTATCAGCACTATGGCTTTCAACTTAAATGGTTTCAATTTCAACCAATCCGTAGTTGATAGTCAAGGTCGTGTAATTAATACCTGGGCTGATATTATTAACCGAGCTAACCTTGGTATGGAAGTAATGCATGAACGTAATGCTCATAATTTCCCTCTAGATCTAGCTGCGATCGACGCTCCAATGGGTTTACCTTGGTATCGTGTTCATACTGTTGTATTAAATGATCCAGGTCGTTTGCTTTCTGTTCATATAATGCACACAGCTCTGGTTGCTGGTTGGGCCGGTTCGATGGCTCTATATGAATTAGCAGTTTTTGATCCCTCTGACCCTGTTCTTGACCCAATGTGGAGACAGGGTATGTTCGTTATACCTTTTATGACTCGTTTAGGAATAACCAATTCATGGGGCGGTTGGAATATCACAGGAGGTACTATAACGAATCCGGGTATTTGGAGTTACGAAGGTGTGGCTGGAGCACATATTGTGTTTTCGGGCTTGTGCTTTTTAGCGGCTATTTGGCATTGGGTTTATTGGGATCTAGAAATCTTTTGTGATGAACGTACTGGAAAACCTTCTTTGGATTTGCCCAAAATTTTTGGAATTCATTTATTTCTTGCAGGGGTGGCTTGTTTTGGTTTTGGCGCATTTCATGTAACAGGATTATATGGTCCTGGAATATGGGTGTCCGATCCTTATGGACTAACTGGAAGGATACAATCTGTAAATCCCGCGTGGGGCGTGGAAGGTTTTGATCCTTTTGTTCCGGGGGGGGTAGCTTCTCATCATATTGCAGCAGGAACGTTGGGCATATTAGCGGGCCTTTTCCATCTTAGTGTGCGTCCACCCCAACGTCTATATAAAGGATTACGTATGGGAAATATTGAAACTGTACTTTCCAGCAGTATTGCTGCTGTCTTTTTTGCAGCTTTTGTCGTTGCTGGAACTATGTGGTATGGTTCAGCAACAACCCCCATTGAATTATTTGGTCCTACTCGTTATCAATGGGATCAGGGATACTTCCAGCAAGAAATATATCGAAGAGTTGGTGCTGGACTAGCCGAAAATCAAAGTTTAGCAGAAACTTGGTCGAAAATTCCCGAAAAATTAGCTTTTTATGATTACATCGGAAATAATCCAGCAAAAGGGGGGTTATTTAGAGCAGGTTCAATGGACAATGGAGATGGAATAGCCGTCGGTTGGTTAGGACATCCGGTCTTTCGAGATAAAGAGGGGCATGAGCTTTTTGTACGTCGTATGCCTACCTTTTTTGAAACATTTCCTGTTGTTTTGGTAGACGGGGACGGAATTGTTAGGGCCGATGTTCCTTTTAGAAGGGCAGAATCGAAATATAGTGTCGAACAAGTAGGTGTAACTGTTGAGTTCTATGGTGGCGAGCTTAATGGAGTCAGTTATAGCGATCCCGCTACTGTGAAAAAATATGCTAGACGTGCTCAATTAGGTGAAATTTTTGAATTAGATCGTGCTACTTTGAAATCTGATGGTGTTTTTCGTAGCAGTCCGAGGGGTTGGTTTACTTTTGGACATGCTTCATTTGCTCTGTTATTCTTTTTCGGGCACATTTGGCATGGTGCTAGAACTTTGTTCAGAGATGTTTTTGCTGGTATCGACCCAGATTTAGATGCTCAGGTAGAATTTGGAGCATTCCAAAAACTTGGAGAAACGCTCTTTAATGGAACTTTAGCTTTAACTGGTCGTGACCAGGAAACTACCGGTTTCGCTTGGTGGGCCGGGAATGCCAGACTTATTAATTTATCCGGTAAACTACTAGGGGCCCATGTAGCCCATGCTGGATTAATAGTATTCTGGGCCGGAGCAATGAACCTTTTTGAAGTGGCTCATTTTGTACCCGAGAAGCCCATGTATGAACAAGGTTTAATTTTACTTCCCCATCTAGCTACTCTAGGTTGGGGGGTAGGTCCTGGGGGGGAAGTTATAGACACCTTTCCATACTTTGTGTCTGGAGTACTTCACTTAATTTCCTCTGCAGTATTGGGCTTTGGCGGTATTTATCATGCACTTCTGGGACCTGAGACTCTTGAAGAATCTTTTCCATTCTTCGGTTATGTATGGAAAGATAGAAATAAAATGACTACAATTTTGGGTATTCACTTAATCTTGTTAGGTATAGGTGCTTTTCTTCTAGTATTCAAGGCTCTTTATTTTGGAGGTATATATGATACGTGGGCTCCGGGGGGCGGAGATGTAAGAAAAATAACAAATTTGACCCTTAGTCCAAGTATTATATTTGGATATTTATTAAAATCACCTTTTGGCGGCGAAGGGTGGATTGTTAGTGTGGACGATTTGGAAGATATAATTGGAGGGCATGTATGGTTGGGTTCCATTTGTATACTTGGTGGAATCTGGCATATCTTAACCAAACCCTTTGCATGGGCTCGGCGTGCACTTGTATGGTCTGGAGAAGCTTACTTATCTTATAGTTTAGGTGCTTTATCTGTTTTTGGTTTTATTGCTTGTTGCTTTGTCTGGTTTAATAATACCGCTTATCCTAGTGAGTTTTACGGGCCCACTGGGCCAGAAGCTTCTCAAGCTCAAGCATTTACTTTTCTAGTTAGAGACCAACGTCTTGGGGCTAATGTAGGATCTGCTCAAGGACCTACAGGTTTGGGTAAATATCTAATGCGTTCCCCGACTGGAGAAGTTATTTTTGGGGGAGAAACTATGCGTTTTTGGGATTTGCGTGCTCCTTGGTTAGAACCTCTAAGGGGTCCTAATGGTTTAGACTTGAGTAGACTGAAAAAAGATATACAGCCTTGGCAAGAACGTCGTTCTGCAGAATATATGACTCATGCTCCTTTAGGTTCCTTAAATTCCGTGGGTGGCGTAGCTACAGAAATTAATGCAGTCAATTATGTTTCTCCTAGAAGTTGGTTAGCAACTTCTCATTTTGTTCTAGGATTCTTCCTATTTGTAGGCCATTTATGGCACGCGGGAAGAGCTCGCGCAGCTGCTGCAGGATTTGAAAAAGGAATTGATCGAGATTTTGAACCTGTTCTTTCCATGACTCCTCTTAATTGAATGACTATAGCTCTTGGTAAATTTACCAAAGATGAAAATGATTTATTTGATATTATGGATGACTGGTTGCGGAGGGACCGTTTCGTTTTTGTGGGTTGGTCCGGTCTATTACTCTTCCCTTGCGCCTATTTCGCCTTGGGGGGTTGGTTCACAGGTACCACCTTTGTAACTTCATGGTATACTCATGGATTGGCAAGTTCTTATTTGGAAGGCTGCAATTTCTTAACCGCTGCAGTCTCCACTCCCGCTAATAGTTTAGCACACTCTTTGTTGTTACTGTGGGGTCCTGAAGCACAGGGAGATTTTACCCGTTGGTGTCAATTAGGCGGTCTGTGGACTTTTGTTGCTCTACACGGTGCTTTCGCATTAATAGGTTTCATGTTACGTCAATTTGAACTTGCTCGATCTGTTCAATTGCGGCCTTATAATGCAATCGCATTCTCTGGTCCAATTGCTGTTTTTGTTTCTGTATTCCTTATTTATCCACTGGGTCAGTCTGGTTGGTTCTTTGCTCCTAGTTTTGGTGTAGCAGCTATATTTCGATTCATCCTCTTTTTCCAAGGGTTTCATAATTGGACATTAAACCCATTTCATATGATGGGAGTTGCTGGTGTATTGGGCGCTGCACTACTATGCGCTATTCATGGTGCCACCGTAGAAAATACTTTATTTGAAGATGGTGATGGCGCAAATACATTTCGTGCTTTTAACCCAACCCAAGCTGAAGAAACTTATTCAATGGTTACTGCTAATCGCTTTTGGTCCCAAATCTTTGGGGTTGCTTTTTCCAATAAACGTTGGTTACATTTCTTTATGTTATTTGTACCAGTAACCGGTTTATGGATGAGTGCTCTTGGGGTAGTCGGTTTGGCCCTGAACCTACGTGCCTATGACTTCGTTTCTCAAGAAATCCGCGCAGCGGAAGATCCTGAATTTGAGACTTTCTACACCAAAAATATTCTTTTAAACGAAGGTATTCGTGCGTGGATGGCGGCTCAAGATCAGCCTCATGAAAACCTTATATTCCCTGAGGAGGTTCTACCACGTGGAAACGCTCTTTAAATGTCTGGAAGCACAGGAGAACGTTCTTTTGCTGATATTATTACCAGTATCCGATACTGGATTATTCATAGCATTACTATACCCTCCCTATTCATTGCAGGTTGGTTATTTGTCAGCACGGGTCTAGCTTACGATGTATTTGGAAGTCCCCGCCCAAACGAGTATTTTACAGAGAGCCGACAAGGAATTCCATTAATAACTGGCCGTTTTGATCCTTTGGAACAACTTGATGAATTTAGTAGATCTTTTTAGATGACCATAGATAGGACCTATCCAATTTTTACAGTACGATGGTTGGCTGTTCACGGACTAGCGGTACCCACTGTTTCTTTTTTGGGATCAATATCAGCAATGCAGTTCATCCAACGATAAATGGCTACACAAACCGTTGAGGATAATTCTAGATCTGGTCCAAGACGAACTGTTGTAGGGGATTTATTGAAACCATTAAATTCAGAATATGGTAAAGTAGCTCCGGGGTGGGGAACTACTCCTTTGATGGGTGTTGCAATGGCTCTATTTGCGATATTTCTATCTATTATTTTGGAGATTTATAATTCTTCCATTTTACTGGACGGAATTTCTATGAATTAGATGCTTACTCTAAAACTATTTGTTTACACGGTAGTGATATTCTTCGTTTCTCTTTTCATCTTCGGATTCCTATCTAACGATCCAGGACGTAATCCAGGGCGTGAAGAATAAATGGCCGATACTACTGGAAGGATTCCTCTTTGGATAATAGGTACTGTAACTGGTATTACTGTGATCGGTTTAATTGGTATTTTCTTTTATGGTTCATATTCCGGATTGGGCTCATCTCTGTAGATGCTTAATATCTTTAATTTGGTCTGTATTTGTATTCACTCCGTCCTTTATTCAAGTAGTTTTTTCTCGGCGAAATTGCCCGAAGCCTACGCTTTCTTGAATCCAATTGTGGATTTTATGCCCGTAATACCCCTACTCTTTTTTCTTTTAGCTTTTGTTTGGCAAGCTGCACGACACAATCAAACCCAAATGAACAAAATGTTGAATTGAATCGTACCAGTCTCTACTGGGGGTTATTACTCATTTTTGTACTTGCTGTTTTATTTTCAAATTATTTCTTCAATTAAATGGAAGTAAATATTCTCGCATTTATTGCTACTGCACTATTTATTCTAGTTCCTACTGCTTTTTTACTTATAATTTACGTAAAAACGGTAAGTCAAAGTGACTAAATGGAAACAGCAACCCTAATTGCCATCTCTATTTCTGGTTTACTTGTAAGTTTTACTGGGTATGCCTTATATACCGCCTTTGGGCAACCCTCGCAACAACTAAGAGATCCGTTTGAAGAACATGGGGACTAGATGGAAGCATTGGTTTATACATTCCTCTTAGTTTCGACTTTAGGAATTATTTTTTTCGCTATCTTTTTTAGAGAACCCCCTAAAATTCAGACGATGACTATTGCTTTCCAATTAGCTGTTTTTGCATTAATTGCTATTTCATTTATTTTATTGATTAGTGTACCTGTTGTATTTGCTTCTCCTGAAGGTTGGTCGAATAACAAAAATGTTGTATTTTCCGGTACATCATTATGGATTGGATTAGTGTTTCTAGTGGGTATTATGTCACCACAAACAGAGACTAAAGCAAGTGTTGGGTTCAAAGCTGGTGTTAAAGATTATAAATTGACTTATTATACTCCTGACTATGAAACCAAAGATACTGATATCTTGGCAGCATTCCGAGTAACTCCTCAACCTGGAGTTCCGCCTGAAGAAGCAGGTGCCGCGGTAGCCGCCGAATCTTCTACTGGTACATGGACAACTGTGTGGACCGATGGGCTTACCAGTCTTGATCGTTACAAAGGACGATGCTACCACCTTGAACCTGTTGCTGGGGAAGAAAATCAATATATTGCTTATGTAGCTTATCCCTTAGACCTTTTTGAAGAAGGTTCTGTTACTAACATGTTTACTTCCATTGTCGGTAATGTATTTGGGTTCAAGGCCCTGCGGGCTCTACGTCTAGAGGATTTGCGAATCCCTACTGCTTATATTAAAACTTTCCAAGGTCCACCTCATGGCATCCAAGTTGAGAGAGATAAATTGAACAAGTATGGTCGTCCCCTATTAGGATGTACTATTAAACCTAAATTGGGGTTATCCGCTAAGAATTATGGTAGAGCAGTTTATGAATGTCTTCGTGGGGGACTTGATTTTACCAAAGATGATGAAAATGTGAATTCCCAACCATTTATGCGGTGGAGAGACCGTTTCTTATTTTGTGCCGAAGCTCTTTTTAAAGCACAGGCTGAAACAGGTGAAATCAAAGGACATTACTTGAATGCAACTGCGGGTACATGCGAAGAAATGATAAAAAGAGCAGTATTTGCCAGAGAATTAGGCGTTCCTATCGTAATGCATGATTATTTAACGGGGGGATTCACTGCAAATACTAGCTTGGCTCATTATTGCCGAGATAATGGTCTACTTCTTCATATACATCGTGCAATGCATGCAGTTATCGACAGACAAAAAAATCATGGTATGCACTTTCGTGTACTAGCTAAAGCATTACGTTTGTCTGGTGGAGATCATGTTCACTCCGGTACCGTAGTAGGGAAACTTGAAGGGGAAAGAGAAATCACTTTAGGTTTTGTTGATTTACTACGTGATGATTTTATTGAAAAAGATAGAAGTCGCGGTATTTATTTCACTCAGGATTGGGTTTCTCTACCGGGTGTTTTGCCTGTTGCTTCGGGAGGTATTCACGTTTGGCATATGCCTGCTCTGACTGAGATCTTTGGAGATGATTCCGTACTCCAATTTGGCGGAGGAACTTTAGGACACCCTTGGGGAAATGCACCAGGTGCTGTAGCTAATCGAGTAGCTCTTGAAGCATGTGTGCAGGCTCGAAATGAAGGACGCGATCTTGCTCGTGAAGGTAATGAAATTATCCGTGAGGCTACCAAATGGAGTCCTGAATTAGCTGCTGCTTGTGAAGTATGGAAGGAGATCAAATTTGAATTCGAAGCAATGGATACTTTGTAAATGGCGATACATTTATACAAAACTTCTACCCCAAGCACACGCAATGGAGCCGTAGACA---GTCAAGTAAAATCCAATCCACGAAATCATTTGATCTATGGACAGCATCGTTGTGGTAAAGGCCGTAATGCCAGAGGAATCATTACCGCAGGGCATAGAGGGGGAGGTCATAAGCGTCTATACCGTAAAATTGATTTTCGAAGGAATGAAAAAAACATATATGGTAGAATCGTAACCATAGAATATGACCCTAATCGAAATGCATACATTTGTCTCATACACTATGGGGATGGTGAGAAAAAATATATTTTACACCCCAGAGGGGCTATAATTGGAGATACCATTGTTTCTGGTACAGAAGTTCCTATAAAAATGGGAAATGCCCTACCTTTGTATGCCCTTAGGCACGGCCATACATAACATAGAAATCACACTCGGAAAGGGTGGACAATTAGCTAGAGCAGCTGGTGCTGTAGCGAAACTAATTGCAAAAGAGGGGAAATCGGCCACATTAAAATTACCTTCTGGGGAGGTCCGTTTGATATCCAAAAACTGCTCGGCAACAGTCGGACAAGTGGGAAATGTTGGAGTAAACCAGAAAAATTTAGGTAGAGCCGGATCTAAATGTTGGCTAGGTAAGCGTCCTGTAGTAAGAGGAGTAGTTATGAACCCCGTAGACCATCCGCATGGGGGTGGTGAAGGGAGGGCCCCAATTGGTAGAAAAAAACCCGCAACTCCTTGGGGTTTTCCTGCACTTGGAAGAAGAAGTAGAAAAAGGAAGAAATATAGTGATAATTTGATTCTTCGTCATCGTACTAAATAGATGATTCAACCTCAAACTCATTTGAATGTAGCCGATAACAGCGGAGCACGCGAATTGATGTGTATTCGAATCCTGGGAGCTAGTAATCGACGATATGCTTATATTGGTGACATTGTTGTTGCTGTAATCAAACAAGCAGTACCAAATACGAACTTAGAAAGATCAGAAGTGATCAGAGCTGTAATTGTACGTACTTGTAAAGAACTCAAACGTAGCAACGGTATAATAATTCAGTATGATGATAATGCTGCAGTTGTCATTGATCAAGAAGGAAATCCAAAAGGAACTCGAATCTTTTGTGCAATCGCCCGGGAATTGAGACAGTTAAATTTCACTAAAATAGTTTCATTAGCACCCCCCAAAGAACCAGATTTCGTAAACAACATAGAGGAAGAATGAAGGGAATATCCTATCGAGGGAATCATATTTGCTTCGGAAGATATGCTCTTCAGGCGCTTGAGCCAGCTTGGATAACAGCTAGACAAATAGAAGCGGGACGGCGGGCAATGTCACGAAATGTTCGCCGAGGTGGACAAATATGGGTACGCATATTTCCGGACAAACCGGTTACAGTAAGACCTACTGAAACACGTATGGGTTCAGGAAAAGGATCTACCGAATATTGGGTAGCTGTCGTTAAACCTGGGAAAATACTTTATGAAATGGGTGGGGTACCGGAAAATATAGCAAGAAAGGCTATTTCAATAGCATCATCCAAAATGCCTATACGAACGCAATTCATTATTTCAGGGTAAATGACCAGAATTAAACGAGGATATATAGCTCGGAAACGGAGGACAAAAATTCGTTTATTTACATCAAGCTTTTGCGGAGCTCATTCAAGACTTACTCGAACTATTACTCAACAGAAAATTAAAGCTTTGGTTTCAGCTCATCGGGATAGAGATAGGAAAAAAAGAGATTTTCGTGGTTTATGGATTAGTCGAATAAATGCAGTAATTCGCGGGAATCCTAAAGTATATTATATTTATAGTAATTTAATATATAGTCTATACACGAGGCAATTGCTGCTTAATCGTAAAATAGTTGCACAAATAGCTATATTAAAAGAGAATTGTCTTTTTATGATTGCCAATGATATCATAAAAACTAAAGTATTCGGTTATTGGGGAAAAATCAATATACTTTTAATGTCGAATCGGGATCAACTAGGACAGAAATAAAGCATTGGGTCGAACTCTTCTTTGATGTCAAAGTAATAGCTATGAATAGTCATCGACTCCCGGTAAAGGGTAGAAGAGTACGACCTATTATGGGACATACAATGCATTACAGACGTATGATCATTACGCTTCAACCGGGTTATTCTATTCCACCTCTTAGAAAGAAAAAATAAGGGCCTCCGTTCGTAAAATTTGTGAAAAATGTCGATTGATTCGAAGACGAGGGCGAATTATAGTAATTTGTTCCAATCCAAGATGGTTCGAGAGAAAATAAGAGTATCTACTCGGACACTACAATGGAAGTGTGTTGAATCAAGAATAGACAGTAAGCGTCTTCATTATGGACGCTTTATTCTGTCTCCACTTATGAAAGGTCAAGCCGATACAATAGGCATTGCAATGCGAAGAGTTTTACTCGGAGAAATAGAGGGAACATGTATCACACGTGTAAAATCAGAAAAAATACCACATGAATATTCTACCATAGTAGGTATTGAAGAATCAGTACATGAAATTTTAATGAATTTGAAAGAAATTGTATTGAGAAGTAATCTATATGGAACTCGGGACGCGTCTATTTGTTTCAAAGGTCCTGGATATGTAACCGCTCAAGACATCATTTTACCACCCTCTGTGGAAATCGTTGATAATACACAACATATAGCCAACGTAACAGAACCCGTTAATTTGTGTATTGAATTAAAAATGGAGAGGAATCGTGGGTATCGTATAAAAACACTAAAAAACTTTCAAGATGGAAGTTATCCTATAGATGCCATATTCATGCCTGTTCGAAATGTAAATCATAGTATTCATTCTTATGTGAATGGGAATGAAAAACAAGAGATACTCTTTCTCGAAATATGGACAAATGGAAGTTTAACACCTAAGGAAGCGCTTTATGAAGCCTCCCGGAATTTTATTGATTTATTTCTTCCCTTTTTATACGCAGAAGAAGATAACTTTCATTTAGAAAACAATCAACACAAAGTTACTTTGCCCTTTTTTACTTTTCATGATATATTGGCTAAGGATCAACTAAGGAAAAAGAAAAAAGAAATAGCATTGAAATCCATTTTTATTGACCAATTAGAATTGCCTCCCAGGATCTATAATTGTCTCAAAAGATCCAATATTCATACATTATTAGAACTTTTGAATAACAGTCAAGAAGACCTTCTAAAAATTGAACATTTTCGCGTAGAAGATGTAAAATATATATGGGACTTTTTAGAAATAGGAGGATGGAAATGAAGGAATGTCTACACTACCCGGATTGAATCAGATACAATTTGAAGGGTTTTGTAGGTTCATTGATCGGGGCTTAACAGAAGGGCTTTTTAAGTTTCCAAAAATTGAGGATACAGATCAAGAAATTGAATTTCAATTATTTGTAGAAACATATCAATTATTAGAACCCTTGATAAACGAAAAAGATGCTGTATATGAATCGCTTACATATTCTGCTGAATTATATGTATCTGCGGGATTAATTTGGAAAAGTAGTAGGGACATAGAAGAACAAACTATTTTTGTTGGAAACATTCCTCTAATGAATTCTCTGGGAACTTCTATAGTAAATGGAATATACAGAATTGTAATCAATCAAATATTGCAAAGCCCTGGTATCTATTACCGTTCAGAATTGGACCCTAGCGGAATTTCGGTCTATACTGGCACCATAATATCAGACTGGGGGGGTAGATTAGAATTAGAGATTGATAGAAAAGCAAGGATATGGGCTCGTGTGAGTAGGAAACAGAAAATATCTATTCTAGTTTTATCATCAGCTATGGGTTCGAATTTAAGCGAAATTCTAGAGAATGTTTGTTATCCTGAAATTTTCGTGTCTTTCCTAAATGAGAAGGATAAAAAAAAAATAGGGTCAAAAGAAAATGCCATTTTGGAGTTTTATCGACAATTTGCTTGTGTTGGTGGAGATCCAGTATTTTCTGAATCTTTATGTAAAGAATTACAAAAAAAATTTTTTCAACAAAGATGTGAATTAGGAAGGATTGGTCGACGAAATATGAACCAAAAGCTTAATCTTGATATACCTCAGAACAATACATTTTTGTTACCACGAGATATATTGACAGCTGCGGATCATTTGATTGGAATGAAATTTGGAATGGGTATACTTGACGATATAAATCATTTGAAAAATAAACGTATTCGTTCCGTAGCAGATCTATTACAAGATCAATTTGGATTGGCCCTGGTTCGTTTAGAAAATATGGTTAGAGGAACTATATGTGGGGCAATTAGACATAAATTGATACCGACTCCTCAGAATTTGGTGACTTCAACTCCATTAACAACTACTTATGAATCTTTTTTTGGATTACATCCACTATCTCAAGTTTTGGATCAAACTAATCCATTGACCCAAATAGTTCATGGGAGAAAATTGAGTTATTTGGGCCCTGGGGGATTGACGGGGCGAACTGCTAGTTTTCGGATACGAGATATCCACCCTAGTCACTATGGACGCATTTGTCCAATTGACACGTCGGAAGGAATTAATGTTGGACTTATTGGATCTCTAGCAATTCATGCGAGGATTGGTAGTTGGGAATCCATAGAAAGTCCATTTTATGAAATCTCTGAGAGATCAAAAAGAATACGCATGCTTTATTTATCACCAAGTAGAGATGAATACTATATGGTAGCAACGGGAAATTCTTTGGCACTTAATCGAGATATTCAGGAGGAACAGATTGTTCCAGCCCGATACCGTCAAGAATTTCTTACGATTGCATGGGAACAGGTTCATCTTCGAAGTATTTTTCCCTTCCAATATTTTTCTATTGGAGCTTCTCTGATTCCTTTTATTGAACATAATGATGCGAATCGAGCTTTAATGAGTTCTAATATGCAACGTCAAGCAGTTCCGCTTTCTCAGTCCGAAAAATGCATTGTTGGAACTGGATTGGAACGTCAAGTAGCTTTAGATTCAGGGGTTTCCGCTATAGCCGAACACGAAGGAAACGTCATTTATACCAATACTGACAGGATATTTTTATTTGGTAATGGAGATACTCTAAGCATTCCATTAACTATATATGAACGTTCCAACAAAAATACTTGCATGCAT------CAAAAACCCCAGGTTCACCGAGG------------TAAATGCATAAAAAAGGGACAAATTTTAGCGGATGGTGCTGCTACAGTTGGCGGCGAACTCGCTTTGGGAAAAAACGTATTAGTAGCTTATATGCCATGGGAAGGTTACAATTCTGAAGATGCTGTACTCATTAGTGAGCGTCTGGTCTATGAAGATATTTATACTTCTTTTCACATACGGAAATATGAAATTCAGACTCATATGACAAGCTATGGTTCTGAAAGAATCACTAATAAAATTCCACATCTAGAAGCCCATTTACTCAGAAATTTAGACAAAAATGGAATTGTGATCCTCGGGTCATGGGTAGAAACGGGCGATATTTTAGTGGGTAAATTAACACCTCAAATGGCAAAAGAATCCTCGTATTCCCCCGAAGATAGATTATTACGAGCTATACTTGGTATTCAGGTATCCACCTCAAAGGAAACTTGTTTAAAACTACCTACAGGCGGTAGGGGTAGAGTTATTGATGTGAGATGGATACAAAAAAAGGGGGGTTCCAGTTATAATCCAGAAACGATTCGTATATATATTTTACAGAAACGTGAAATTAAAGTAGGAGATAAAGTGGCCGGGAGACATGGAAATAAGGGTATCGTTTCAAAAATTTTGTCTAGACAGGATATGCCTTATTTGCAAGATGGAAGACCCGTTGATATGGTCTTCAATCCACTAGGGGTACCTTCAAGAATGAATGTAGGACAAATATTTGAATGTTCGCTCGGGTTAGCGGGAGGTATGCTAGAAAGACATTATCGAATAACACCTTTTGATGAGAGATATGAACAAGAAGCTTCGAGAAAACTAGTGTTTTCTGAATTATATGAAGCCAGTAAACAAACATCTAATCCATGGATATTTGAACCCGAGTATCCTGGAAAAAGCAAAATATTTGATGGAAGAACAGGGAATTCTTTTAAACAGCCTGCTATAATGGGAAAACCTTATATTTTGAAATTAATTCATCAAGTTGATGATAAAATACATGGACGTTCCAGTGGACATTATGCACTTGTTACACAACAACCACTTAGAGGAAGGGCCAAGCAGGGAGGACAACGGGTAGGCGAAATGGAAGTTTGGGCCTTGGAAGGATTTGGTGTTGCTCATATTTTACAAGAGATGCTTACTTATAAATCTGATCATATTAAAACTCGCCAAGAAGTACTCGGGACTACGATCATTGGAGGAACAATACCTAAACCTACAGATGCTCCAGAATCTTTTCGATTGCTCGTTCGAGAATTACGATCTTTAGCTATGGAACTGAATCATTTCCTTGTATCCGATGATTGATCAGTATAAACATCAACAACTCCGAATTGGATCAGTTTCTCCTCAACAAATAAGTGCTTGGGCAAAAAAAATCCTACCTAATGGAGAGATAGTGGGGGAGGTAACAAAACCCTATACTTTTCATTACAAAACCAATAAACCTGAAAAAGATGGATTATTTTGTGAAAGAATTTTTGGGCCTATAAAAAGTGGGATTTGTGCTTGTGGAAATTATCGAGTAATCGGAGAAAAAAAGGACGACCCAAAATTTTGTGAACAATGCGGAGTAGAATTTATTGATTCTCGGATACGTAGATATCAAATGGGCTATATAAAACTGGCATGCCTAGTAACTCATGTGTGGTATTTGAAACGTCTTCCTAGTTATATCGCAAATCTTTTAGATAAACCTCTAAAGGAATTAGAAAGTCTAGTATACTGCGATTTTTCGTTTGCTAGACCCGTAGTTAAAAAACCCACTTTCTTACGATTACGAGGTTCATTCGAATATGAAATCCAATCTTGGAAACACAGCATACCACTTTTTTTTACTAACCAAGGTTTTGATATATTTAGAAATCGAGAAATTTCAAGTGGAGCGGGTGCTATCCGAGAACAATTGGCCGATCTGGATTTGAGAATTCTTATTGATTCTTCGTTGATAGAATGGAAAGAATTAGGGGAAGGGGGGTCCCCGGACAATGAAAATGAATGGGAAGATCGAAAAGTTGGAAGAAGAAAGAATTTTTTGGTTCGACGCATAGAATTAGCTAAGCATTTTCTCCGAACAAATATAGAACCAGAATGGATGGTTTTATGTCTCTTACCAGTTCTTCCTCCCGAATTGAGACCGATTATTCAAATCGATGGGGGTAAACTAATGAGCTCGGATATTAATGAACTATATAGAAGAGTTATCTATCGGAATAATACTCTTATCGATCTATTAACAACAAGTAGATCTACTCCAGGAGAATTAGTAATGTGTCAGGAGAAATTGGTACAAGAAGCCGTGGATACACTTCTTGATAATGGAATCCGCGGACAACCGATGAGAGACGGTCATAATAAGGTTTACAAATCATTTTCTGATATAATTGAGGGCAAAGAGGGAAGATTTCGCGAGACTCTACTTGGGAAACGGGTTGATTATTCGGGTCGTTCTGTCATTGTCGTAGGTCCATCACTTTCATTACATAGATGTGGATTGCCCCGCGAAATAGCAATAGAACTTTTCCAGACATTTCTAATTCGTGGTCTAATTCGAAAACATTTTGCTTCGAACATAGGAATTGCTAAGAGTAAAATTCGGGAAAAAGAACCGATTGTATGGGAAATACTTCAAGAAGTTATGGAGGGACACCCCGTATTGCTGAATAGAGCGCCTACTCTGCATAGATTAGGTATACAGGCATTCCAACCCATTTTAGTAGAGGGGCGTGCTATTTGTTTGCACCCACTAGTTTGTAAGGGATTCAATGCAGACTTTGATGGGGATCAAATGGCTGTTCATGTGCCTTTATCTTTAGAAGCTCAAGCAGAAGCTCGTTTACTTATGTTTTCTCATACGAACCTCTTGTCTCCGGCTATTGGGGATCCAATTTCCGTACCAACTCAAGATATGCTTATTGGACTTTACATATTAACGAGCGGGAATCGTCGAGGTATTTATTCAAATAGGTATAATCCACAGAATTCGAAATAATAACTATAAGTATACGAAAAAAAAAGAACCTTTTTTTTGTAATTCCTATGATGCAATTGGAGCTTATCAACAGAAAAGAATAAACTTCGATAGTCCTTTGTGGCTCCGGTGGCGACTAGATCAACGCATTATTTCGTCAAGAGAAGTTCCTATCGAAGTTCACTATGAATCTTTAGGTACCTATCATGAAATTTATGAGCATTATCTAGTAGTAAGAAGTACAAAAAAAAAAATTCGTTCTATATACATTCGAACCAATGTTGGTCATATTTCTTTTTATCGAGAAATCGAAGAAGCTATACAAGGTTTTTGCCGGGCCTATTTATATGATATCTAAATGGCAGAACGAGCCAATCTAGTCTTTCACAATAAAGTGATAGGTGGAACTGCCATTAAACGACTTATTAGCAGATTAATAGATCACTTCGGAATGGCATATACATCACATATCCTGGATCAAGTAAAGACTCTGGGATTCCGTCAAGCTACGGCTACATCCATTTCATTAGGAATTGATGACCTTTTAACAATACCTTCTAAAGGATGGCTAGTCCAAGATGCTGAACAACAAAGTTTTATTTTGGAAAAACATCATCATTATGGGAATGTACATGCAGTAGAAAAATTACGCCAATCCATTGAGATATGGTATGCTACAAGTGAATATTTTCGACAAGAAATGAATCCTAATTTTAGGATGACCGACCCTTTTAATCCAGTTCATATAATGTCCTTTTCGGGAGCTAGAGGAAATGCATCTCAAGTACACCAATTAGTCGGTATGAGAGGATTAATGTCGGATCCACAAGGACAAATGATTGATTTACCTATTCAAAGCAATTTGCGCGAAGGGCTATCTTTAACAGAATATATAATTTCTTGCTACGGAGCTCGTAAAGGAGTTGTAGATACTGCTGTACGAACATCAGATGCTGGATATCTTACACGCAGACTTGTTGAAGTGGTTCAACACATTGTTGTACGCCGAACGGATTGTGGTACCATTCGAGGAATTTCAGTGAATACCCAGAATGGAATCATGCCGGAAAGAATTTGGATACAAACATTAATTGGTCGTGTATTAGCAGACGATATATACAGAGGTTCACGATGCATTGCCGTTAGAAATCAAGATATTGGAATTGGACTTATCAATCGATTTAAAACCTTTCAAACACAACCAATATCTATCCGAACTCCCTTTACCTGTAGGAATACATCTTGGATCTGTCGATTGTGTTATGGCCAAAGCCCTACTCATGGTCACTTGGTGGAATTAGGAGAAGCTGTAGGTATTATTGCGGGCCAATCCATTGGAGAACCGGGCACTCAACTAACATTAAGAACTTTTCATACTGGCGGAGTATTCACAGGGGGTACTGCAGAACAGGTGCGAGCACCTTATAATGGAAAAATAAAATTCAATGAGGATTTGGTTCATCCTACACGTACACGTCACGGGCATCCCGCTTTTCTATGTTATATAGACTTGTATGTTATTATTGAAAGTGGTGATATTATACATAATGTGACTATTCCACCAAAAAGTTTTCTATTAGTTCAAAATAATCAATATGTAAAATCAGAACAAGTTATTGCCGAGATTCGCGCAGGAACATACACTTTGAATTTTAAAGAAAAAGTTCGAAAACATGTCTATTCTGACTTAGAAGGAGAAATGCATTGGAGTACCGATGTGTACCATGCATCAGAATTTAGATATAGTAATGTCCATATCTTACCAAAAACAAGTCATTTATGGATTTTATCAGGAAAATCATACAGGTCCGATTCGGTATCTTTTTTAACAAGATCAAATGAACATTCATTATCTTTCTACTGGAGAACGAGATATTTGTAACCTTTTAGCAAGTAATAATAAAGTAAGACATAAATTGTTTCGTTTCAATTCTTCTGATAAAAAAGAAAGAAGGATTTCAGATTATTCAATATTTAATCAAATCATATCTATAGATCATTGTCATTTTACACATCCTACTATTTTCCATGATACTCCGAATTTATTAGCAAAGAGGCGGAGAAATAGATTCATTATTCCATTTCAATTCCAATCGATTCAAGAACGAGACAAAGAGCTAATGTTAGCTTCCAGTATCTCGATTGAAATACCACTCAATGGTATTTTTCGTAGAAATAGCATTCTTGCTTATTTCGATGATCCTCAATACCGAACCCAGAGCTCGGGAATTACTAAATATAGGACTATAGGTATAAATTCCATTTTTAAAAAAGAGGATTGTTTAATTGAGTATCAAGGAGTTAAAGAATTTAAGACAAAATACCAAATTAAAGTAGATCAATTTTTTTTCATTCCCGAGGAAGTGCATATTTTACCAGAATCTTCTTCCATAATGGTACGGAACAATAGTATCATTGAAGTAGATACACTAATCACTTTAAATATAAGAAGTCGAGTAAGGGGATTGGTCCGATTAGAGAAGAAAAAAAAAAAGATTGAATTAAAAATATTTTCCGGGGATATCCATTTTCCCGGAGAAATGGATAAGATATCCCGACACAGTGCTATGTTGATACCACCAGG---AACGGTTGGATCTATGCCCAATGGATCACAATTACGAAAAAAAGGTATTTTGTTTTGGTTCGACCGGTAATTTTATATCAAATAGCGGATAGGATCAATTTAGTAAAACTTTTTCCCCAACATATGTTCCAAGAAAGAGATAATCTGGAACTTAAAGTTATTAATTATATTCTTTCTGGAAATGGAAAATCCATTCGTGGAA--TCTGATACAAGTATTCAATTAGTTCGGACTTGTTTAGTCTTAAATTGGGATCAAGACAAAAAATTTTCTTCTATCGAAAATGCGCATGCTTCTTTTGTTGAAGTAAGTATAAAGGGTTTGGTTAGATATTTCTTAAGAATTGACTTAGTGAAATCCCATATTTCATATATAAGAAAAAGGAATAATCTACCCGGTTCAAGATTTATCTTGGATAATGAGTCGGACCGCACCACCATCAATCCATTTTTTTCTATTGATTCGAGGGAAAAAATTCAACAATCACTTAGTCAAAATCATGGAACTATTCGTATGTTGTTGAATAGAAATGAGAAATGCCGATCTTTGCTAATTTTGTCATCATCGAATTGTTTTCAAATACGATCATTCAAGGATGGAAAATATTATAATGGGATAAAAGAGGGAATTAATCAAATTCAAAGAGATCCTATGATTCCAATTCAAAATTCGTTAGGTCCTTTAGGAATAGCCCCTCAAGTTGCCAATTTAAAT---TTTTACCGTTTAATAACTCATAATCAGATCTTGATAATTAAAAATGGGGAACTTGACAAATTAAAGGAAACTTTTCAAGTATTCAAATATTATTTCATGGACGAAAACAATAGAATTTTTAAACCTGATCTGTGGAGTAACATCATTTTAAATCCATTCTATTTGAATTGGCATTTTCTCCACCATAATTATTGTGGTTTACAATAATTAGTCTTGGTCAATTTATTTGCGAAAATGGATGTATAGTTCAAACGAAAAATGCACCACACCTAAAATCGGGTCAAATTCTAAGTGTTCAAATGGATTCTGTAGGAATAAGATCGGCTAACCCTTATTTGGCGACTCCTGGAGCAACTGTTCATGGCCATTATGGGGAAATACTTTCTGAAGGAGATATATTAGTTACATTTATATATGAAAAATCGAGATCGGGTGATATAACACAAGGTCTTCCAAAAGTAGAACAGGTATTAGAGGTTCGTTCGATTGATTCAATATCGATGAACCTAGAAAAGAGAGTTGATACTTGGAATGGGCGTATAACAAAAATTCTTGGCATTCCTTGGGGATTCTTGATTGGTGCTGAGCTAACGATAGCGCAAAGTCGTATTTCTTTGGTTAATAAAATTCAAAAAGTTTATCGATCCCAGGGAGTTCACATTCATAATAGACATATAGAAATTATTGTGCGTCAAATAACATCAAAAGTATTGGTTTCAGAAGATGGAATGTCTAATGTTTTTTTGCCCGGTGAACTAATTGGATTGTTGCGAGCCGAACGAGTTGGGCGGTCCTTAGAAGAGGCGATTTGCTATCGAGTTCTATTATTGGGGATAACAAAAACATCTCTGAATACTCAAAGTTTCATATCTGAAGCAAGTTTTCAAGAAACTGCTAGAGTTTTATCAAAAGCCGCTCTCCGGGGGCGCATAGATTGGTTGAAAGGTCTGAAAGAGAACGTTGTTTTAGGGGGAATGATACCAGTTGGTACCGGATTCAAAAGAATAATGCACCGTTCAAA------GCAAAGGCAATATAACAAGATGACCTCGGAAACAATAAAAAATAATTTCTTTGAAGCGGTACTAGAAAATGGAATCCTAAAATGTCACCTTATATATCTGCAAAGCGTAAGGGTATTCATATTACAAATCTTATTAGAACTGCTCGGTTTTTATCAGAAGCTTGTGATTTGGTTTTTGATGCAGCAAGTGGAGGAAAACAATTCTTAATTGTTGGTACAAAAAAAAAAGCAGCTGATTCAGTAGCACGGGCTGCAATAAGAGCTCGATGTCATTATGTTAATAAAAAGTGGCTCGGCGGTATGTTAACGAATTGGTATACTACAGAAACACGACTTCAAAAGTTCAGGGACTTGAGAATGCAACAAAAGACGGGGAGACTCAATAGTTTTCCAAAAAGAGATGCCGCTATATTGAAGAGACATTTAGCTCATTTGGAAACATATCTTGGCGGCATTAAATATATGACAGGGTTACCAGATATTGTAATAATCGTCGATCAACAAGAAGAATATACGGCTCTTCGAGAATGTATAACTTTGGAAATTCCAACAATTTGTTTAATCGATACAAATTGTGACCCGGACCTCGCCGATATTTCAATTCCAGCTAATGATGATGCTATAGCCTCAATTCGATTAATTCTTAACAAATTAGTATTTGCAATTTGTGAGGGTCGTTCTAGCTATATACGAAATTGAAACCCGCTTGGTTTCAGACTTGGTACAACTCAAAGTCATGATTCTATTTGGTTTGCACAACGAACAAATTATTCCCAGAATATACAAGAAGATAAAAAAATACGAGATTGTATCAAAAATTATATACAAAAAAATATAAGAGTATCTTCTAGTGTTGAGGGAATTGGACAGATAAAGATTCAAAAAAGAATCGATCTTATTCAAATCATAATATATATGGGATTTCCAAAGTTATTAATAGAGGGTAAGCCTCAAAAAATTGAAGAATTACAGACGAATATGCAAAAAAAATTGAATTGTGTGAATCGAAAACTAAACATTGCTATTGTAAAAGTAGCAAATGCTTATAAACACCCTAATATTATTGCAGAATTTATAGCTGGACAATTAAAGAATAGAGTTTCATTCCGTAAAGCAATGAAAAAAGCTATTGAATTAACTGAACAAGCGGGTACAAAAGGAGTTCAAGTACAAATTGCAGGACGTATCGACGGAAAAGAAATTGCACGCGTTGAATGGATCAGAGAAGGTAGGGTTCCCCTACAAACCATTCGAGCTAAAATTGATTATTGTTGCTATACTGTTCGAACTATTTATGGGGTTTTGGGGATCAAAGTTTGGATATTGTTACAGAGGACCTCGTTTCAAAAAAATACGCCGTCTGGGGTCTTTACCAGGACTAACTAGTAAAAGGCCAACAGTGAAAAACGAACTTCGAAATCAATCGCGCTCCAGTAAAAAATCTCAATATCGTATTCGTTTAGAAGAAAAACAAAAATTGCGTTTTCATTATGGTCTTACAGAACGACAATTGCTTAAATACGTTCGTATCGCCGGAAAAGCTAAAGGATCAACAGGTCAGGTTTTATTACAACTACTTGAAATGCGCTTGGATAACATACTTTTTCGATTGGGTATGGCTACGACTATTCCTCAAGCTCGCCAATTTATTAACCATAGACATGTTTTAGTTAATGGTCGTATAGTGGATATACCAAGTTATCGTTGCAAACCTCAAGATATTATTACATCGAAGGATAAACAAAAATCGAAAACTCTGATTCAAAATTATTTTGATTCAGCCCCCCGTGAGAAATTGCCAAATCATTTGACTCTTCACCCATTACAATATAAAGGATTAATCAATCAAATAATAGATAATAAATGGGTTGGTTTGAAAATAAATGAATTACTAGTTGTAGAATATTATTCTCGTCAGACTTAAATGTCACGGCGAGGTACTGCAGAAGAAAAAACCGCTAAATCCGATCCAATTTATCGTAATCGATTAGTTAACATGTTGGTTAACCGTATTCTGAAACACGGAAAAAAATCATTGGCTTATCAAATTATCTATCGAGCTATGAAAAAGATTCAACAAAAGACAGAAACAAATCCACTATCTGTTTTACGTCAAGCAATACGTGGAGTAACTCCCGATATAGCAGTAAAAGCAAGACGCGTAGGCGGATCAACTCATCAAGTTCCCGTTGAAATAGGATCCACACAAGGAAAAGCACTTGCCATTCGTTGGTTATTGGGGGCATCCCGAAAACGTCCGGGTCGAAATATGGCTTTCAAATTAAGTTCCGAATTAGTGGATGCTGCCAAAGGTAGTGGCGATGCCATACGCAAAAAGGAAGAGACTCATAGAATGGCAGAGGCAAATAGAGCTTTTGCACATTTTCGTTAAATGGGTAAGGACACCATCGCTGACATAATAACCTATATAAGAAATGCTGACATGAATAAAAAAGGAATGGTTCAAATACCATTTACTAACATAACAGAAAACACTGTAAAAATACTTTTACGAGAGGGTTTTGTTGAAAATGTCCGAAAACATAGAGAAAACAACAAATATTTTTTAGTTTTAACTCTACGATATAGAAGAAATAGAAAAGGATCATATAAAAGTTTTTTAAATTTAAAACGAATCAGTACACCCGGTCTACGAATATATTCTAATTATCAACGAATCCCTCGAATTTTAGGGGGCATGGGGGTTGTAATTCTTTCAACTTCTAGAGGTATAATGACAGATCGAGAGGCTCGATTAGAAAGAGTCGGCGGAGAAGTTTTATGTTATATATGGTAAATGGCAAAACCTATATCTAAAACGGGTTCGCGTAAAAATGTACGTATTGGTTCGCGTAAGCATACTCGTAAAATACCAAAGGGAGTTATTCATGTTCAAGCTAGTTTCAACAATACTATTGTGACTGTTACAGATGTACGAGGTCGGGTGATTTCTTGGTCCTCCGCCGGTACTTGTGGATTCCAGGGTACACGAAGGGGGACACCATTTGCCGCTCAAACTGCAGCAGGAAATGCGATTCGAACAGTATCAGATCAAGGCATGCAACGAGCAGAAGTCATGATAAAAGGTCCCGGTCTCGGAAGAGATGCAGCATTAAGAGCTATTCGTAGAAGTGGTATACTATTAAATTTTATACGAGATGTAACTCCTATGCCACATAATGGATGTAGGTCTCCTAAAAAAAGACGTGTGTAACGTCCTTAAGTGATAAATGGGAAATTCATGGAAAATTAGAATCACTACCGCGTAATAGTGCACCTATACGTCTTCATCGACGTTGTTTTTCGACCGGAAGACCGCGAGCTAATTATCGAGACTTTGGATTATCCGGACACATACTTCGTGAAATGGTTCATGCATGTTTATTGCCCGGTGCAACAAGATCCAGTTGGTAAATGGTAAAAAATTCACTTATGCCTGCTATTTCACAAGAAAAAAAAGAAAAAAACCCGGGATCGGTTGAATTTCAAATATTCAAATTTACCAATAGAATACGAAGACTTACTTCACATTTTGAATTGCACCGAAAAGATTATTTATCTCAAAGAGGTTTACGTAAAATTTTGGGAAAACGGCAAAGATTGCTGTCTTATTTGTCAAAGAAAGATAGAATACGGTATAAAAAATTAATAAATCAGTTTAATATTCGGGAGTCACAAATTCGTTCTAAAAAAAAACCCTTTTGTAGCGAATCATTTATTAAGAAAAATAAAGAAACTTAACACAAAAGCGGAAAAAGATATAATAATAACTTGGTCCAGAGCATCTACCATTATACCTACAATGATTGGCCATACCATTGCTATCCACAATGGAAAAGAGCATTTACCAATTTATATAACAGATCGTATGGTAGGCCATAAATTAGGAGAATTTTCACCTACTCTAAATTTCCGAGGACATGCAAAAAATGATAATCGATCTCGTCGTTAAATGCCTAGATCTCGAATAAATGAAAATTTTATTGATAAGACCTTTTCAATTGTAGCCAATATCTTATTACGAATAATTCCGACAACTTCGGGAGAAAAAAGGGCATTCACTTATTACAGAGATGG-ATGTCAGCTCAATCTGAAGGAAATTATGCGGAAGCTTTACAGAATTATTATGAGGCTATGCGACTGGAAATTGATCCCTATGATCGAAGTTATATACTTTATAACATAGGCCTTATCCACACAAGTAACGGAGAACATACTAAGGCTTTGGAATATTATTTTCGGGCGCTCGAACGAAACCCATTCTTACCCCAAGCTTTTAATAATATGGCCGTGATCTGTCATTACCGAGGAGAACAGGCCATTCGACAGGGAGACTCGGAAGTTGCGGAGTCTTGGTTTAATCAAGCCGCTGAATATTGGAAACAAGCTATAGCCCTTACCCCCGGTAATTATATTGAAGCACAGAATTGGTTGAAGATCACAGGTCGTTTTGAATAA
>Pso.tenuiflorum_cds
ATGGTAACCATTCGTGCAGATGAAATTAGTAAAATTATCCGTGAACGCATTGAGCAATATAATACGGAAGTCAAAATTGTAAATACGGGTACCGTACTTCAAGTAGGCGATGGTATTGCTCGTATTTATGGTCTTGATGAAGTAATGGCGGGTGAATTAGTGGAATTTGAAGAGGGTACTATAGGCATTGCTTTGAATTTGGAATCCAAAAATGTTGGTGTTGTATTAATGGGTGATGGTTTGATGATACAAGAGGGAAGTTCAGTAAAAGCAACTGGAAGAATTGCTCAGATACCAGTAAGTGAGGCTTATTTGAGTCGTGTTATAAATGCGTTGGCTAAACCAATTGATGGTCGAGGAGAAATTTCAGCTTCGGAATCTCGATTAATCGAATCTCCTGCTCCCGGTATTATTTCGAGACGTTCCGTATATGAGCCTCTCCAAACAGGACTTATTGCTATTGATTCGATGATCCCTATAGGACGTGGCCAGCGAGAATTAATTATTGGAGACAGACAAACGGGTAAAACAGCAGTAGCCACAGATACAATTCTCAATCAACAGGGACAAAATGTAATATGTGTTTATGTAGCTGTTGGTCAAAAAGCATCTTCTGTGGCTCAAGTGGTGAATACCTTACAAGAAAGAGGAGCAATGGAATACACTATTGTAGTAGCTGAAACAGCAGATTCTCCAGCTACATTACAATACCTCGCCCCTTATACAGGAGCAGCTCTGGCTGAATATTTTATGTACCGTGAACGTCACACTTTAATCATTTATGACGATCTCTCCAAACAAGCACAGGCTTATCGCCAAATGTCTCTTCTATTACGAAGACCACCAGGTCGCGAAGCTTATCCAGGGGATGTTTTTTATTTACATTCGCGTCTTTTGGAAAGAGCCGCTAAATTAAGTTCTCAATTAGGCGAAGGAAGTATGACTGCTTTACCAATAGTTGAAACTCAATCGGGAGATGTTTCAGCTTATATTCCTACTAATGTAATTTCCATTACAGATGGCCAAATATTCTTATCTGCCGATCTATTCAATGCTGGAATAAGACCCGCTATTAATGTCGGTATTTCCGTTTCCAGAGTTGGATCGGCGGCTCAAATAAAAGCCATGAAACAAGTAGCTGGTAAATTAAAATTGGAATTAGCACAATTCGCAGAATTAGAAGCTTTTGCCCAATTCGCTTCTGATCTCGATAAAGCTACTCAAAATCAATTAGCAAGAGGTCAACGATTGCGCGAATTGCTTAAACAATCCCAATCAGCTCCTCTTACCGTGGAAGAACAGATAATAACTATTTATACCGGAACGAATGGTTATCTTGATTCATTAGAAATTGGACAGGTAAGGAAATTTCTTGTTGAGTTACGTGCTTACTTAAAGACAAATAAACCTCAATTCAAAGAAATCATATCGTCTACCAAGACATTCACTGGGGAAGCAGAAGCCCTTTTGAAGGAAGCTATTCAAGAACAGATGGAACTCTTTTTACTACAGGAACAGGTAGAAAAAAATTGAATGCGAATCAATCCTACTACTTCTGGTCCTGAGGTTTCTGCGCTTGAAAAAAAAAATCTGGGACGTATCGCCCAAATAATTGGTCCGGTACTAGATGTAGCTTTTCCCCCAGGGAAGATGCCTAATATTTACAACGCTCTGATAGTTAAGGGTCGAGATACTGTTGGTCAACAAATTAACGTGACTTGTGAAGTACAGCAATTATTAGGAAATAATCGAGTTAGAGCTGTAGCTATGAGTGCAACAGATGGTCTAACGAGAGGAATGGAAGTGATTGACACAGGAGCCCCCCTAAGTGTTCCAGTAGGTGGAGCAACTCTAGGACGAATTTTCAACGTGCTTGGAGAGCCCATTGATAATTTAGGTCTTGTAGATACTCGCACAACATCTCCCATTCATAGATCTGCGCCTGCCTTTATACAATTAGATACAAAATTATCCATTTTTGAAACAGGAATAAAAGTAGTAGATCTTTTAGCTCCTTATCGTCGTGGAGGAAAAATAGGACTTTTCGGTGGAGCTGGAGTGGGTAAAACAGTACTGATTATGGAATTGATCAATAACATTGCCAAAGCTCATGGAGGTGTATCTGTATTTGGCGGAGTAGGTGAACGTACTCGTGAGGGAAATGATCTTTATATGGAAATGAAAGAATCTGGAGTAATTAATGAACAAAATATTGCAGAATCAAAAGTAGCTCTAGTATATGGTCAAATGAATGAACCGCCCGGAGCTCGTATGAGAGTTGGTTTAACTGCCCTGACTATGGCGGAATATTTTCGAGATGTCAATGAACAAGATGTACTTCTATTCATCGACAATATCTTCCGCTTCGTCCAAGCAGGATCTGAAGTATCTGCCTTATTGGGTCGAATGCCCTCTGCTGTGGGTTATCAACCCACTCTTAGTACTGAAATGGGTTCTTTACAAGAAAGAATCACTTCTACCAAGGAGGGGTCCATAACTTCTATTCAAGCAGTTTATGTACCCGCAGACGATTTAACCGACCCTGCCCCTGCTACGACATTTGCACATTTAGATGCTACTACTGTACTATCAAGAGGATTAGCGGCCAAAGGTATCTATCCAGCTGTAGATCCTTTAGATTCAACCTCAACTATGCTCCAACCTCGGATCGTTGGTGAAGAACATTATGAGACTGCGCAAAGAGTTAAACAAACTTTACAACGTTACAAAGAACTTCAAGACATTATAGCTATCCTTGGCTTGGACGAATTATCCGAAGAAGATCGCTTAACCGTAGCAAGAGCGCGAAAAATTGAGCGTTTCTTATCACAACCTTTTTTCGTAGCAGAAGTTTTTACTGGTTCGCCTGGGAAATATGTTGGTCTAACAGAAACAATTAGAGGGTTTAAATTGATTCTTTCTGGAGAATTAGATGGTCTTCCTGAACAAGCCTTTTATTTGGTAGGTAATATCGATGAAGCTACTGCGAAGGCTACGAACTTAGAAATGGAGAGCAATTTGAAGAATGACTTTAAATCTTTGTGTACTGACCCCCAATCGAATTGTTTGGGATTCGGAAGTGAAGGAAATCATTTTATCTACTAATAGCGGACAAATTGGAGTATTACCAAACCATGCGCCTATTGCCACAGCTATAGATATAGGTATTTTAAGAATACGTCTTCTTAAAGACCAATGGTTAACGATGGCTCTGATGGGCGGTTTTGCTAGAATAAACAATAATGAGATCACTGTTTTAGTAAATGATGCGGAAAAGAGTAGTGACATTGATCCACAAGAAGCACAGCAAACTCTTGAAATAGCAGAAGCTAATTTGAATAAGGCGGAAGGCAAGAGACAAACAATTGAGGCAAATCTAGCTCTTAGACGAGCTAGGACACGAGTAGAGGCTATCAATGTGATTTCATAAATGAAAAATACAACCAACTCTTTCCTTTGTTTGGGCTACTGGCCATCCGCCGAAAGTTTTGGGTTTAATACCGATATTTTAGCAACAAATCCAATAAATCTTAGTGTAGTGTTAGGTGTGTTGGTTTTTTTTGGAAAGGGAGTG------------------------TTAAGTGATTTATTAGATAATCGAAAACAGAAAATCTTGAGAACTATTCGAAACTCAGAAGAATTACGGGAAGGGGCCATTGAACAGCTGGAAAAAGCCCAAGCCCGCTTAAGGAAAGTCGAAACGGAAGCAGATCGGTTTCGGGTGAATGGCTATTCTGAGATCGAACGAGAAAAATTGAATTTAATTAATTCAATTTATACGACTTTGGAACAATTAGAAAATTACAAAAACGAAGCCATTCATTTTGAACAACAAAGAGTGATTAATCAAGTCCGACAACGGGTTTTACAACAAGCTTTACAGGGAGCTCTAGGAACTCTAAATAGTTGTTTGAACAACGAGTTACATTTACGTACTGTCAGTGCTAATATTGGCATGTTTGGGACGATGAAAGAAGCTGCTTCTGTTATTGCTGCTGGGTTGGCCGTAGGGCTTGCTTCTATTGGACCTGGAGTTGGTCAAGGCACTGCTGCAGGACAAGCTGTAGAAGGGATTGCACGACAACCGGAGGCAGAGGGAAAAATACGAGGTACTTTATTGCTTAGTCTGGCTTTTATGGAAGCTTTAACAATTTATGGACTGGTTGTAGCATTAGCGCTTTTATTTGCTAATCCTTTTGTTTAAATGAATGTTTTATTATGTTCTATCAACACAT---TAAAAAGATTATATGATATATCTGCTGTGGAAGTAGGTCAACATTTCTATTGGCAAATAGGGAATTTCCAAGTACATGCCCAAGTACTTATAACTTCTTGGGTTGTAATTGCTATCTTATTGGTTTCAGCCATTCTAATTATTCGAAATCTGCAAACCATTCCCGCTTTCGGTCAGAATTTCTTTGAATATGTTCTTGAATTCATTCGAGACGTGAGCAAAACTCAGATTGGAGAAGAATATGGTCCGTGGGTTCCTTTTATTGGAACTTTGTTTCTATTTATTTTTGTTTCTAATTGGTCGGGGGCTCTTTTACCTTGGAAAATAATACAATTACCTCATGGGGAGTTAGCTGCACCCACAAATGATATAAATACTACCGTTGCATTAGCTTTACTTACATCAATTGCATATTTCTATGCGGGTCTTTCAAAAAAAGGATTAGCTTATTTTAGTAAATACATCCAACCAACCCCAATCCTTTTACCGATTAACATCTTAGAAGATTTCACAAAACCCTTATCTCTTAGTTTTCGACTTTTCGGAAATATATTAGCTGATGAATTAGTAGTTGTTGTTCTTGTTTCTTTAGTACCTTTAGTAGTTCCTATACCTGTCATGTTCCTCGGATTATTCACAAGCGGTATTCAAGCTCTCATTTTTGCTACTTTAGCTGCGGCTTATATAGGTGAATCCATGGAAGGCCATCATTGAATGGTATTT---TCAAGTTTAGAACATATATTAACTCATATATCGTTTTCGGTTGTATCTATTTTAATTTCAATTCAGTTGATAACCTTATTATTTGTCAATGAAATCATAGGATTATATGATTCGTCCAAAAAAGGCATGATAATACCTTTTTTTTGTATAACGGGATTGTTAGTTACTCGTTGGGTTTTTTCAGGCCATTTACCATTTAGTGATTTATATGAATCGTTAATATTTCTTTCATGGACTTTTTCCATTTTTTATATGATTCCTTGCTTGAAAAAACCTAAAAACGACTAT---------------TTAAATACAATAATAACACCAAGTGTTATTTTTACCCAAGGCTTTGCTACTTCGGGTCTTTTAACCGAAATGCATGAATCCTTAATATTAGTACCAGCTTTACAGTCGCATTGGTTAATGATGCACGTAAGTATGATGATATTGGGTTATGCAACTCTTTTATGCGGATCATTATTATCAGTGGCTATTTTAGTCATTACATTTCGAGAACTCTTCGTCTTATAAAAATTATTATAGATCTCAATTTATTCAACAATTGGATCGTTGGGGTTACCGTATTATTAGTTTAGGTTTTATCTTTTTAACGATAGGGATTATTTCAGGAGCAGTATGGGCTAATGAGGCATGGGGATCATATTGGAATTGGGATCCAAAGGAAACTTGGGCTTTTATTACTTGGACTATATTCGCGATTTATTTACATACTAGAAAAAATAAAAAATTG------GAAGATTTAAATTCTTCAATAGTTGCCTGTACGGGTTTTCTTATAATTTGGGTATGTTATTTAGGGATAAATCTTTTAGGAATAGGACTACATAGTTATGGTTCATTTACACCTAAAAAATAAAAAATGGATTCCCCTTCTATATCTTACATCTATAGTCTTTTTGCCTTGGTGTATCTCTTTCACATTTAAGAAAAGTATCGAATCTTGGTTTATTAATTGGTGGAATACTAGGCAATCTGAAATTTTCTTGAATGATATTAAAGAAAAGAGTATTCTAAAAAAATTCATAGAATTTGAAGAACTGTTTTTCTTAGATGACATGTTAAAGGAATGTCCGGAAACACATCTACAAAACCTTCGTACTGGAATCTATAAAGAAACAATCCAATTAATCAAAACACACAACGAAGATCGTATGAATACGATTTTGCACTTCTCGACAAATATAATTTGTTTCTTTATTCTAAGCGGTTATTCTACTCTTGGTAATCAAGAACTTGTTCTTATTAATTCTTTGGTTCGAGAATTTATATATAATTTAAGTGACACAATAAAAGCTTTTTCTATTCTTCTATTAACTGATTTATGTATAGGATTCCATTCAACCCATGGTTGGGAACTAGTGATTGGTTTCGTCTATAAAGATTTTGGATTTGCTCAAAATGAGCAAATTATATCCGGTCTTGTTTCCACTTTTCCAGTCATTTTAGATACAATTTTAAAATATTTTATTTTCCGTTATTTAAATCGCGTATCTCCATCACTTGTAGTGATTTATCATTCAATGAATGATTGACAATCGACTTTATCGAGAAAGATTACTTTTTTTAGGTCAAGAGGTTGATAGTGAAATATCGAATCAACTTCTTAGTCTTATGGTATATCTTAGTATAGAGGACGAGAATAAAGATTTGTATCTGTTTATTAATTCTCCGGGGGGGTGGGTAATACCCGGAATAGCTATTTATGATACTATGCAATTTGTACAACCAGATGTACAGACAATATGTATGGGATTAGCCGCTTCAATGGGATCCTTTCTTTTGGCAGGAGGAGAAATTACCAAACGTTTAGCATTCCCTCACGCTATGATCCACCAACCCGCTAGTTCTTTTTATGAGGCACAAACGGGAGAATTTATCCTGGAAGCAGAAGAGCTACTGAAAATACGTGAAACTATCACAAGGGTTTATGTACAAAGAACGGGCAAACCTTTATGGGTTATATCCGAAGACATGGAAAGGGATGTTTTTATGTCAGCAGCAGAAGCCCAAGCTCACGGAATTGTAGATCTTGTAGCCGTTG---AAATGGAGGAATATCGAGCATATTTAGAACTCCATAGATCTCGACACCAGGACACCCTATACCCACTTTTTTTTCGGGAATATATTTATGGACTAGCTTGTGGTTATG---------GGTCCATTTTTGTAGAAAATGTAGGTTATAACAAAAAATTTAGTTTACTAATTGTAAAACGTTTAATTACTCGAATGTATCAACAGACCCATTTCATCATTTTTGCTAACGATTCTAACAAAAATCCTTTTAGGGGTTATAAT---AATCATTTTCATTCTCAAATAATATTAGAAGGTTTTGTTGTCGTCGTGGAGATTCTATTTTCCCTACAATTATTTACCTCTTCCTTAAGGGAATTAGAAATCGTAAAATCTTATAAAAATTTGCGATCAATTCATTCCATTTTTCCCTTTTTCGAAGATAAACTGATATATTTAAATCATGAGTCAGATATACGAATACCTTATCCTATCCATCTGGAAATCTTGGTTCAAATCCTTCGATATTGGATAAAAGATGTCTCTTTCTTTCATTTATTAAGGTTT--------------TTATAATTGGAATAGTCTTTTTACTCCAAAAAAAAGGATTTCTACTTTTTT---TTCAAAAAGTAATCCAAGATTTTTCTTGTTCCTATATAATTTATATGTATGGGAATATGAATCTATCTTTCTTTTTCTACGTACCAAATCCTCTCAGTTACGGTTAAAATATTTTCGCGTTTTTTTTGAACGAATTTTTTTCTATGAAAAAATAGAACATCTTGTAGAAGTATCTGTTAAGGATTGTTCATATACCTTATCATTC------TTTAAGGATACTTTCATCCATTATGTTAGATATCAAGGAAAATCAATTCTGGTTTCAAAGAATACTCCTCTTTTGATAAATAAATGGAACTACTATTTTATCTATTTATGGCAATGTCATTTTGATATTTGGTCTCGATCAGGAACGATCCATATAAACCAATTATCCCAGCATTCATTTCGCTTTTTGGGCTATTTTTTAAGTATTCAGCTCAATATTTCAGTGGTACGAAGTCAGATGTTGCAAAATTCATTTCTAATCAAAATTATTATGAAAAAGCTTGATACAATAGTTCCAATTATTCCTATAATTCGATCTTTTGCTAAAGCAAAATTTTGTAATGTATTTGGTCATCCTATTAGTAAGCCGGTTTGGGCAAATTTATCTGATTTTGATATTATTGACCAGTTTTTGCAGATATGCCGAAATTTTTCTCATTATTACAATGGATCCACAAAAAAAAAAAGTTTGTATCAAATAAGATATATACTTCGGCTTTCTTGTATAAAAACCTTGGCTCGTAAGCACAAAAGTACTGCGCGCACTTTTTTGAAAAGATTGGGTTCAGAAAAATTATTGGAAGAATTCTTTACAGAAGAAGAAGATATTTTTTCTTTGATTTTTCCAAGAACTTCTGTTACTTTGCAGAGGTTATATAGAGGTCGGATTTGGTATTTGGATATTCTTTTCAGAAACGATTTCGTCAATCATTTATAAATGATAATTTATTTAACAGAAATACAAGATATCCA---TTTTTTTTTCAGATTGGAATCTTTTAAAGAGATATATGGAATTCTATGGGTATTTGCCCCTATTTTGATTCTTATATTGGGAATTACAATAAGTGTACTAGGAATTGTATGGTTAGAAAGAGAAATATCCGCAGGGATACAACAACGTATTGGACCTGAATACACCGGTCCTTTTGGAGTTCTTCAAGCTCTAGCAGACGGAACAAAATTACTTTTCAAAGAGAATCTTATTCCATCTAGAGGAGATATTCGTTTATTCAGTATAGGACCATCTATATCAGTCATATCCATTATAATAAGCTATTCAGTAATTCCTTTTGGTTATAACTTTGTTTTATCTGATTTGAATATTGGTGTTTTTTTATGGATTGCTATTTCGAGTATTGCTCCCATTGGACTTCTTATGTCAGGATATGGGTCAAATAATAAATATTCCTTTTTGGGTGGTCTACGAGCGGCTGCTCAATCGATTAGTTATGAAATACCATTAACTCTATGTGTGTTATCGATATGGGTTTCATCGTTTTTCTAATCTCTTCCCTAGCAGAATGTGAAAGATTACCTTTTGATTTACCGGAAGCGGAAGAAGAACTAGTGGCGGGTTATCAAACCGAATATTCGGGTATAAAATTTGGTTTATTTTACGTTGCTTCCTATTTAAACCTATTCATTTCTTCCTTATTTGTAACAGTTCTTTACCTTGGTGGTTCAAATATATCTATTCCATACATATTGGTTTCTTATTTTTTTGAAATAAATCAAACATATGGAGTTTTTGTAACGATAATTGGTATCTTTATTACACTAGCTAAAACTTATTTATTCTTATTCGTTTCGATCGCAACAAGATGGACTTTGCCTAGACTAAGAATCGATCAATTATTAAATCTTGGGTGGAAGTTTCTTTTACCCAGAAAGCCTTTCATTTGCTTCTCTTCGATGGAAGTTTTATTTTCCCAGAATTTATCCTCATTTTTGGCCTAATTCTTCTTCTGATGATTGATTCAACCTCTGATCAAAAAGATATATCTTGGTTCTATTTTATCTCTTCAACAAGTTTAGTAATGAGCATAACGGCCCTATTGTTCCGATGGAGAGAAGAACCTATGATTAGCTTTTCGGGAAATTTCCAAACGAACAATTTCAACGAAATCTTTCAATTTCTTATTTTACTATGTTCAACTCTATGTATTCCTCTATCCGTAGAGTACATTGAATGTACAGAAATGGCTATAACAGAGTTTCTGTTATTCATATTAACAGCTACTCTAGGAGGAATGTTTTTATGCGGCGCTAACGATTTAATAACTATCTTTGTAGCTCTAGAATGTTTCAGTTTATGTTCCTATCTACTATCTGGATATACCAAGAAAGATGTACGGTCTAATGAGGCTACTACGAAATATTTACTCATGGGTGGGGCAAGCTCTTCTATTCTGGTTCATGGTTTCTCTTGGCTATATGGTTCATCCGGGGGAGAGATCGAGCTTCAAGAAATAGTGAACGGTCTTATCAATACACAAATGTATAACTCCCCAGGAATTTTAATTGCACTTTTATTCATCACTGTAGGAATTGGGTTCAAGCTTTCCCCAGCCCCTTCTCATCAATGGACTCCTGACGTATACGAAGGATCTCCCACTCCAGTCGTTGCTTTTCTTTCTGTTACTTCGAAAGTAGCTGCTTCAGCTTCAGCCACTCGAATTTTCGATATCCCTTTTTATTTCTCATCAAACGAATGGCATCTTCTTCTGGAAATCCTAGCTATTCTTAGCATGATATTGGGGAATCTCATTGCTATTACCCAAACAAGCATGAAACGTATGCTTGCATATTCGTCCATAGGTCAAATCGGATATGTAATTATTGGAATAATTGTTGGAGACTCAAATGGTGGATATGCAAGCATGATAACTTATATGCTGTTCTATATCTCGATGAATCTAGGAACTTTTGCTTGCATTGTATCATTTGGTCTACGTACCGGAACTGATAACATTCGAGATTATGCAGGATTATACACGAAAGATCCTTATTTGGCTCTCTCTTTAGCCCTATGTCTCTTATCCTTAGGAGGTCTTCCTCCACTAGCAGGTTTTTTCGGAAAACTTCATTTATTCTGGTGTGGATGGCAGGCAGGCTTATATTTCTTGGTTTCAATAGGACTCCTTACGAGCGTTGTTTCTATCTACTATTATCTAAAAATAATCAAGTTATTAATGACTGGACGAAACCAAGAAATAACTCCTCACGTGCGAAATTATAGAAGGTCCCCTTTAAGATCAAACAATTCCATCGAATTAAGTATGATTGTATGTGTGATAGCATCTACTATACCAGGAATATCAATGAACCCTATTATTGAAATTGCTCAGGATACCCTTTTTTAGATGTTTCTTCTTTACGAATATGATATTTTTTGGGCATTTCTAATAATATCAAGTTTTATTCCTATTTTGGCATTTCTAATTTCTGGAATTTTAGCCCCGATTAGTAAGGGACCGGAGAAACTTTCTAGTTATGAATCGGGAATAGAACCAATAGGCGATGCTTGGTTACAATTTCGAATCCGTTATTATATGTTTGCTCTCATTTTTGTTGTTTTTGATGTTGAAACGGTTTTTCTTTATCCATGGGCAATGAGTTTCGATGTATTAGGAGTATCCGTATTTATAGAAGCTTTGATATTCGTGCTTATCCTAATTGTTGGTTCAGTTTATGCATGGCGAAAGGGGGCATTAGAGAATTATTTTCCTTGGTTAACAACAATAGTAGTTTTGCCAATAGTCGGGGGTTCCTTTATTTTATTATTTCCCCATAAAGGAAATAAGGTAATTAAATGGTATACTATTTGTATATGTTTAATTGATCTCCTTCTAACAGCTTATGTATTTTGTTATCATTTCGAATTGGATGATCCACTAATCCAATTGACAGAAAATTATAAATGGATCCATTTTTTTGACTTTTATTGGAGATTCGGAATAGATGGACTCTCTCTAGGACCCATTTTATTGACCGGATTTATCACTACGTTAGCTACGTTAGCGGCTCAACCGGTTACTCGAGAATACAAATTATTCTATTTCCTGATGTTAGCAATGTATAGTGGTCAAATAGGAACATTTTCTTCTCAAGACATTTTACTTTTTTTCATCATGTGGGAATTAGAATTAATTCCCGTTTATCTACTTTTATCTATGTGGGGTGGAAAAAAACGTTTGTATTCAGCTACCAAGTTTATTTTGTACACTGCGGGAAGTTCTATTTTTTTATTACTGGGAATTCTGGGTATGAGTTTATATAGCTCTAATGAACCAACATTAAATTTTGAATCATTAACTAATCAATCATATCCCGCGGCGCTGGAAATAATATTCTATATCGGGTTTCTTATTGCTTTTGCTGTCAAATCACCAATTATACCCTTACATACATGGTTACCAGACACCCACGGAGAGGCACATTACAGCACTTGTATGCTTTTAGCCGGAATATTATTAAAAATGGGAGCATATGGGTTGGTTCGAATTAATATGGAATTTTTATCTCGCGCTCATTCTATATTTTCTCCTTGGTTAATGCTATTAGGTTCAATTCAAATAATCTATGCAGCTTCAACATCTCTTGGTCAACGCAATTTAAAAAAAAGAATAGCTTATTCCTCCGTATCTCATATGGGTTTCTTAATTTTAGGAATTGGTTCTATAAGCGATACAGGTCTCAATGGGGCGATTTTACAAATAATATCTCACGGATTTATTGGCGCTGCGCTTTTTTTCTTGGCGGGAACTAGTTATGATAGACTACGTCTTCTTTATCTCGACGAAATGGGTGGAATGGCTATCCCAATGCCCAAAATATTCACAGTTTTCACTATCTTATCGATGGCTTCTCTTGCATTGCCGGGCATGAGCGGTTTTGTTGCCGAATTGATAGTCTTATTGGGAATAATTACTAGCCAAAAATATCTTTTAATCACAAAAATACTAATAACTTTTGTAACAGCAATTGGAATGATATTAACTCCTATTTATTCATTATCTATCTTACGTCAAATGTTCTATGGATACAAGCTTTTTAATACACCAAATTCTTATTTTTTTGATTCAGGGCCGCGAGAATTATTTATTTCAATTTCTATCCTTATACCCATAATAAGTATTGGCATTTATCCAGATTTTATTTTTTCATTTTCAGCTGACAAGGTTGAAGCTATTCTATCTAATTTTATGATATTCGAGCATGCACTTGTTTTGAGTGCCTATTTATTTTCGATAGGTATATATGGGTTGATCACGAGCCGAAATATGGTTAGAGCCCTTATGTGTCTTGAACTTATACTGAATGCAGTTAATATAAATCTCGTAACCTTTTCTGATTTTTTTGATAGTCGACAATTAAAAGGAAATATTTTTTCAATTTTTGTTATAGCTGTTGCAGCTGCTGAAGCAGCTATCGGACCGGCTATTGTATCCTCCATTTATCGTAATAGAAAATCAACTCGTATCAATCAATCAAATTTGTTGAATAAATAAATGCAATATACACATCAATATTCATGGATCATACCTTTTATTCCATTTCCAGTTCCAGTGTTAATAGGAGTAGGACTTCTACTTTTTCCGACAGCAACCAAAAATCTTCGCCGTATGTGGGCTTTTCCTAGTATTTTATTGTTAACTATAGTTATGATTTTTTCGCTTGATTTGTCTATTTATCAAATAAATAATAGTTCGATTTTTCAATATGTATGGTCTTGGACCATAAATAATGATCTTTCTTTAGAGTTTGGGTACTTGATCGATTCACTTACTTCTATTATGTCAATATTAATTACTACTGTTGGCATTCTGGTTCTTATTTATAGTGATAATTATATGTCTCATGATCAAGGATATTTGAGATTTTTTGCTTATATGACTCTTTTTAATATTTCAATGTTGGGATTAGTTACTAGTTCGAATTTGATACAAATTTATGTTTTTTGGGAATTGGTTGGAATGTGTTCTTATTTATTAATAGGCTTTTGGTTCACACGTCCTATTGCCGCAAATGCTTGTCAAAAAGCATTTGTAACTAATCGTGTAGGGGATTTTGGTTTATTATTGGGAATTTTAGGTCTTTATTGGATAACGGGTAGTTTGGAATTTCGGGATTTGTTTCAAATAATAAATAACTTGATTTATAAAAATGAAGTTAATATTTTTTTTGTTACTTTGTTTGCTCTCTTGCTTTTTTGTGGCTCAGTCGCTAAATCCGCCCAATTTCCTCTTCATGTATGGTTACCAGATGCTATGGAAGGTCCTACGCCAATTTCTGCCCTTATACATGCTGCTACTATGGTAGCCGCGGGAATTTTTCTTGTGGCTCGACTTCTTCCTCTTTTCATAGTTCTACCTGCAATAATGAACGGAATAGCTTTTATAGGTATAATAACAGCAGTATTAGCAGCTACTTTAGCTATTGCTCAACAAGATATTAAGAAAAATTTGGCCTATTCTACAATGTCTCAATTGGGTTATATGATGTTAGCTCTCGGTATGGGATCTTATCGAGTTGCTTTATTTCATTTAATTACTCATGCTTATTCAAAAGCATTGTTGTTTTTAGGATCTGGATCCATTATTCATTCAATGGAAGCTCTTGTCGGATATTCTCCAGCTAAAAGTCAAAATATGGTTCTTATGGGCGGTTTAACAAAACATGTACCAATTACAAAAACGTCTTTTTTAGTGGGTACACTTTCTCTTTGTGGTATTCCACCTTTTGCCTGTTTTTGGTCTAAGGATGAGATTCTTAATGATAGTTGGTTGTATTCACCTATTTTTGCAATAATAGCTTATTGTACAGCAGGATTAACTGCATTTTATATGTTTCGGATCTATTTACTTGTTTTTGAAGGATATTTAAACGTTCATTTTTTAAATTTCAATGGAAAAAAAAATAGTTCATTCTATTCAATATCTTTATGGGGGAAGAAAGAGGTAAAACAGAAATTAAAAAACAAAAATTTTTTCTTAGGTTTACTAAGAATGAAAAATGATGAAATGACTTCTTTTTTTATCCAGAAGATATATCCACATCGCATTAATAAAAATGTC------AAAAACATAACTCG---TCTATTTTTTGATATTAACTA---TTTTGGCAATAAAAAAACTGCTAGTTTATATCCTAATGAATCAGACAATACTATGAGATTTTCTATGCTTGTTTTAGTGCTCTTTACTTTATTCGTTGGGGCCATTGGAATTTCGTTCAGTCAAAAAGGAATAGATTTCGATATATTATCAAAATTGTTAATTCCGTTTATAGACCTTTTACATAAAAATTCAAAAAATGTTGTGGATTGGTATGAATTTTTGACAAACGCAACTTTTTCGCTGATTCTAACTTTTTTAGGAGTATTTATAGCTTCTTTTTTTTACAAACCGGTTTATTCATATTTACAAAATTTGAATTTATTAAATTTATTTGAAAAAAGTCTTCTTAATAAAAATAAAAAAATTGCTGATAATTTTCAAAATAGCATATATGATTGGTCGTATAATCGTGGTTATATAGATGTTTTTTATGATATATCTTTAATTACGAGTGTAAGAAAATTAGTGAAATTCAATTCTTTTTTTGATAAAAAAATAATTGATGGAATTCCAAATGGAATAGGTATTACAAGTTTTTTTATGGGAGAGGCTATCAAATATGTGGGAGGCGGGCGAATTTCTTCGTATATTTTATTGTATATATTATATATAGTAATCGAAGTCTGGGAGTAGTATTATTTACTAATCCCATTTTTTCTGCTTTTTCGTTGGGACTAGTTCTTGTTTGTATATCTTTATTCTATATTTTATCAAACTCCCATTTTGTAGCTGCATCACAACTACTTATTTATGTGGGCGCTATAAATGTTTTAATAATATTTGCCGTGATGTTTATGAATGGTTCGGAATATTACCAAGATTTTCGTCTTTGGACCGTTGGAGATGGAATTACTTTGATGGTTTGTACAAGTATCTTTGTTTCACTAATAACTACTATTCTAGATACATCATGGCATGGGATTATTTGGACTACAAGACCTAATCAGATTATAGAGCAAGATTTGATAAGTACTAGTCAACAAATTGGAATTCATTTATCAACAGATTTTTTTCTTCCATTTGAACTAATTTCAATAATACTTTTAGTTGCTTTGATAGGTGCAATTGTCGTGGCTCGCCAATAAATGAATATCTCAACTACAAGAAAGAACTTCATGATAGTCAATATGGGGCCTCACCACCCATCAATGCATGGTGTTCTTAGACTTATTGTTACTCTAGACGGTGAGGATGTTATTGATTGTGAACCAATATTGGGTTATTTACACAGAGGAATGGAAAAAATAGCGGAAAACCGAACAATTATACAATATTTGCCTTATGTAACACGTTGGGACTATTTAGCTACTATGTTCACAGAAGCAATAACTGTAAATGGACCAGAACAGTTGGGAAATATTCAAGTACCTAAAAGAGCCAGTTATATCCGAGTCATAATGTTGGAGTTAAGTCGTATAGCTTCTCACCTACTATGGCTAGGACCTTTTATGGCAGATATTGGTGCACAAACTCCCTTCTTCTATATTTTCAGAGAAAGAGAATTAATATATGATCTATTTGAAGCTGCGACAGGTATGAGAATGATGCATAATTTTTTTCGTATCGGGGGGGTTGCGACTGATCTACCTTATGGCTGGATAGATAAATGTTCTGATTTCTGCGATTATTTTTTAACAAGAATTGTTGAATATCAAAAACTTATTACGCGAAATCCTATTTTTTTAGAACGGGTTGAGGGGGTAGGTGTAGTTGATATAAAGGAAGTAATAAATTGGGGTTTATCGGGACCGATGCTTCGGGCTTCCGGAATACCATGGGATCTCCGTAAAGTGGATAATTATGAATGTTACGAAGAATTTGATTGGGAAGTTCAATGGCAAAAAGAGGGCGATTCATTAGCTCGTTATTTAGTTCGAATTGGTGAAATGCTGGAATCCATAAAAATTATTCAACAGGCTTTGGAAGGAATTCCCGGCGGACCATATGAAAATTTAGAAATTCGCTGCTTTGATAGAGAAAAAGAGCCTGAATGGAATGAGTTTGAGTATCGATTTATTAGTAAAAAACCGTCTCCGACTTTTGAATTGCCAAAACAAGAACTTTATGTAAGAGTTGAAGCCCCCAAGGGAGAATTGGGAATTTTTCTAATAGGGGATCAAAATGGTTTTCCTTGGAGATGGAAAATTCGTCCGCCAGGTTTTATCAATTTGCAAATTCTTCCTCAATTAGTTAAAAGAATGAAATTGGCCGATATTATGACAATACTAGGTAGCATAGATATTATTATATGTTCCTTATGGTAACTGGATTCTTAAATTATAGTCAACAAACAGTCCGAACTGCAAGGTACATTGGTCAAGGTTTCATGATTACCCTATCTCATGCAAATCGGTTACCCGTAACGATTCAATATCCTTATGAAAAACTAATCTCATCAGAACGTTTCCGCGGTCGAATACATTTTGAATTTGATAAATGCATTGCTTGTGAAGTATGTGTTCGTGTATGTCCCATAGATCTACCTGTTGTTGATTGGAAACTAGAAACAGATATTCGAAAGAAACGGTTGTTTAATTATAGTATTGATTTCGGAATCTGTATATTTTGTGGTAACTGTATTGAGTATTGTCCAACAAATTGTTTATCAATGACCGAAGAATATGAACTTTCAACTTATGATCGCCACGAATTGAATTATAATCAAATTGCTTTAGGCCGTTTACCAGTGTCAGTAATTGATGATTATACAATTCGAACATGGCTAGTCAAACATGGACTAATTCATAGATCATTGGGTTTCGATTACCAAGGAATAGAGACTTTACAAATAAAGCCCGAGGATTGGCATTCCATTGCTGTCATTTTATATGTATATGGTTACAATTATCTACGTTCCCAATGTGCCTATGATGTAGCACCAGGAGGACTATTAGCTAGTGTATATCATCTTACGAGAATAGAGTATGGTATAGATCAACCCGAAGAGGTATGCATCAAAATATTTGTTGCAAGAAAAAATCCCAGAATTCCTTCGATTTTCTGGGATGAATTCCATTGAGTTTCCCTTACTTGATCAAACAACCAAAAATTCAGTTATTTCAACAACATTAAATGATCTTTCAAATTGGTCAAGATTATCCAGTTTATGGCCGCTTCTCTATGGTACTAGTTGTTGCTTCATTGAATTTGCTTCATTAATAGGATCACGATTCGACTTTGATCGTTATGGACTAGTACCACGATCGAGTCCTCGGCAGGCAGACCTTATTTTAACAGCGGGCACAGTAACTATGAAAATGGCTCCTTCTTTAGTTCGATTATATGAACAAATGCCCGAACCTAAATATGTTATTGCTATGGGAGCCTGTACAATTACGGGGGGGATGTTTAGTACCGATTCTTATAGTACTGTTCGGGGCGTGGATAAACTAATTCCTGTGGATGTCTATTTGCCGGGCTGTCCACCTAAACCGGAGGCCATTATAGATGCTATAACAAAACTTCGTAAGAAAATATCTCGAGAAATCTATGAAGATCAAATGAATTCTCAACGAGAGAATAGATGTTTTACAACCAATCACAAGTTTGATGTTGGATACAGTACTCATACCGGCAATTATGGTCAAGAATTATTCTATCAACTGCCATCTACT-TCAGAGATACCATCATATATATAATAATTCGAGCACCCATTTCAAATGCATATCCAATTTTTGCACAGCAGGGTTATGAAAATCCCCGAGAAGCAACCGGTCGTATTGTCTGTGCCAATTGCCATTTAGCTAATAAGCCCGTGGATATTGAGGTTCCACAAGCGGTACTTCCTGATACTGTATTTGAAGCAGTTGTTCGAATTCCTTATGATATGCAAGTGAAACAAGTTCTTGCTAATGGTAAAAAGGGAGCTTTGAATGTGGGGGCTGTTCTTATTTTACCGGAAGGTTTTGAATTGGCACCCCCCGATCGTATTTCGCCTGAGATTAAAGAGAAGATAGGCAATCTGTCTTTTCAAAACTATCGCCCTACAAAAAAAAATATTCTTGTGGTAGGCCCTGTTCCTGGTAAGAAATATAATGAAATCACCTTTCCTATTCTTTCCCCGGATCCCACTACTAAGAGAGATGTTCATTTCTTAAAATATCCTATATACGTGGGCGGGAACAGGGGAAGGGGTCAGATTTATCTTGACGGGAGCAAGAGTAATAATAATGTGTATAATGCTACAGCAGCAGGTACGGTAAAAAAAATAATACGAAAAGAAAAAGGGGGATACGAAATAACTATAGTGGATGCATTGGATGGGCATGAAGTGATTGATATTATACCTCCAGGACCAGAACTTCTTGTTTCAGAAGGTGAATCTATCAAACTTGATCAGCCATTAACAAGTAATCCAAATGTGGGTGGATTTGGTCAGGGGGATGCGGAAATAGTACTTCAAGATCCGTTACGTGTCCAGGGTCTCTTGTTCTTCTTTGCATCTATTATTTTAGCACAAATCTTTTTAGTTCTTAAGAAGAAACAATTTGAGAAGGTTCAATTGTCCTATGATTGGTTCGAAGAACGTCTTGAAATTCAGGCGATTGCCGATGATATAACCAGTAAATATGTTCCGCCTCATGTGAATATTTTTTATTGTTTAGGAGGAATTACCCTTACTTGTTTTTTAGTCCAAGTAGCAACGGGATTTGCTATGACTTTTTATTATCGTCCGACCGTTACTGAAGCTTTTGCTTCTGTTCAATATATAATGACTGAAGCTAACTTTGGTTGGTTAATCCGATCCGTTCATCGATGGTCGGCAAGTATGATGGTCTTAATGATGATCCTACACGTATTTCGTGTGTATCTCACAGGTGGTTTTAAAAAACCTCGCGAATTAACTTGGGTTACGGGTGTAGTTTTGGGTGTATTGACTGCATCTTTTGGTGTAACCGGTTATTCCTTACCTTGGGATCAAATTGGTTATTGGGCAGTAAAAATTGTAACAGGCGTACCCGACGCTATTCCCGGAATAGGATCGTCTGTGGTAGAGTTATTACGTGGAAGTTCCAGTGTGGGACAATCTACTTTAACTCGTTTTTATAGTTTGCATACTTTTGTATTACCCCTTCTTACTGCTGTATTTATGAAAAAAACCTGACTTGAATGATCCTGTATTAAGAGCTAAATTGGCTAAGGGAATGGGTCATAATTATTATGGAGAACCCGCATGGCCCAACGATCTTTTATATATTTTTCCAGTAGTAATTCTAGGTACTATTGCCTGTAACGTGGGCTTGGCGGTTCTAGAACCATCCATGATTGGGGAACCCGCGGATCCATTTGCAACTCCTTTGGAAATATTACCAGAATGGTATTTCTTTCCCGTATTTCAAATACTTCGTACAGTGCCCAATAAGTTATTGGGCGTTCTTTTAATGGTTTCGGTACCTACGGGATTATTAACAGTACCCTTTTTGGAGAATGTTAATAAATTCCAAAACCCATTTCGCCGTCCAGTAGCAACCACTATCTTTTTGATTGGTACTGTAGTTGCCCTTTGGTTAGGTATTGGAGCAACATTACCTATTGAGAAATCCCTAACTTTAGGTAGTTAGGTTTAATTCCCATTACTTTGGCTGGATTATTTGTAACTGCATATTTACAATACCGACGAGGTGATCAGTTGGATCTTTGAATGCTCACTATAACTAGTTATTTTGGTTTTTTACTAGCGGTTTTAATTATAACCTCATCTCTATTTATTGGTCTGAGTAAAATACGACTTATTTATGATTATTCGTTCACCGGAACCAGAAGTTAAAATTTTGGTAGATAGAGATCCCATAAAAACTTCTTTCGAGGAATGGGCAAAACCCGGTCATTTCTCAAGAACAATAGCTAAGGGACCTGATACTACTACTTGGATCTGGAACCTACATGCTGACGCTCATGATTTTGATAGCCATACTAATGATTTAGAGGAGATTTCCCGAAAAGTTTTTAGTGCCCATTTCGGCCAACTCTCTATCATCTTTCTTTGGCTGAGTGGCATGTATTTTCATGGTGCTCGTTTTTCCAATTATGAGGCATGGTTAAGTGATCCTACTCACATTAGGCCTAGTGCTCAGGTGGTTTGGCCTATAGTGGGCCAAGAAATATTGAACGGTGATGTAGGGGGGGGGTTCCGAGGAATACAAATAACCTCTGGTTTTTTTCAGATTTGGAGAGCATCTGGAATAACTAGTGAATTACAACTCTATTGTACCGCAATTGGAGCATTGGTCTTTGCAGCCTTAATGCTTTTTGCTGGTTGGTTTCATTATCACAAAGCTGCTCCAAAATTGGCTTGGTTCCAAGATGTAGAATCTATGTTGAATCACCATTTGACAGGGCTCCTAGGGTTGGGGTCTCTTTCTTGGGCAGGCCATCAAATACATGTAGCTTTACCAATTAACCAATTTCTAAATGCTGCAGTAGATCCCAAAGAGATTCCACTTCCTCATGAATTTATCTTGAATCGGGATCTTTTGGCTCAACTTTATCCAAGTTTTGCCGAGGGAGCAACCCCATTTTTCACCTTGAATTGGTCAAAATACGCAGAATTTCTGACTTTTCGTGGAGGATTAGATCCAGTAACTGGAGGTCTATGGCTGACCGATATTATACACCATCATTTAGCTATTGCAATTCTTTTCTTGATAGCGGGTCACATGTATAGGACCAACTGGGGTATTGGTCACAGTATAAAAGACATTTTAGGGGCACATAAAGGTCCATTTACGGGCCAGGGTCATAAAGGTTTATATGAGATCCTAACAACGTCATGGCATGCTCAATTATCTATTAACCTAGCTATGTTAGGTTCTTTGACCATTATTGTAGCTCACCATATGTATTCTATGCCCCCTTATCCATACCTAGCTACTGACTATGGTACACAACTGTCATTGTTTACACATCACATGTGGATTGGTGGATTTCTTATAGTCGGTGCTGCTGCGCATGCAGCTATTTTTATGGTAAGAGACTATGATCCGACTATTCGATACAACGATCTATTAGATCGTGTCCTTAGACATCGAGATGCAATCATATCACACCTTAACTGGGTATGTATATTTTTAGGCTTTCACAGTTTTGGTTTGTATATTCATAATGATACCATGAGCGCTTTAGGGCGTCCTCAAGATATGTTTTCAGATACCGCTATACAATTACAGCCGGTCTTTGCTCAATGGATACAAAATACCCACGCTTTAGCACCAGGCACAACAGCCCCTGGTGCAACAACAAGTACCAGTTTGACTTGGGGGGGTGATAATTTAGTAGCAGTGGGCGGTAAAGTTGCTTTGTTACCTATTCCGTTAGGAACTGCGGATTTTTTGGTCCATCATATTCATGCATTTACAATTCATGTAACAGTATTGATACTCCTAAAGGGTGTTCTATTTGCTCGTAGTTCACGATTGATACCGGATAAAGCAAATCTAGGTTTTCGTTTTCCTTGTGATGGACCTGGAAGAGGGGGGACATGCCAAGTATCCGCTTGGGATCATGTCTTCTTAGGACTATTTTGGATGTACAATTCAATTTCGGTAGTAATATTCCATTTCAGTTGGAAAATGCAGTCAGATGTTTGGGGTAGTATAAGTGATCAAGGGATAGTAAATCATATCACAGGGGGAAATTTTGCGCAGAGTTCCATTACCATTAATGGGTGGCTCCGTGATTTCTTATGGGCACAGGCATCCCAGGTAATTCAGTCTTATGGTTCTTCATTATCTGCATATGGTCTTTTTTTCTTGGGTGCACATTTTATATGGGCTTTTAGTTTAATGTTTCTATTCAGCGGGCGTGGTTATTGGCAAGAACTTATTGAATCCATTGTTTGGGCTCATAATAAATTAAAAGTTGCTCCTGCTACTCAGCCTAGAGCCTTGAGCATTATACAAGGACGTGCTGTAGGAGTAACACATTACCTTCTAGGTGGAATTGCCACAACATGGGCATTCTTCTTAGCAAGAATTATTGCAGTAGGATAAATGGCATTAAGATTTCCAAGGTTTAGTCAAGGCTTAGCTCAAGACCCCACTACTCGTCGTATTTGGTTTGGTATTGCTACCGCACATGACTTCGAAAGTCATGATGATATTACTGAAGAACGTCTTTATCAGAATATTTTTGCTTCTCATTTCGGGCAATTAGCAATCATTTTTCTGTGGACTTCCGGGAATCTATTTCATGTAGCTTGGCAAGGTAATTTTGAGGCATGGGTACAGGATCCTTTACATGTAAGACCTATAGCTCATGCAATTTGGGATCCTCATTTTGGTCAACCAGCTGTAGAAGCTTTTACTCGAGGAGGTGCTCTAGGCCCAGTTAATATAGCCTATTCTGGTGTTTATCAGTGGTGGTATACAATCGGTTTACGTACTAATGGGGATCTTTATACTGGAGCTCTTTTTCTATTATTTCTTTCTACTATATCTTTAATAGCGGGTTGGTTACACTTGCAACCAAAATGGAAACCGAGCGTTTCGTGGTTTAAAAATGCCGAATCCCGCCTCAATCATCATTTGTCAGGACTATTCGGAGTTAGTTCCTTGGCTTGGACGGGGCATTTGGTCCATGTCGCTATTCCGGCATCCAGGGGGGAATACGTTCGATGGAATAATTTATTAAGTATATTGCCGCACCCCGAAGGATTAGGTCCATTTTTCACAGGTCAGTGGAATCTTTATGCTCAAAACCCCGATTCCAATAGTCATATATTTGGTACCCCTCAAGGAGCAGGAACTGCTATTCTAACACTTCTCGGGGGATTTCATCCGCAAACTCAAAGTTTATGGCTGACCGATATTGCACACCATCATTTAGCTATTGCATTTCTTTTTCTAGTTGCTGGCCATATGTATAGAACTAACTTCGGGATTGGTCACAGTATAAAAGATCTTTTAGAAGCACATACTCCTCCGGGGGGTAGATTGGGACGTGGACATAAGGGTCTTTATGACACAATCAATAATTCAATTCATTTTCAATTAGGTCTTGCTCTAGCCTCTTTAGGGGTTATTACTTCCTTGGTAGCTCAACACATGTACTCTTTACCCGCTTATGCGTTTATAGCGCAAGACTTTACTACTCAAGCTGCGTTATATACTCATCATCAATATATAGCGGGCTTCATTATGACAGGTGCTTTTGCTCATGGAGCTATCTTTTTTATTAGAGATTATAATCCAGAACAGAATGAAGATAATGTCTTAGCAAGAATGTTAGACCATAAAGAAGCTATCATATCCCACTTAAGTTGGGCTAGCCTCTTTCTGGGGTTCCATACTCTGGGACTTTATGTCCATAATGATGTCATGCTTGCTTTTGGTACTCCGGAAAAACAAATCTTGATTGAACCTATATTTGCCCAATGGATACAATCTGCTCATGGTAAAACTTCCTATGGGTTCGATATACTTTTATCTTCAACGAACAGTCCGGCGTTCAATGCAGGACGAAGCATATGGTTGCCTGGTTGGTTAAACGCTGTTAATGAGAATAGTAATTCTCTATTCTTAACAATAGGGCCTGGAGACTTCTTAGTTCATCATGCTATTGCTCTTGGTTTACATACAACTACATTGATCTTAGTAAAGGGTGCTTTGGATGCGCGTGGTTCTAAATTAATGCCAGATAAAAAAGATTTTGGTTATAGTTTTCCTTGCGACGGTCCGGGACGAGGCGGTACTTGCGATATTTCGGCTTGGGACGCATTTTATTTGGCAGTTTTCTGGATGTTAAATACCATTGGGTGGGTTACTTTTTATTGGCATTGGAAACACATTACACTATGGCAGGGAAATGTTTCACAGTTTAATGAATCTTCTACCTATTTGATGGGGTGGTTAAGAGATTATCTATGGTTGAACTCTTCACAACTTATCAACGGATATAACCCTTTTGGTATGAATAGTTTATCAGTCTGGGCATGGATGTTCTTGTTTGGACATCTTGTTTGGGCTACTGGATTTATGTTCTTAATTTCCTGGCGCGGATATTGGCAGGAATTGATTGAAACTTTAGCATGGGCTCATGAACGCACACCTTTGGCTAATTTGATTCGATGGAGAGATAAACCTGTGGCTCTTTCCATTGTGCAAGCAAGATTGGTTGGACTAGCCCACTTTTCCGTAGGTTATATATTTACTTATGCAGCCTTCTTAATTGCCTCTACTTCGGGCAAATTCGGTTAAATGTCACATTCAGTAAAGATTTATGATACATGTATAGGATGTACTCAATGTGTCCGAGCCTGCCCAACAGATGTATTAGAAATGATACCTTGGGACGGATGTAAAGCTAAACAAATTGCTTCTGCCCCAAGAACCGAGGACTGTGTTGGTTGTAAGAGGTGTGAATCCGCCTGTCCGACGGATTTCTTAAGTGTTAGAGTTTATTTATGGCATGAAACAACTCGAAGCATGGGTCTAGCTTATTGAATAAACTTTCCTTCCATTTTTGTTCCTCTAGTAGGCCTAGTATTTCCGGCACTTGCAATGGCTTCTTTATTTCTTCATGTTCAAAAAAACAAGATTTTTTAGATGCGAGATCTAAAAACATATCTTTCCGTGGCACCAGTAGTAAGTACTCTATGGTTCGGGGCTTTGGCGGGTCTCTTGATAGAGATCAATCGTTTTTTTCCAGATGCGTTGATATTCCCCTTTTTTTCATTCTAGATGACTGCAATTTTAGAGAGACGCGAGAGCGAAAGCCTATGGGGTCGCTTCTGTAACTGGATAACCAGCACTGAAAATCGTCTTTACATTGGATGGTTTGGTGTTTTGATGATTCCTACTTTATTGACCGCAACTTCTGTATTTATTATCGCTTTTATTGCTGCCCCTCCAGTAGATATTGATGGTATTCGTGAGCCTGTTTCTGGATCTCTACTTTATGGAAACAATATCATTTCTGGTGCCATTATTCCTACTTCTGCGGCTATAGGTTTGCACTTTTATCCTATATGGGAAGCGGCATCCGTTGATGAATGGTTATACAACGGCGGTCCTTATGAACTAATTGTTCTACACTTCTTACTTGGTGTAGCTTGCTACATGGGTCGTGAGTGGGAACTTAGTTTTCGTCTGGGTATGCGTCCTTGGATTGCTGTTGCATATTCAGCTCCTGTTGCAGCTGCTACTGCTGTTTTCTTGATCTATCCTATTGGTCAGGGAAGCTTTTCAGATGGTATGCCTCTAGGAATTTCTGGTACTTTCAATTTTATGATTGTATTTCAGGCTGAGCATAATATTCTTATGCATCCATTTCACATGTTAGGTGTAGCTGGTGTATTCGGCGGCTCCCTATTCAGTGCTATGCATGGTTCTTTGGTAACTTCTAGTTTGATCAGGGAAACCACAGAAAATGAATCTGCTAATGAAGGTTATAGATTTGGTCAAGAGGAAGAAACTTATAATATTGTAGCTGCTCATGGTTATTTTGGCCGATTGATCTTCCAATATGCAAGTTTCAACAATTCTCGTTCTTTACATTTCTTCTTAGCTGCTTGGCCTGTAGTAGGTATTTGGTTTACCGCTTTAGGTATCAGCACTATGGCTTTCAACTTAAATGGTTTCAATTTCAACCAATCCGTAGTTGATAGTCAAGGTCGTGTAATTAATACCTGGGCTGATATTATTAACCGAGCTAACCTTGGTATGGAAGTAATGCATGAACGTAATGCTCATAATTTCCCTCTAGATCTAGCTGCGATCGACGCTCCAATGGGTTTACCTTGGTATCGTGTTCATACTGTTGTATTAAATGATCCAGGCCGTTTGCTTTCTGTTCATATAATGCACACAGCTCTGGTTGCTGGTTGGGCCGGTTCGATGGCTCTATATGAATTAGCAGTTTTTGATCCCTCTGACCCTGTTCTTGACCCAATGTGGAGACAGGGTATGTTCGTTATACCTTTTATGACTCGTTTAGGAATAACCAATTCGTGGGGCGGTTGGAATATCACAGGAGGTACTATAACGAATCCGGGTATTTGGAGTTACGAAGGTGTGGCTGGAGCACATATTGTGTTTTCGGGCTTGTGCTTTTTAGCGGCTATTTGGCATTGGGTTTATTGGGATCTAGAAATCTTTTGTGATGAACGTACTGGAAAACCTTCTTTGGATTTGCCCAAAATTTTTGGAATTCATTTATTTCTTGCAGGGGTGGCTTGTTTTGGTTTTGGCGCATTTCATGTAACAGGATTATATGGTCCTGGAATATGGGTGTCCGATCCTTATGGACTAACTGGAAGGATACAATCTGTAAATCCCGCGTGGGGCGTGGAAGGTTTTGATCCTTTTGTTCCGGGAGGGGTAGCTTCTCATCATATTGCAGCAGGAACGTTGGGCATATTAGCGGGCCTTTTCCATCTTAGTGTGCGTCCACCCCAACGTCTATATAAAGGATTACGTATGGGAAATATTGAAACTGTACTTTCCAGCAGTATTGCTGCTGTCTTTTTTGCAGCTTTTGTCGTTGCTGGAACTATGTGGTATGGTTCAGCAACAACCCCCATTGAATTATTTGGTCCTACTCGTTATCAATGGGATCAGGGATACTTCCAGCAAGAAATATATCGAAGAGTTGGTGCTGGACTAGCCGAAAATCAAAGTTTAGCAGAAACTTGGTCGAAAATTCCCGAAAAATTAGCTTTTTATGATTACATCGGAAATAATCCAGCAAAAGGGGGGTTATTTAGAGCAGGTTCAATGGACAATGGAGATGGAATAGCCGTCGGTTGGTTAGGACATCCGGTCTTTCGAGATAAAGAGGGGCATGAGCTTTTTGTACGTCGTATGCCTACCTTTTTTGAAACATTTCCTGTTGTTTTGGTAGACGGGGACGGAATTGTTAGGGCCGATGTTCCTTTTAGAAGGGCAGAATCGAAATATAGTGTCGAACAAGTAGGTGTAACTGTTGAGTTCTATGGTGGCGAGCTTAATGGAGTCAGTTATAGCGATCCCGCTACTGTGAAAAAATATGCTAGACGTGCTCAATTAGGTGAAATTTTTGAATTAGATCGTGCTACTTTGAAATCTGATGGTGTTTTTCGTAGCAGTCCGAGGGGTTGGTTTACTTTTGGACATGCTTCATTTGCTCTGTTATTCTTTTTCGGGCACATTTGGCATGGTGCTAGAACTTTGTTTAGAGATGTTTTTGCTGGTATCGACCCAGATTTAGATGCTCAGGTAGAATTTGGAGCATTCCAAAAACTTGGAGAAACGCTCTTTAATGGAACTTTAGCTTTAACTGGTCGTGACCAGGAAACTACCGGTTTCGCTTGGTGGGCCGGGAATGCCAGACTTATTAATTTATCCGGTAAACTACTAGGGGCCCATGTAGCCCATGCTGGATTAATAGTATTCTGGGCCGGAGCAATGAACCTTTTTGAAGTGGCTCATTTTGTACCCGAGAAGCCCATGTATGAACAAGGTTTAATTTTACTTCCCCATCTAGCTACTCTAGGTTGGGGGGTAGGTCCTGGGGGGGAAGTTATAGACACCTTTCCATACTTTGTGTCTGGAGTACTTCACTTAATTTCCTCTGCAGTATTGGGCTTTGGCGGTATTTATCATGCACTTCTGGGACCTGAGACTCTTGAAGAATCTTTTCCATTCTTCGGTTATGTATGGAAAGATAGAAATAAAATGACTACAATTTTGGGTATTCACTTAATCTTGTTAGGTATAGGTGCTTTTCTTCTAGTATTCAAGGCTCTTTATTTTGGAGGTATATATGATACGTGGGCTCCGGGGGGCGGAGATGTAAGAAAAATAACAAATTTGACCCTTAGTCCAAGTATTATATTTGGATATTTATTAAAATCACCTTTTGGCGGCGAAGGGTGGATTGTTAGTGTGGACGATTTGGAAGATATAATTGGAGGGCATGTATGGTTGGGTTCCATTTGTATACTTGGTGGAATCTGGCATATCTTAACCAAACCCTTTGCATGGGCTCGGCGTGCACTTGTATGGTCTGGAGAAGCTTACTTATCTTATAGTTTAGGTGCTTTATCTGTTTTTGGTTTTATTGCTTGTTGCTTTGTCTGGTTTAATAATACCGCTTATCCTAGTGAGTTTTACGGGCCCACTGGGCCAGAAGCTTCTCAAGCTCAAGCATTTACTTTTCTAGTTAGAGACCAACGTCTTGGGGCTAATGTAGGATCTGCTCAAGGACCTACAGGTTTGGGTAAATATCTAATGCGTTCCCCGACTGGAGAAGTTATTTTTGGGGGAGAAACTATGCGTTTTTGGGATTTGCGTGCTCCTTGGTTAGAACCTCTAAGGGGTCCTAATGGTTTAGACTTGAGTAGACTGAAAAAAGATATACAGCCTTGGCAAGAACGTCGTTCTGCAGAATATATGACTCATGCTCCTTTAGGTTCCTTAAATTCCGTGGGTGGCGTAGCTACAGAGATTAATGCAGTCAATTATGTTTCTCCTAGAAGTTGGTTAGCAACTTCTCATTTTGTTCTAGGATTCTTCCTATTTGTAGGCCATTTATGGCACGCGGGAAGAGCTCGCGCAGCTGCTGCAGGATTTGAAAAAGGAATTGATCGAGATTTTGAACCTGTTCTTTCCATGACTCCTCTTAATTGAATGACTATAGCTCTTGGTAAATTTACCAAAGATGAAAATGATTTATTTGATATTATGGATGACTGGTTGCGGAGGGACCGTTTCGTTTTTGTAGGTTGGTCCGGTCTATTACTCTTCCCTTGCGCCTATTTCGCCTTGGGGGGTTGGTTCACAGGTACCACCTTTGTAACTTCATGGTATACTCATGGATTGGCAAGTTCTTATTTGGAAGGCTGCAATTTCTTAACCGCTGCAGTCTCCACTCCCGCTAATAGTTTAGCACACTCTTTGTTGTTACTGTGGGGTCCTGAAGCACAGGGAGATTTTACCCGTTGGTGTCAATTAGGCGGTCTGTGGACTTTTGTTGCTCTACACGGTGCTTTCGCATTAATAGGTTTCATGTTACGTCAATTTGAACTTGCTCGATCTGTTCAATTGCGGCCTTATAATGCAATCGCATTCTCTGGTCCAATTGCTGTTTTTGTTTCTGTATTCCTTATTTATCCACTGGGTCAGTCTGGTTGGTTCTTTGCTCCTAGTTTTGGTGTAGCAGCTATATTTCGATTCATCCTCTTTTTCCAAGGGTTTCATAATTGGACATTAAACCCATTTCATATGATGGGAGTTGCTGGTGTATTGGGCGCTGCACTACTATGCGCTATTCATGGTGCCACCGTAGAAAATACTTTATTTGAAGATGGTGATGGCGCAAATACATTTCGTGCTTTTAACCCAACCCAAGCTGAAGAAACTTATTCAATGGTTACTGCTAATCGCTTTTGGTCCCAAATCTTTGGGGTTGCTTTTTCCAATAAACGTTGGTTACATTTCTTTATGTTATTTGTACCAGTAACCGGTTTATGGATGAGTGCTCTTGGGGTAGTCGGTTTGGCCCTGAACCTACGTGCCTATGACTTCGTTTCTCAAGAAATCCGCGCAGCGGAAGATCCTGAATTTGAGACTTTCTACACCAAAAATATTCTTTTAAACGAAGGTATTCGTGCGTGGATGGCGGCTCAAGATCAGCCTCATGAAAACCTTATATTCCCTGAGGAGGTTCTACCACGTGGAAACGCTCTTTAAATGTCTGGAAGCACAGGAGAACGTTCTTTTGCTGATATTATTACCAGTATCCGATACTGGATTATTCATAGCATTACTATACCCTCCCTATTCATTGCAGGTTGGTTATTTGTCAGCACGGGTCTAGCTTACGATGTATTTGGAAGTCCCCGCCCAAACGAGTATTTTACAGAGAGCCGACAAGGAATTCCATTAATAACTGGCCGTTTTGATCCTTTGGAACAACTTGATGAATTTAGTAGATCTTTTTAGATGACCATAGATAGGACCTATCCAATTTTTACAGTACGATGGTTGGCTGTTCACGGACTAGCGGTACCCACTGTTTCTTTTTTGGGATCAATATCAGCAATGCAGTTCATCCAACGATAAATGGCTACACAAACCGTTGAGGATAATTCTAGATCTGGTCCAAGACGAACTGTTGTAGGGGATTTATTGAAACCATTAAATTCAGAATATGGTAAAGTAGCTCCGGGGTGGGGAACTACTCCTTTGATGGGTGTTGCAATGGCTCTATTTGCGATATTTCTATCTATTATTTTGGAGATTTATAATTCTTCCATTTTACTGGACGGAATTTCTATGAATTAGATGCTTACTCTAAAACTATTTGTTTACACGGTAGTGATATTCTTCGTTTCTCTTTTCATCTTCGGATTCCTATCTAACGATCCAGGACGTAATCCAGGGCGTGAAGAATAAATGGCCGATACTACTGGAAGGATTCCTCTTTGGATAATAGGTACTGTAACTGGTATTACTGTGATCGGTTTAATTGGTATTTTCTTTTATGGTTCATATTCCGGATTGGGCTCATCTCTGTAGATGCTTAATATCTTTAATTTGGTCTGTATTTGTATTCACTCCGTCCTTTATTCAAGTAGTTTTTTCTCGGCGAAATTGCCCGAAGCCTACGCTTTCTTGAATCCAATTGTGGATTTTATGCCAGTAATACCCCTACTCTTTTTTCTTTTAGCTTTTGTTTGGCAAGCTGCACGACACAATCAAACCCAAATGAACAAAATGTTGAATTGAATCGTACCAGTCTCTACTGGGGGTTATTACTCATTTTTGTACTTGCTGTTTTATTTTCAAATTATTTCTTCAATTAAATGGAAGTAAATATTCTCGCATTTATTGCTACTGCACTATTTATTCTAGTTCCTACTGCTTTTTTACTTATAATTTACGTAAAAACGGTAAGTCAAAGTGACTAAATGGAAACAGCAACCCTAATTGCCATCTCTATTTCTGGTTTACTTGTAAGTTTTACTGGGTATGCCTTATATACCGCCTTTGGGCAACCCTCGCAACAACTAAGAGATCCGTTTGAAGAACATGGGGACTAGATGGAAGCATTGGTTTATACATTCCTCTTAGTTTCGACTTTAGGAATTATTTTTTTCGCTATCTTTTTTAGAGAACCCCCTAAAATTCAGACGATGACTATTGCTTTCCAATTAGCTGTTTTTGCATTAATTGCTATTTCATTTATTTTATTGATTAGTGTACCTGTTGTATTTGCTTCTCCTGAAGGTTGGTCGAATAACAAAAATGTTGTATTTTCCGGTACATCATTATGGATTGGATTAGTGTTTCTAGTGGGTATTATGTCACCACAAACAGAGACTAAAGCAAGTGTTGGGTTCAAAGCTGGTGTTAAAGATTATAAATTGACTTATTATACTCCTGACTATGAAACCAAAGATACTGATATCTTGGCAGCATTCCGAGTAACTCCTCAACCTGGAGTTCCGCCTGAAGAAGCAGGTGCCGCGGTAGCCGCCGAATCTTCTACTGGTACATGGACAACTGTGTGGACCGATGGGCTTACCAGTCTTGATCGTTACAAAGGACGATGCTACCACCTTGAACCTGTTGCTGGGGAAGAAAATCAATATATTGCTTATGTAGCTTATCCCTTAGACCTTTTTGAAGAAGGTTCTGTTACTAACATGTTTACTTCCATTGTCGGTAATGTATTTGGGTTCAAGGCCCTGCGCGCTCTACGTCTAGAGGATTTGCGAATCCCTACTGCTTATATTAAAACTTTCCAAGGTCCGCCTCATGGCATCCAAGTTGAGAGAGATAAATTGAACAAGTATGGTCGTCCCCTATTAGGATGTACTATTAAACCTAAATTGGGGTTATCCGCTAAGAATTATGGTAGAGCAGTTTATGAATGTCTTCGTGGGGGACTTGATTTTACCAAAGATGATGAAAATGTGAATTCCCAACCATTTATGCGGTGGAGAGACCGTTTCTTATTTTGTGCCGAAGCTCTTTTTAAAGCACAGGCTGAAACAGGTGAAATCAAAGGACATTACTTGAATGCAACTGCGGGTACATGCGAAGAAATGATAAAAAGAGCAGTATTTGCCAGAGAATTAGGCGTTCCTATCGTAATGCATGATTATTTAACGGGGGGATTCACTGCAAATACTAGCTTGGCTCATTATTGCCGAGATAATGGTCTACTTCTTCATATACATCGTGCAATGCATGCAGTTATCGACAGACAAAAAAATCATGGTATGCACTTTCGTGTACTAGCTAAAGCATTACGTTTGTCTGGTGGAGATCATGTTCACTCCGGTACCGTAGTAGGGAAACTTGAAGGGGAAAGAGAAATCACTTTAGGTTTTGTTGATTTACTACGTGATGATTTTATTGAAAAAGATAGAAGTCGCGGTATTTATTTCACTCAGGATTGGGTTTCTCTACCGGGTGTTTTGCCTGTTGCTTCGGGAGGTATTCACGTTTGGCATATGCCTGCTCTGACTGAGATCTTTGGAGATGATTCCGTACTCCAATTTGGCGGAGGAACTTTAGGACACCCTTGGGGAAATGCACCAGGTGCTGTAGCTAATCGAGTAGCTCTTGAAGCATGTGTGCAGGCTCGAAATGAAGGACGCGATCTTGCTCGTGAAGGTAATGAAATTATCCGTGAGGCTACCAAATGGAGTCCTGAATTAGCTGCTGCTTGTGAAGTATGGAAGGAGATCAAATTTGAATTCGAAGCAATGGATACTTTGTAAATGGCGATACATTTATACAAAACTTCTACCCCAAGCACACGCAATGGAGCCGTAGACA---GTCAAGTAAAATCCAATCCACGAAATCATTTGATCTATGGACAGCATCGTTGTGGTAAAGGCCGTAATGCCAGAGGAATCATTACCGCAGGGCATAGAGGGGGAGGTCATAAGCGTCTATACCGTAAAATTGATTTTCGAAGGAATGAAAAAAACATATATGGTAGAATCGTAACCATAGAATATGACCCTAATCGAAATGCATACATTTGTCTCATACACTATGGGGATGGTGAGAAAAAATATATTTTACACCCCAGAGGGGCTATAATTGGAGATACCATTGTTTCTGGTACAGAAGTTCCTATAAAAATGGGAAATGCCCTACCTTTGTATGCCCTTAGGCACGGCCATACATAACATAGAAATCACACTCGGAAAGGGTGGACAATTAGCTAGAGCAGCTGGTGCTGTAGCGAAACTAATTGCAAAAGAGGGGAAATCGGCCACATTAAAATTACCTTCTGGGGAGGTCCGTTTGATATCCAAAAACTGCTCGGCAACAGTCGGACAAGTGGGAAATGTTGGAGTAAACCAGAAAAATTTAGGTAGAGCCGGATCTAAATGTTGGCTAGGTAAGCGTCCTGTAGTAAGAGGAGTAGTTATGAACCCCGTAGACCATCCGCATGGGGGTGGTGAAGGGAGGGCCCCAATTGGTAGAAAAAAACCCGCAACTCCTTGGGGTTTTCCTGCACTTGGAAGAAGAAGTAGAAAAAGGAAGAAATATAGTGATAATTTGATTCTTCGTCGTCGTACTAAATAGATGATTCAACCTCAAACTCATTTGAATGTAGCCGATAACAGCGGAGCACGCGAACTGATGTGTATTCGAATCCTGGGAGCTAGTAATCGACGATATGCTTATATTGGTGACATTGTTGTTGCTGTAATCAAACAAGCAGTACCAAATACGAACTTAGAAAGATCAGAAGTGATCAGAGCTGTAATTGTACGTACTTGTAAAGAACTCAAACGTAGCAACGGTATAATAATTCAGTATGATGATAATGCTGCAGTTGTCATTGATCAAGAAGGAAATCCAAAAGGAACTCGAATCTTTTGTGCAATCGCCCGGGAATTGAGACAGTTAAATTTCACTAAAATAGTTTCATTAGCACCCCCCAAAGAACCAGATTTCGTAAACAACATAGAGGAAGAATGAAGGGAATATCCTATCGAGGGAATCATATTTGCTTCGGAAGATATGCTCTTCAGGCGCTTGAGCCAGCTTGGATAACAGCTAGACAAATAGAAGCGGGACGGCGGGCAATGTCACGAAATGTTCGCCGAGGTGGACAAATATGGGTACGCATATTTCCGGACAAACCGGTTACAGTAAGACCTACTGAAACACGTATGGGTTCAGGAAAAGGATCTCCCGAATATTGGGTAGCTGTCGTTAAACCTGGGAAAATACTTTATGAAATGGGTGGGGTACCGGAAAATATAGCAAGAAAGGCTATTTCAATAGCATCATCCAAAATGCCTATACGAACACAATTCATTATTTCAGGGTAAATGACCAGAATTAAACGAGGATATATAGCTCGGAAACGGAGGACAAAAATTCGTTTATTTACATCAAGCTTTTGCGGAGCTCATTCAAGACTTACTCGAACTATTACTCAACAGAAAATTAAAGCTTTGGTTTCAGCTCATCGGGATAGAGATAGGAAAAAAAGAGATTTTCGTGGTTTATGGATTAGTCGAATAAATGCAGTAATTCGCGGGAATCCCAAAGTATATTATATTTATAGTAATTTAATATATAGTCTATACACGAGGCAATTGCTGCTTAATCGTAAAATAGTTGCACAAATAGCTATATTAAAAGAGAATTGTCTTTTTATGATTGCCAATGATATCATAAAAACTAAAGTATTCGGTTATTGGGGAAAAATCAATATACTTTTAATGTCGAATCGGGATCAACTAGGACAGAAATAAAGCATTGGGTCGAACTCTTCTTTGATGTCAAAGTAATAGCTATGAATAGTCATCGACTCCCGGTAAAGGGTAGAAGAGTACGACCTATTATGGGACATACAATGCATTACAGACGTATGATCATTACGCTTCAACCGGGTTATTCTATTCCACCTCTTAGAAAGAAAAAATAAGGGCCTCCGTTCGTAAAATTTGTGAAAAATGTCGATTGATTCGAAGACGAGGGCGAATTATAGTAATTTGTTCCAATCCAAGATGGTTCGAGAGAAAATAAGAGTATCTACTCGGACACTACAATGGAAGTGTGTTGAATCAAGAATAGACAGTAAGCGTCTTCATTATGGACGCTTTATTCTGTCTCCACTTATGAAAGGTCAAGCCGATACAATAGGCATTGCAATGCGAAGAGTTTTACTCGGAGAAATAGAGGGAACATGTATCACACGTGTAAAATCAGAAAAAATACCACATGAATATTCTACCATAGTAGGTATTGAAGAATCAGTACATGAAATTTTAATGAATTTGAAAGAAATTGTATTGAGAAGTAATCTATATGGAACTCGGGACGCGTCTATTTGTTTCAAAGGTCCTGGATATGTAACCGCTCAAGACATCATTTTACCACCCTCTGTGGAAATCGTTGATAATACACAACATATAGCCAACGTAACAGAACCCGTTAATTTGTGTATTGAATTAAAAATGGAGAGGAATCGTGGGTATCGTATAAAAACACTAAAAAACTTTCAAGATGGAAGTTATCCTATAGATGCCATATTCATGCCTGTTCGAAATGTAAATCATAGTATTCATTCTTATGTGAATGGGAATGAAAAACAAGAGATACTCTTTCTCGAAATATGGACAAATGGAAGTTTAACACCTAAGGAAGCGCTTTATGAAGCCTCCCGGAATTTTATTGATTTATTTCTTCCCTTTTTATACGCAGAAGAAGATAACTTTCATTTAGAAAACAATCAACACAAAGTTACTTTGCCCTTTTTTACTTTTCATGATATATTGGCTAAGGATCAACTAAGGAAAAAGAAAAAAGAAATAGCATTGAAATCCATTTTTATTGACCAATTAGAATTGCCTCCCAGGATCTATAATTGTCTCAAAAGATCCAATATTCATACATTATTAGAACTTTTGAATAACAGTCAAGAAGACCTTCTAAAAATTGAACATTTTCGCGTAGAAGATGTAAAATATATATGGGACTTTTTAGAAATAGGAGGATGGAAATGAAGGAATGTCTACACTACCCGGATTGAATCAGATACAATTTGAAGGGTTTTGTAGGTTCATTGATCGGGGCTTAACAGAAGGGCTTTTTAAGTTTCCAAAAATTGAGGATACAGATCAAGAAATTGAATTTCAATTATTTGTAGAAACATATCAATTATTAGAACCCTTGATAAACGAAAAAGATGCTGTATATGAATCGCTTACATATTCTGCTGAATTATATGTATCTGCGGGATTAATTTGGAAAAGTAGTAGGGACATAGAAGAACAAACTATTTTTGTTGGAAACATTCCTCTAATGAATTCTCTGGGAACTTCTATAGTAAATGGAATATACAGAATTGTAATCAATCAAATATTGCAAAGCCCTGGTATCTATTACCGTTCAGAATTGGACCCTAGCGGAATTTCGGTCTATACTGGCACCATAATATCAGACTGGGGGGGTAGATTAGAATTAGAGATTGATAGAAAAGCAAGGATATGGGCTCGTGTGAGTAGGAAACAGAAAATATCTATTCTAGTTTTATCATCAGCTATGGGTTCGAATTTAAGCGAAATTCTAGAGAATGTTTGTTATCCTGAAATTTTCGTGTCTTTCCTAAATGAGAAGGATAAAAAAAAAATAGGGTCAAAAGAAAATGCCATTTTGGAGTTTTATCGACAATTTGCTTGTGTTGGTGGAGATCCAGTATTTTCTGAATCTTTATGTAAAGAATTACAAAAAAAATTTTTTCAACAAAGATGTGAATTAGGAAGGATTGGTCGACGAAATATGAACCAAAAGCTTAATCTTGATATACCTCAGAACAATACATTTTTGTTACCACGAGATATATTGACAGCTGCGGATCATTTGATTGGAATGAAATTTGGAATGGGTATACTTGACGATATAAATCATTTGAAAAATAAACGTATTCGTTCCGTAGCAGATCTATTACAAGATCAATTTGGATTGGCCCTGGTTCGTTTAGAAAATATGGTTAGAGGAACTATATGTGGGGCAATTAGACATAAATTGATACCGACTCCTCAGAATTTGGTGACTTCAACTCCATTAACAACTACTTATGAATCTTTTTTTGGATTACATCCACTATCTCAAGTTTTGGATCAAACTAATCCATTGACCCAAATAGTTCATGGGAGAAAATTGAGTTATTTGGGCCCTGGGGGATTGACGGGGCGAACTGCTAGTTTTCGGATACGAGATATCCACCCTAGTCACTATGGACGCATTTGTCCAATTGACACGTCGGAAGGAATTAATGTTGGACTTATTGGATCTCTAGCAATTCATGCGAGGATTGGTAGTTGGGAGTCCATAGAAAGTCCATTTTATGAAATCTCTGAGAGATCAAAAAGAATACGCATGCTTTATTTATCACCAAGTAGAGATGAATACTATATGGTAGCAACGGGAAATTCTTTGGCACTTAATCGAGATATTCAGGAGGAACAGATTGTTCCAGCCCGATACCGTCAAGAATTTCTTACGATTGCATGGGAACAGGTTCATCTTCGAAGTATTTTTCCCTTCCAATATTTTTCTATTGGAGCTTCTCTGATTCCTTTTATTGAACATAATGATGCGAATCGAGCTTTAATGAGTTCTAATATGCAACGTCAAGCAGTTCCGCTTTCTCAGTCCGAAAAATGCATTGTTGGAACTGGATTGGAACGCCAAGTAGCTTTAGATTCAGGGGTTTCCGCTATAGCCGAACACGAAGGAAACGTCATTTATACCAATACTGACAGGATATTTTTATTTGGTAATGGAGATACTCTAAGCATTCCATTAACTATATATGAACGTTCCAACAAAAATACTTGCATGCAT------CAAAAACCCCAGGTTCACCGAGG------------TAAATGCATAAAAAAGGGACAAATTTTAGCGGATGGTGCTGCTACAGTTGGCGGCGAACTCGCTTTGGGAAAAAACATATTAGTAGCTTATATGCCATGGGAAGGTTACAATTCTGAAGATGCTGTACTCATTAGTGAGCGTCTGGTCTATGAAGATATTTATACTTCTTTTCACATACGGAAATATGAAATTCAGACTCATATGACAAGCTATGGTTCTGAAAGAATCACTAATAAAATTCCACATCTAGAAGCCCATTTACTCAGAAATTTAGACAAAAATGGAATTGTGATCCTCGGGTCGTGGGTAGAAACGGGCGATATTTTAGTGGGTAAATTAACACCTCAAATGGCAAAAGAATCCTCGTATTCCCCCGAAGATAGATTATTACGAGCTATACTTGGTATTCAGGTATCCACCTCAAAGGAAACTTGTTTAAAACTACCTACAGGCGGTAGGGGTAGAGTTATTGATGTGAGATGGATACAAAAAAAGGGGGGTTCCAGTTATAATCCAGAAACGATTCGTATATATATTTTACAGAAACGTGAAATTAAAGTAGGAGATAAAGTGGCCGGGAGACATGGAAATAAGGGTATCGTTTCAAAAATTTTGTCTAGACAGGATATGCCTTATTTGCAAGATGGAAGACCCGTTGATATGGTCTTCAATCCACTAGGGGTACCTTCAAGAATGAATGTAGGACAAATATTTGAATGTTCGCTCGGGTTAGCGGGAGGTATGCTAGAAAGACATTATCGAATAACACCTTTTGATGAGAGATATGAACAAGAAGCTTCGAGAAAACTAGTGTTTTCTGAATTATATGAAGCCAGTAAACAAACATCTAATCCATGGATATTTGAACCCGAGTATCCTGGAAAAAGCAAAATATTTGATGGAAGAACAGGGAATTCTTTTAAACAGCCTGCTATAATGGGAAAACCTTATATTTTGAAATTAATTCATCAAGTTGATGATAAAATACATGGACGTTCCAGTGGACATTATGCACTTGTTACACAACAACCACTTAGAGGAAGGGCCAAGCAGGGAGGACAACGGGTAGGCGAAATGGAGGTTTGGGCCTTGGAAGGATTTGGTGTTGCTCATATTTTACAAGAGATGCTTACTTATAAATCTGATCATATTAAAACTCGCCAAGAAGTACTCGGGACTACGATCATTGGAGGAACAATACCTAAACCTACAGATGCTCCAGAATCGTTTCGATTGCTCGTTCGAGAATTACGATCTTTAGCTATGGAACTGAATCATTTCCTTGTATCCGATGATTGATCAGTATAAACATCAACAACTCCGAATTGGATCAGTTTCTCCTCAACAAATAAGTGCTTGGGCAAAAAAAATCCTACCTAATGGAGAGATAGTGGGGGAGGTAACAAAACCCTATACTTTTCATTACAAAACCAATAAACCTGAAAAAGATGGATTATTTTGTGAAAGAATTTTTGGGCCTATAAAAAGTGGGATTTGTGCTTGTGGAAATTATCGAGTAATCGGAGAAAAAAAGGACGACCCAAAATTTTGTGAACAATGCGGAGTAGAATTTATTGATTCTCGGATACGTAGATATCAAATGGGCTATATAAAACTGGCATGCCTAGTAACTCATGTGTGGTATTTGAAACGTCTTCCTAGTTATATCGCAAATCTTTTAGATAAACCTCTAAAGGAATTAGAAAGTCTAGTATACTGCGATTTTTCGTTTGCTAGACCCGTAGTTAAAAAACCCACTTTCTTACGATTACGAGGTTCATTCGAATATGAAATCCAATCTTGGAAACACAGCATACCACTTTTTTTTACTAACCAAGGTTTTGATATATTTAGAAATCGAGAAATTTCAAGTGGAGCGGGTGCTATCCGAGAACAATTGGCCGATCTGGATTTGAGAATTCTTATTGATTCTTCGTTGATAGAATGGAAAGAATTAGGGGAAGGGGGGTCCCCGGACAATGAAAACGAATGGGAAGATCGAAAAGTTGGAAGAAGAAAGAATTTTTTGGTTCGACGCATAGAATTAGCTAAGCATTTTCTCCGAACAAATATAGAACCAGAATGGATGGTTTTATGTCTCTTACCAGTTCTTCCTCCCGAATTGAGACCGATTATTCAAATCGATGGGGGTAAACTAATGAGCTCGGATATTAATGAACTATATAGAAGAGTTATCTATCGGAATAATACTCTTATCGATCTATTAACAACAAGTAGATCTACTCCAGGAGAATTAGTAATGTGTCAGGAGAAATTGGTACAAGAAGCCGTGGATACACTTCTTGATAATGGAATCCGCGGACAACCGATGAGAGACGGTCATAATAAGGTTTACAAATCATTTTCTGATATAATTGAGGGCAAAGAGGGAAGATTTCGCGAGACTCTACTTGGGAAACGGGTTGATTATTCGGGTCGTTCTGTCATTGTCGTAGGTCCATCACTTTCATTACATAGATGTGGATTGCCCCGCGAAATAGCAATAGAACTTTTCCAGACATTTCTAATTCGTGGTCTAATTCGAAAACATTTTGCTTCGAACATAGGAATTGCTAAGAGTAAAATTCGGGAAAAAGAACCGATTGTATGGGAAATACTTCAAGAAGTTATGGAGGGACACCCCGTATTGCTGAATAGAGCGCCTACTCTGCATAGATTAGGTATACAGGCATTCCAACCCATTTTAGTAGAGGGGCGTGCTATTTGTTTGCACCCACTAGTTTGTAAGGGATTCAATGCAGACTTTGATGGGGATCAAATGGCTGTTCATGTGCCTTTATCTTTAGAAGCTCAAGCAGAAGCTCGTTTACTTATGTTTTCTCATACGAACCTCTTGTCTCCGGCTATTGGGGATCCAATTTCCGTACCAACTCAAGATATGCTTATTGGACTTTACATATTAACGAGCGGGAATCGTCGAGGTATTTATTCAAATAGGTATAATCCACAGAATTCGAAATAATAACTATAAGTATACGAAAAAAAAAGAACCTTTTTTTTGTAATTCCTATGATGCAATTGGAGCTTATCAACAGAAAAGAATAAACTTCGATAGTCCTTTGTGGCTCCGGTGGCGACTAGATCAACGCATTATTTCGTCAAGAGAAGTTCCTATCGAAGTTCACTATGAATCTTTAGGTACCTATCATGAAATTTATGAGCATTATCTAGTAGTAAGAAGTACAAAAAAAAAAATTCGTTCTATATACATTCGAACCAATGTTGGTCATATTTCTTTTTATCGAGAAATCGAAGAAGCTATACAAGGTTTTTGCCGGGCCTATTCATATGATATCTAAATGGCAGAACGAGCCAATCTAGTCTTTCACAATAAAGTGATAGGTGGAACTGCCATTAAACGACTTATTAGCAGATTAATAGATCACTTCGGAATGGCATATACATCACATATCCTGGATCAAGTAAAGACTCTGGGATTCCGTCAAGCTACGGCTACATCCATTTCATTAGGAATTGATGACCTTTTAACAATACCTTCTAAAGGATGGCTAGTCCAAGATGCTGAACAACAAAGTTTGATTTTGGAAAAACATCATCATTATGGGAATGTACATGCAGTAGAAAAATTACGTCAATCCATTGAGATATGGTATGCTACAAGTGAATATTTTCGACAAGAAATGAATCCTAATTTTAGGATGACCGACCCTTTTAATCCAGTTCATATAATGTCCTTTTCGGGAGCTAGAGGAAATGCATCTCAAGTACACCAATTAGTCGGTATGAGAGGATTAATGTCGGATCCACAAGGACAAATGATTGATTTACCTATTCAAAGCAATTTGCGCGAAGGGCTATCTTTAACAGAATATATAATTTCTTGCTACGGAGCTCGTAAAGGAGTTGTAGATACTGCTGTACGAACATCAGATGCTGGATATCTTACACGCAGACTTGTTGAAGTGGTTCAACACATTGTTGTACGCCGAACGGATTGTGGTACCATTCGAGGAATTTCAGTGAATACCCAGAATGGAATCATGCCGGAAAGAATTTGGATACAAACATTAATTGGTCGTGTATTAGCAGACGATATATACAGAGGTTCACGATGCATTGCCGTTAGAAATCAAGATATTGGAATTGGACTTATCAATCGATTTAAAACCTTTCAAACACAACCAATATCTATCCGAACTCCCTTTACCTGTAGGAATACATCTTGGATCTGTCGATTGTGTTATGGCCAAAGCCCTACTCATGGTCACTTGGTGGAATTAGGAGAAGCTGTAGGTATTATTGCGGGCCAATCCATTGGAGAACCGGGCACTCAACTAACATTAAGAACTTTTCATACTGGCGGAGTATTCACAGGGGGTACTGCAGAACAGGTGCGAGCACCTTATAATGGAAAAATAAAATTCAATGAGGATTTGGTTCATCCTACACGTACACGTCACGGGCATCCCGCTTTTCTATGTTATATAGACTTGTATGTTATTATTGAAAGTGGTGATATTATACATAATGTGACTATTCCACCAAAAAGTTTTCTATTAGTTCAAAATAATCAATATGTAAAATCAGAACAAGTTATTGCCGAGATTCGCGCAGGAACATACACTTTGAATTTTAAAGAAAAAGTTCGAAAACATGTCTATTCTGACTTAGAAGGAGAAATGCATTGGAGTACCGATGTGTACCATGCATCAGAATTTAGATATAGTAATGTCCATATCTTACCAAAAACAAGTCATTTATGGATTTTATCAGGAAAATCATACAGGTCCGATTCGGTATCTTTTTTAACAAGATCAAATGAACATTCATTATCTTTCTACTGGAGAACGAGATATTTGTAACCTTTTAGCAAGTAATAATAAAGTAAGACATAAATTGTTTCGTTTCAATTCTTCTGATAAAAAAGAAAGAAGTATTTCAGATTATTCAATATTTAATCAAATCATATCTATAGATCATTGTCATTTTACACATCCTACTATTTTCCATGATACTCCGAATTTATTAGCAAAGAGGCGGAGAAATAGATTCATTATTCCATTTCAATTCCAATCGATTCAAGAACGAGACAAAGAGCTAATGTTAGCTTCCAGTATCTCGATTGAAATACCACTCAATGGTATTTTTCGTAGAAATAGCATTCTTGCTTATTTCGATGATCCTCAATACCGAACCCAGAGCTCGGGAATTACTAAATATAGGACTATAGGTATAAATTCCATTTTTAAAAAAGAGGATTGTTTAATTGAGTATCAAGGAGTTAAAGAATTTAAGACAAAATACCAAATTAAAGTAGATCAATTTTTTTTCATTCCCGAGGAAGTGCATATTTTACCAGAATCTTCTTCCATAATGGTACGGAACAATAGTATCATTGAAGTAGATACACTAATCACTTTAAATATAAGAAGTCGAGTAAGGGGATTGGTCCGATTAGAGAAGAAAAAAAAAAAGATTGAATTAAAAATATTTTCCGGGGATATCCATTTTCCCGGAGAAATGGATAAGATATCCCGACACAGTGCTATGTTGATACCACCAGG---AACGGTTGGATCTATGCCCAATGGATCACAATTACGAAAAAAAGGTATTTTGTTTTGGTTCGACCGGTAATTTTATATCAAATAGCGGATAGGATCAATTTAGTAAAACTTTTTCCCCAACATATGTTCCAAGAAAGAGATAATCTGGAACTTAAAGTTATTAATTATATTCTTTCTGGAAATGGAAAATCCATTCGTGGAA--TCTGATACAAGTATTCAATTAGTTCGGACTTGTTTAGTCTTAAATTGGGATCAAGACACAAAATTTTCTTCTATCGAAAATGCGCATGCTTCTTTTGTTGAAGTAAGTATAAAGGGTTTGGTTAGATATTTCTTAAGAATTGACTTAGTGAAATCCCATATTTCATATATAAGAAAAAGGAATAATCTACCCGGTTCAAGATTTATCTTGGATAATGAGTCGGACCGCACCACCATCAATCCATTTTTTTCTATTGATTCGAGGGAAAAAATTCAACAATCACTTAGTCAAAATCATGGAACTATTCGTATGTTGTTGAATAGAAATGAGAAATGCCGATCTTTGCTAATTTTGTCATCATCGAATTGTTTTCAAATACGATCATTCAAGGATGGAAAATATTATAATGGGATAAAAGAGGGAATTAATCAAATTCAAAGAGATCCTATGATTCCAATTCAAAATTCGTTAGGTCCTTTAGGAATAGCCCCTCAAGTTGCCAATTTAAAT---TTTTACCGTTTAATAACTCATAATCAGATCTTGATAATTAAAAATTGGGAACTTGACAAATTAAAGGAAACTTTTCAAGTATTCAAATATTATTTCATGGACGAAAACAATAGAATTTTTAAACCTGATCTGTGGAGTAACATCATTTTAAATCCATTCTATTTGAATTGGCATTTTCTCCACCATAATTATTGTGGTTTACAATAATTAGTCTTGGTCAATTTATTTGCGAAAATGGATGTATAGTTCAAACGAAAAATGCACCACACCTAAAATCGGGTCAAATTCTAAGTGTTCAAATGGATTCTGTAGGAATAAGATCGGCTAACCCTTATTTGGCGACTCCTGGAGCAACTGTTCATGGCCATTATGGGGAAATACTTTCTGAAGGAGATATATTAGTTACATTTATATATGAAAAATCGAGATCGGGTGATATAACACAAGGTCTTCCAAAAGTAGAACAGGTATTAGAGGTTCGTTCGATTGATTCAATATCGATGAACCTAGAAAAGAGAGTTGATACTTGGAATGGGCGTATAACAAAAATTCTTGGCATTCCTTGGGGATTCTTGATTGGTGCTGAGCTAACGATAGCGCAAAGTCGTATTTCTTTGGTTAATAAAATTCAAAAAGTTTATCGATCCCAGGGAGTTCACATTCATAATAGACATATAGAAATTATTGTGCGTCAAATAACATCAAAAGTATTGGTTTCAGAAGATGGAATGTCTAATGTTTTTTTGCCCGGTGAACTAATTGGATTGTTGCGAGCCGAACGAGTTGGACGGTCCTTAGAAGAGGCGATTTGCTATCGAGTTCTATTATTGGGGATAACAAAAACATCTCTGAATACTCAAAGTTTCATATCTGAAGCAAGTTTTCAAGAAACTGCTAGAGTTTTATCAAAAGCCGCTCTCCGGGGGCGCATAGATTGGTTGAAAGGTCTGAAAGAGAACGTTGTTTTAGGGGGAATGATACCAGTTGGTACCGGATTCAAAAGAAAAATGCACCGTTCAAA------GCAAAGGCAATATAACAAGATGACCTCGGAAACAATAAAAAATAATTTATTTGAAGCGGTACTAGAAAATGGAATCCTAAAATGTCACCTTATATATCTGCAAAGCGTAAGGGTATTCATATTACAAATCTTATTAGAACTGCTCGGTTTTTATCAGAAGCTTGTGATTTGGTTTTTGATGCAGCAAGTGGAGGAAAACAATTCTTAATTGTTGGTACAAAAAAAAAAGCAGCTGATTCAGTAGCACGGGCTGCAATAAGAGCTCGATGTCATTATGTTAATAAAAAGTGGCTCGGCGGTATGTTAACGAATTGGTATACTACAGAAACACGACTTCAAAAGTTCAGGGACTTGAGAATGCAACAAAAGACGGGGAGACTCAATAGTTTTCCAAAAAGAGATGCCGCTATATTGAAGAGACATTTAGCTCATTTGGAAACATATCTTGGCGGCATTAAATATATGACAGGGTTACCAGATATTGTAATAATCGTCGATCAACAAGAAGAATATACGGCTCTTCGAGAATGTATAACTTTGGAAATTCCAACAATTTGTTTAATCGATACAAATTGTGACCCGGACCTCGCCGATATTTCAATTCCAGCTAATGATGATGCTATAGCCTCAATTCGATTAATTCTTAACAAATTAGTATTTGCAATTTGTGAGGGTCGTTCTAGCTATATACGAAATTGAAACCCGCTTGGTTTCAGACTTGGTACAACTCAAAGTCATGATTCTATTTGGTTTGCACAACGAACAAATTATTCCCAGAATATACAAGAAGATAAAAAAATACGAGATTGTATCAAAAATTATATACAAAAAAATATAAGAGTATCTTCTGGTGTTGAGGGAATTGGACAGATAAAGATTCAAAAAAGAATCGATCTTATTCAAGTCATAATATATATGGGATTTCCAAAGTTATTAATAGAGGGTAAGCCTCAAAAAATTGAAGAATTACAGACGAATATGCAAAAAAAATTGAATTGTGTGAATCGAAAACTAAACATTGCTATTGTAAAAGTAGCAAATGCTTATAAACACCCTAATATTATTGCAGAATTTATAGCTGGACAATTAAAGAATAGAGTTTCATTCCGTAAAGCAATGAAAAAAGCTATTGAATTAACTGAACAAGCGGGTACAAAAGGAGTTCAAGTACAAATTGCAGGACGTATCGACGGAAAAGAAATTGCACGCGTTGAATGGATCAGAGAAGGTAGGGTTCCCCTACAAACCATTCGAGCTAAAATTGATTATTGTTGCTATACTGTTCGAACTATTTATGGGGTTTTGGGGATCAAAGTTTGGATATTGTTACAGAGGACCTCGTTTCAAAAAAATACGCCGTCTGGGGTCTTTACCAGGACTAACTAGTAAAAGGCCAACAGTGAAAAACGAACTTCGAAATCAATCGCGCTCCAGTAAAAAATCTCAATATCGTATTCGTTTAGAAGAAAAACAAAAATTGCGTTTTCATTATGGTATTACAGAACGACAATTGCTTAAATACGTTCGTATCGCCGGAAAAGCTAAAGGATCAACAGGTCAGGTTTTATTACAACTACTTGAAATGCGCTTGGATAACATACTTTTTCGATTGGGTATGGCTACGACTATTCCTCAAGCTCGCCAATTTATTAACCATAGACATGTTTTAGTTAATGGTCGTATAGTGGATATACCAAGTTATCGTTGCAAACCTCAAGATATTATTACATCGAAGGATGAACAAAAATCGAAAACTCTGATTCAAAATTATTTTGATTCAGCCCCCCGTGAGAAATTGCCAAATCATTTGACTCTTCACCCATTACAATATAAAGGATTAATCAATCAAATAATAGATAATAAATGGGTTGGTTTGAAAATAAATGAATTACTAGTTGTAGAATATTATTCTCGTCAGACTTAAATGTCACGGCGAGGTACTGCAGAAGAAAAAACCGCTAAATCCGATCCAATTTATCGTAATCGATTAGTTAACATGTTGGTTAACCGTATTCTGAAACACGGAAAAAAATCATTGGCTTATCAAATTATCTATCGAGCTATGAAAAAGATTCAACAAAAGACAGAAACAAATCCACTATCTGTTTTACGTCAAGCAATACGTGGAGTAACTCCCGATATAGCAGTAAAAGCAAGACGCGTAGGCGGATCAACTCATCAAGTTCCCGTTGAAATAGGATCCACACAAGGAAAAGCACTTGCCATTCGTTGGTTATTGGGGGCATCCCGAAAACGTCCGGGTCGAAATATGGCTTTCAAATTAAGTTCCGAATTAGTGGATGCTGCCAAAGGTAGTGGCGATGCCATACGCAAAAAGGAAGAGACTCATAGAATGGCAGAGGCAAATAGAGCTTTTGCACATTTTCGTTAAATGGGTAAGGACACCATCGCTGACATAATAACCTATATAAGAAATGCTGACATGAATAAAAAAGGAATGGTTCAAATACCATTTACTAACATAACAGAAAACACTGTAAAAATACTTTTACGAGAGGGTTTTGTTGAAAATGTCCGAAAACATAGAGAAAACAACAAATATTTTTTAGTTTTAACTCTACGATATAGAAGAAATAGAAAAGGATCATATAAAAGTTTTTTAAATTTAAAACGAATCAGTACACCCGGTCTACGAATATATTCTAATTATCAACGAATCCCTCGAATTTTAGGGGGCATGGGGGTTGTAATTCTTTCAACTTCTAGAGGTATAATGACCGATCGAGAGGCTCGATTAGAAAGAGTCGGCGGAGAAGTTTTATGTTATATATGGTAAATGGCAAAACCTATATCTAAAACGGGTTCGCGTAAAAATGTACGTATTGGTTCGCGTAAACATACTCGTAAAATACCAAAGGGAGTTATTCATGTTCAAGCTAGTTTCAACAATACTATTGTGACTGTTACAGATGTACGAGGTCGGGTGATTTCTTGGTCCTCCGCCGGTACTTGTGGATTCCAGGGTACACGAAGGGGGACACCATTTGCCGCTCAAACTGCAGCAGGAAATGCGATTCGAACAGTATCAGATCAAGGCATGCAACGAGCAGAAGTCATGATAAAAGGTCCCGGTCTCGGAAGAGATGCAGCATTAAGAGCTATTCGTAGAAGTGGTATACTATTAAATTTTATACGAGATGTAACTCCTATGCCACATAATGGATGTAGGTCTCCTAAAAAAAGACGTGTGTAACGTCCTTAAGTGATAAATGGGAAATTCATGGAAAATTAGAATCACTACCGCGTAATAGTGCACCTATACGTCTTCATCGACGTTGTTTTTCGACCGGAAGACCGCGAGCTAATTATCGAGACTTTGGATTATCCGGACACATACTTCGTGAAATGGTTCATGCATGTTTATTGCCCGGTGCAACAAGATCCAGTTGGTAAATGGTAAAAAATTCACTTATGCCTGCTATTTCACAAGAAAAAAAAGAAAAAAACCCGGGATCGGTTGAATTTCAAATATTCAAATTTACCAATAGAATACGAAGACTTACTTCACATTTTGAATTGCACCGAAAAGACTATTTATCTCAAAGAGGTTTACGTAAAATTTTGGGAAAACGGCAAAGATTGCTGTCTTATTTGTCAAAGAAAGATAGAATACGGTATAAAAAATTAATAAATCAGTTTGATATTCGGGAGTCACAAATTCGTTCTAAAAAAAAACCCTTTTGTAGCGAATCATTTATTAAGAAAAATAAAGAAACTTAACACAAAAGCGGAAAAAGATATAATAATAACTTGGTCCAGAGCATCTACCATTATACCTACAATGATTGGCCATACCATTGCTATCCACAATGGAAAAGAGCATTTACCAATTTATATAACAGATCGTATGGTAGGCCATAAATTAGGAGAATTTTCACCTACTCTAAATTTCCGAGGACATGCAAAAAATGATAATAGATCTCGTCGTTAAATGCCTAGATCTCGAATAAATGAAAATTTTATTGATAAGACCTTTTCAATTGTAGCCAATATCTTATTACGAATAATTCCGACAACTTCGGGAGAAAAAAGGGCATTCACTTATTACAGAGATGG-ATGTCAGCTCAATCTGAAGGAAATTATGCGGAAGCTTTACAGAATTATTATGAGGCTATGCGACTGGAAATTGATCCCTATGATCGAAGTTATATACTTTATAACATAGGCCTTATCCACACAAGTAACGGAGAACATACTAAGGCTTTGGAATATTATTTTCGGGCGCTCGAACGAAACCCATTCTTACCCCAAGCTTTTAATAATATGGCCGTGATCTGTCATTACCGAGGAGAACAGGCCATTCGACAGGGAGACTCGGAAGTTGCGGAGTCTTGGTTTAATCAAGCCGCAGAATATTGGAAACAAGCTATAGCCCTTACCCCCGGTAATTATATTGAAGCACAGAATTGGTTGAAGATCACAGGGCGTTTTGAATAA
>Pac.erosus_cds
[truncated: 504,090 more chars]
